# Supplementary material for: High-resolution aging niche of human adipose tissues
Source: Signal Transduct Target Ther. 2023 Mar 15;8:105. doi: 10.1038/s41392-023-01315-9 (PMC10014933; doi:10.1038/s41392-023-01315-9)
Supplement: Supplementary file 2 — Supplementary Table S1 [file 41392_2023_1315_MOESM2_ESM.xlsx]

## Sheet: Sample  information
	Individual	Age (Years)	BMI (kg/m2)	Gender	Sample location
Individuals of first cohort	YSAT-P1	22	23.62	M	Flank
	YSAT-P2	29	25.25	M	Flank
	YSAT-P3	28	20.4	F	Abdomen
	Average	26.33±3.79	23.09±2.47
	OSAT-P1	71	30	M	Flank
	OSAT-P2	78	20.2	M	Flank
	OSAT-P3	74	25.88	F	Flank
	Average	74.33±3.51	25.36±4.92
Individuals of second cohort	YSAT-P4	21	18.59	M	Thigh
	YSAT-P5	16	18.75	M	Thigh
	YSAT-P6	29	27.78	M	Thigh
	YSAT-P7	27	30	F	Thigh
	Average	23.25±5.91	23.78±5.97
	OSAT-P4	72	24.73	M	Thigh
	OSAT-P5	87	20.52	M	Thigh
	OSAT-P6	80	20.75	F	Thigh
	OSAT-P7	68	25.23	M	Thigh
	Average	76.75±8.46	22.81±2.52
YSAT, young subcutaneous adipose tissue; OSAT, old subcutaneous adipose tissue
