# Supplementary material for: High-resolution aging niche of human adipose tissues
Source: Signal Transduct Target Ther. 2023 Mar 15;8:105. doi: 10.1038/s41392-023-01315-9 (PMC10014933; doi:10.1038/s41392-023-01315-9)
Supplement: Supplementary file 3 — Supplementary Table S2 [file 41392_2023_1315_MOESM3_ESM.xlsx]

## Sheet: APC1_GO
GO:ID	Term	GeneRatio	BgRatio	Pvalue	p.adjust	qvalue	geneID	Count
GO:0042254	ribosome biogenesis	2/4	297/18670	0.00148163	0.0465321	0.0145843	RAN/DDX21	2
GO:0002730	regulation of dendritic cell cytokine production	1/4	11/18670	0.00235483	0.0465321	0.0145843	DDX21	1
GO:0002371	dendritic cell cytokine production	1/4	12/18670	0.0025687	0.0465321	0.0145843	DDX21	1
GO:0000054	ribosomal subunit export from nucleus	1/4	13/18670	0.00278253	0.0465321	0.0145843	RAN	1
GO:0032754	positive regulation of interleukin-5 production	1/4	13/18670	0.00278253	0.0465321	0.0145843	IL1RL1	1
GO:0033750	ribosome localization	1/4	13/18670	0.00278253	0.0465321	0.0145843	RAN	1
GO:0019216	regulation of lipid metabolic process	2/4	410/18670	0.00280321	0.0465321	0.0145843	RAN/PLIN2	2
GO:0051222	positive regulation of protein transport	2/4	418/18670	0.00291212	0.0465321	0.0145843	RAN/IL1RL1	2
GO:0071428	rRNA-containing ribonucleoprotein complex export from nucleus	1/4	14/18670	0.00299633	0.0465321	0.0145843	RAN	1
GO:1902570	protein localization to nucleolus	1/4	14/18670	0.00299633	0.0465321	0.0145843	RAN	1
GO:0090197	positive regulation of chemokine secretion	1/4	15/18670	0.0032101	0.0465321	0.0145843	IL1RL1	1
GO:1904951	positive regulation of establishment of protein localization	2/4	456/18670	0.00345683	0.0465321	0.0145843	RAN/IL1RL1	2
GO:0001819	positive regulation of cytokine production	2/4	464/18670	0.00357725	0.0465321	0.0145843	DDX21/IL1RL1	2
GO:0090196	regulation of chemokine secretion	1/4	18/18670	0.00385119	0.0465321	0.0145843	IL1RL1	1
GO:0061081	positive regulation of myeloid leukocyte cytokine production involved in immune response	1/4	19/18670	0.00406482	0.0465321	0.0145843	DDX21	1
GO:0090195	chemokine secretion	1/4	20/18670	0.00427841	0.0465321	0.0145843	IL1RL1	1
GO:0032674	regulation of interleukin-5 production	1/4	21/18670	0.00449197	0.0465321	0.0145843	IL1RL1	1
GO:0032634	interleukin-5 production	1/4	22/18670	0.0047055	0.0465321	0.0145843	IL1RL1	1
GO:0002825	regulation of T-helper 1 type immune response	1/4	27/18670	0.00577261	0.0468751	0.0146918	IL1RL1	1
GO:0043032	positive regulation of macrophage activation	1/4	27/18670	0.00577261	0.0468751	0.0146918	IL1RL1	1
GO:0010586	miRNA metabolic process	1/4	30/18670	0.00641246	0.0468751	0.0146918	RAN	1
GO:0061082	myeloid leukocyte cytokine production	1/4	30/18670	0.00641246	0.0468751	0.0146918	DDX21	1
GO:0002888	positive regulation of myeloid leukocyte mediated immunity	1/4	31/18670	0.00662568	0.0468751	0.0146918	DDX21	1
GO:0046039	GTP metabolic process	1/4	32/18670	0.00683886	0.0468751	0.0146918	RAN	1
GO:0006409	tRNA export from nucleus	1/4	34/18670	0.00726512	0.0468751	0.0146918	RAN	1
GO:0071431	tRNA-containing ribonucleoprotein complex export from nucleus	1/4	34/18670	0.00726512	0.0468751	0.0146918	RAN	1
GO:0032689	negative regulation of interferon-gamma production	1/4	35/18670	0.0074782	0.0468751	0.0146918	IL1RL1	1
GO:0051031	tRNA transport	1/4	36/18670	0.00769124	0.0468751	0.0146918	RAN	1
GO:0042307	positive regulation of protein import into nucleus	1/4	37/18670	0.00790426	0.0468751	0.0146918	RAN	1
GO:0097064	ncRNA export from nucleus	1/4	38/18670	0.00811723	0.0468751	0.0146918	RAN	1
GO:1904591	positive regulation of protein import	1/4	39/18670	0.00833017	0.0468751	0.0146918	RAN	1
GO:0002823	negative regulation of adaptive immune response based on somatic recombination of immune receptors built from immunoglobulin superfamily domains	1/4	40/18670	0.00854308	0.0468751	0.0146918	IL1RL1	1
GO:0042088	T-helper 1 type immune response	1/4	43/18670	0.0091816	0.0468751	0.0146918	IL1RL1	1
GO:0002820	negative regulation of adaptive immune response	1/4	45/18670	0.0096071	0.0468751	0.0146918	IL1RL1	1
GO:0043330	response to exogenous dsRNA	1/4	46/18670	0.00981981	0.0468751	0.0146918	DDX21	1
GO:1901068	guanosine-containing compound metabolic process	1/4	47/18670	0.0100325	0.0468751	0.0146918	RAN	1
GO:0045540	regulation of cholesterol biosynthetic process	1/4	50/18670	0.0106703	0.0468751	0.0146918	RAN	1
GO:0106118	regulation of sterol biosynthetic process	1/4	50/18670	0.0106703	0.0468751	0.0146918	RAN	1
GO:0043331	response to dsRNA	1/4	53/18670	0.0113078	0.0468751	0.0146918	DDX21	1
GO:0002720	positive regulation of cytokine production involved in immune response	1/4	54/18670	0.0115202	0.0468751	0.0146918	DDX21	1
GO:0002886	regulation of myeloid leukocyte mediated immunity	1/4	55/18670	0.0117326	0.0468751	0.0146918	DDX21	1
GO:0042306	regulation of protein import into nucleus	1/4	55/18670	0.0117326	0.0468751	0.0146918	RAN	1
GO:0043030	regulation of macrophage activation	1/4	55/18670	0.0117326	0.0468751	0.0146918	IL1RL1	1
GO:0075733	intracellular transport of virus	1/4	57/18670	0.0121573	0.0468751	0.0146918	RAN	1
GO:0032722	positive regulation of chemokine production	1/4	58/18670	0.0123696	0.0468751	0.0146918	IL1RL1	1
GO:1904589	regulation of protein import	1/4	58/18670	0.0123696	0.0468751	0.0146918	RAN	1
GO:0046794	transport of virus	1/4	60/18670	0.012794	0.0468751	0.0146918	RAN	1
GO:0030521	androgen receptor signaling pathway	1/4	61/18670	0.0130062	0.0468751	0.0146918	RAN	1
GO:0046824	positive regulation of nucleocytoplasmic transport	1/4	62/18670	0.0132184	0.0468751	0.0146918	RAN	1
GO:0045815	positive regulation of gene expression, epigenetic	1/4	63/18670	0.0134305	0.0468751	0.0146918	DDX21	1
GO:0090181	regulation of cholesterol metabolic process	1/4	63/18670	0.0134305	0.0468751	0.0146918	RAN	1
GO:0019915	lipid storage	1/4	68/18670	0.0144906	0.0480153	0.0150492	PLIN2	1
GO:0015909	long-chain fatty acid transport	1/4	69/18670	0.0147025	0.0480153	0.0150492	PLIN2	1
GO:0044766	multi-organism transport	1/4	73/18670	0.0155498	0.0480153	0.0150492	RAN	1
GO:0046128	purine ribonucleoside metabolic process	1/4	73/18670	0.0155498	0.0480153	0.0150492	RAN	1
GO:1902579	multi-organism localization	1/4	73/18670	0.0155498	0.0480153	0.0150492	RAN	1
GO:1900182	positive regulation of protein localization to nucleus	1/4	74/18670	0.0157616	0.0480153	0.0150492	RAN	1
GO:0006695	cholesterol biosynthetic process	1/4	75/18670	0.0159733	0.0480153	0.0150492	RAN	1
GO:0042278	purine nucleoside metabolic process	1/4	76/18670	0.0161849	0.0480153	0.0150492	RAN	1
GO:1902653	secondary alcohol biosynthetic process	1/4	76/18670	0.0161849	0.0480153	0.0150492	RAN	1
GO:0016126	sterol biosynthetic process	1/4	81/18670	0.0172428	0.0493153	0.0154566	RAN	1
GO:1902930	regulation of alcohol biosynthetic process	1/4	81/18670	0.0172428	0.0493153	0.0154566	RAN	1
GO:0032642	regulation of chemokine production	1/4	82/18670	0.0174543	0.0493153	0.0154566	IL1RL1	1
GO:0002718	regulation of cytokine production involved in immune response	1/4	84/18670	0.0178771	0.0497207	0.0155837	DDX21	1

## Sheet: APC2_GO
GO:ID	Term	GeneRatio	BgRatio	Pvalue	p.adjust	qvalue	geneID	Count
GO:0006986	response to unfolded protein	15/57	176/18670	3.5219e-18	7.11423e-15	4.62295e-15	HSPA1B/HSPA1A/DNAJB1/HSP90AA1/HSPA8/HSPH1/HSPA6/HSPB1/BAG3/HSP90AB1/DNAJA1/ATF3/HSPD1/HSPE1/PPP1R15A	15
GO:0009266	response to temperature stimulus	16/57	243/18670	1.48781e-17	1.50269e-14	9.76476e-15	HSPA1B/HSPA1A/DNAJB1/HSP90AA1/HSPA8/HSPH1/HSPA6/BAG3/HSP90AB1/DNAJA1/CRYAB/FOS/HSPD1/DNAJA4/NFKBIA/ADM	16
GO:0035966	response to topologically incorrect protein	15/57	199/18670	2.27623e-17	1.53266e-14	9.95949e-15	HSPA1B/HSPA1A/DNAJB1/HSP90AA1/HSPA8/HSPH1/HSPA6/HSPB1/BAG3/HSP90AB1/DNAJA1/ATF3/HSPD1/HSPE1/PPP1R15A	15
GO:0006457	protein folding	15/57	227/18670	1.65395e-16	8.35245e-14	5.42757e-14	HSPA1B/HSPA1A/DNAJB1/HSP90AA1/HSPA8/HSPH1/HSPA6/HSPB1/BAG3/HSP90AB1/DNAJA1/CRYAB/HSPD1/DNAJA4/HSPE1	15
GO:0009408	response to heat	12/57	176/18670	1.65123e-13	6.67097e-11	4.33492e-11	HSPA1B/HSPA1A/DNAJB1/HSP90AA1/HSPA8/HSPH1/HSPA6/BAG3/HSP90AB1/DNAJA1/CRYAB/DNAJA4	12
GO:0006458	'de novo' protein folding	8/57	41/18670	3.99816e-13	1.34605e-10	8.74685e-11	HSPA1B/HSPA1A/DNAJB1/HSPA8/HSPH1/HSPA6/HSPD1/HSPE1	8
GO:1900034	regulation of cellular response to heat	9/57	79/18670	2.07646e-12	5.99207e-10	3.89375e-10	HSPA1B/HSPA1A/DNAJB1/HSP90AA1/HSPA8/HSPH1/BAG3/HSP90AB1/CRYAB	9
GO:0051085	chaperone cofactor-dependent protein refolding	7/57	32/18670	5.35498e-12	1.35213e-09	8.78639e-10	HSPA1B/HSPA1A/DNAJB1/HSPA8/HSPH1/HSPA6/HSPE1	7
GO:0061077	chaperone-mediated protein folding	8/57	59/18670	8.89641e-12	1.99675e-09	1.29752e-09	HSPA1B/HSPA1A/DNAJB1/HSPA8/HSPH1/HSPA6/HSPB1/HSPE1	8
GO:0034605	cellular response to heat	10/57	137/18670	1.04563e-11	2.11218e-09	1.37253e-09	HSPA1B/HSPA1A/DNAJB1/HSP90AA1/HSPA8/HSPH1/HSPA6/BAG3/HSP90AB1/CRYAB	10
GO:0051084	'de novo' posttranslational protein folding	7/57	37/18670	1.61886e-11	2.97282e-09	1.93179e-09	HSPA1B/HSPA1A/DNAJB1/HSPA8/HSPH1/HSPA6/HSPE1	7
GO:0042026	protein refolding	7/57	40/18670	2.91095e-11	4.9001e-09	3.18417e-09	HSPA1B/HSPA1A/HSP90AA1/HSPA8/HSPA6/HSPD1/DNAJA4	7
GO:0043618	regulation of transcription from RNA polymerase II promoter in response to stress	9/57	121/18670	1.03381e-10	1.60638e-08	1.04386e-08	HSPA1A/DNAJB1/UBB/BAG3/UBC/JUN/ATF3/EGR1/CITED2	9
GO:0043620	regulation of DNA-templated transcription in response to stress	9/57	127/18670	1.59937e-10	2.30766e-08	1.49956e-08	HSPA1A/DNAJB1/UBB/BAG3/UBC/JUN/ATF3/EGR1/CITED2	9
GO:0097201	negative regulation of transcription from RNA polymerase II promoter in response to stress	5/57	12/18670	1.72689e-10	2.32555e-08	1.51118e-08	HSPA1A/DNAJB1/BAG3/JUN/CITED2	5
GO:0070841	inclusion body assembly	5/57	23/18670	7.15174e-09	9.02907e-07	5.86725e-07	HSPA1B/HSPA1A/DNAJB1/BAG3/DNAJA4	5
GO:0090084	negative regulation of inclusion body assembly	4/57	11/18670	2.53503e-08	3.01221e-06	1.95739e-06	HSPA1B/HSPA1A/DNAJB1/DNAJA4	4
GO:1903311	regulation of mRNA metabolic process	10/57	324/18670	4.52277e-08	5.07555e-06	3.29818e-06	HSPA1A/UBB/HSPA8/HSPB1/UBC/ZFP36/SRSF3/TRA2B/SRSF7/SAP18	10
GO:0051090	regulation of DNA-binding transcription factor activity	11/57	432/18670	6.34984e-08	6.75088e-06	4.38684e-06	HSPA1B/HSPA1A/UBB/UBC/JUN/FOS/KLF4/ID3/ID2/ID1/NFKBIA	11
GO:0070423	nucleotide-binding oligomerization domain containing signaling pathway	5/57	35/18670	6.71001e-08	6.77711e-06	4.40389e-06	HSPA1B/HSPA1A/UBB/UBC/NFKBIA	5
GO:0035872	nucleotide-binding domain, leucine rich repeat containing receptor signaling pathway	5/57	36/18670	7.77419e-08	7.47804e-06	4.85936e-06	HSPA1B/HSPA1A/UBB/UBC/NFKBIA	5
GO:0007178	transmembrane receptor protein serine/threonine kinase signaling pathway	10/57	349/18670	9.06753e-08	8.32564e-06	5.41015e-06	HSPA1A/UBB/HSP90AB1/UBC/JUN/FOS/EGR1/HES1/ID1/CITED2	10
GO:0051101	regulation of DNA binding	7/57	124/18670	9.6489e-08	8.47425e-06	5.50672e-06	JUN/KLF4/ID3/ID2/HES1/ID1/NFKBIA	7
GO:0090083	regulation of inclusion body assembly	4/57	16/18670	1.38231e-07	1.16344e-05	7.56025e-06	HSPA1B/HSPA1A/DNAJB1/DNAJA4	4
GO:0007179	transforming growth factor beta receptor signaling pathway	8/57	199/18670	1.52895e-07	1.23539e-05	8.02777e-06	HSPA1A/UBB/HSP90AB1/UBC/JUN/FOS/ID1/CITED2	8
GO:0031647	regulation of protein stability	9/57	284/18670	1.82449e-07	1.41748e-05	9.21107e-06	HSPA1B/HSPA1A/HSP90AA1/HSPA8/BAG3/HSP90AB1/CRYAB/HSPD1/ID1	9
GO:0034620	cellular response to unfolded protein	7/57	140/18670	2.21712e-07	1.65873e-05	1.07787e-05	HSPA1B/HSPA1A/HSPA8/HSPA6/BAG3/ATF3/PPP1R15A	7
GO:0051131	chaperone-mediated protein complex assembly	4/57	19/18670	2.92386e-07	2.10935e-05	1.3707e-05	HSPA1A/HSP90AA1/HSP90AB1/HSPD1	4
GO:0045646	regulation of erythrocyte differentiation	5/57	47/18670	3.08344e-07	2.14778e-05	1.39566e-05	HSPA1B/HSPA1A/ZFP36/ID2/MAFB	5
GO:0009409	response to cold	5/57	50/18670	4.22945e-07	2.84783e-05	1.85057e-05	HSP90AA1/FOS/HSPD1/NFKBIA/ADM	5
GO:1903320	regulation of protein modification by small protein conjugation or removal	8/57	231/18670	4.77025e-07	3.10836e-05	2.01987e-05	HSPA1B/HSPA1A/HSP90AA1/UBB/HSP90AB1/DNAJA1/EGR1/UBE2S	8
GO:0035967	cellular response to topologically incorrect protein	7/57	161/18670	5.72787e-07	3.54706e-05	2.30494e-05	HSPA1B/HSPA1A/HSPA8/HSPA6/BAG3/ATF3/PPP1R15A	7
GO:0048568	embryonic organ development	10/57	428/18670	5.95223e-07	3.54706e-05	2.30494e-05	ID3/ID2/JUNB/MAFB/HES1/TRA2B/CITED2/OSR2/EIF4A3/ADM	10
GO:0046677	response to antibiotic	9/57	327/18670	5.9703e-07	3.54706e-05	2.30494e-05	HSP90AA1/JUN/CRYAB/KLF4/EGR1/ID3/DUSP1/ID1/RGS2	9
GO:0043392	negative regulation of DNA binding	5/57	54/18670	6.25461e-07	3.60981e-05	2.34572e-05	JUN/ID3/ID2/ID1/NFKBIA	5
GO:0071560	cellular response to transforming growth factor beta stimulus	8/57	249/18670	8.40984e-07	4.71885e-05	3.06639e-05	HSPA1A/UBB/HSP90AB1/UBC/JUN/FOS/ID1/CITED2	8
GO:0045637	regulation of myeloid cell differentiation	8/57	251/18670	8.93185e-07	4.87631e-05	3.16871e-05	HSPA1B/HSPA1A/JUN/FOS/ZFP36/ID2/MAFB/NFKBIA	8
GO:0071559	response to transforming growth factor beta	8/57	255/18670	1.00594e-06	5.34737e-05	3.47481e-05	HSPA1A/UBB/HSP90AB1/UBC/JUN/FOS/ID1/CITED2	8
GO:0050821	protein stabilization	7/57	178/18670	1.12552e-06	5.82961e-05	3.78818e-05	HSPA1B/HSPA1A/HSP90AA1/BAG3/HSP90AB1/CRYAB/HSPD1	7
GO:0002753	cytoplasmic pattern recognition receptor signaling pathway	5/57	62/18670	1.25624e-06	6.34403e-05	4.12246e-05	HSPA1B/HSPA1A/UBB/UBC/NFKBIA	5
GO:0051098	regulation of binding	9/57	373/18670	1.77733e-06	8.7566e-05	5.69019e-05	HSP90AB1/JUN/KLF4/ID3/ID2/HES1/ID1/NFKBIA/EIF4A3	9
GO:0030522	intracellular receptor signaling pathway	8/57	280/18670	2.02475e-06	9.73811e-05	6.32799e-05	HSPA1B/HSPA1A/UBB/UBC/DNAJA1/NR4A1/CITED2/NFKBIA	8
GO:0051348	negative regulation of transferase activity	8/57	285/18670	2.30964e-06	0.0001085	7.0505e-05	HSPB1/DNAJA1/GADD45B/EIF4A2/ZFP36/DUSP1/RGS2/HEXIM1	8
GO:0031396	regulation of protein ubiquitination	7/57	204/18670	2.79232e-06	0.000128193	8.3302e-05	HSPA1B/HSPA1A/HSP90AA1/UBB/HSP90AB1/DNAJA1/UBE2S	7
GO:0030099	myeloid cell differentiation	9/57	416/18670	4.33466e-06	0.000194578	0.00012644	HSPA1B/HSPA1A/JUN/FOS/ZFP36/ID2/JUNB/MAFB/NFKBIA	9
GO:0001933	negative regulation of protein phosphorylation	9/57	429/18670	5.56129e-06	0.000244213	0.000158694	HSPB1/DNAJA1/GADD45B/JUN/ATF3/KLF4/DUSP1/RGS2/HEXIM1	9
GO:0070431	nucleotide-binding oligomerization domain containing 2 signaling pathway	3/57	13/18670	7.55092e-06	0.000317768	0.000206491	HSPA1B/HSPA1A/NFKBIA	3
GO:1902947	regulation of tau-protein kinase activity	3/57	13/18670	7.55092e-06	0.000317768	0.000206491	HSP90AA1/HSP90AB1/EGR1	3
GO:0001656	metanephros development	5/57	90/18670	7.99528e-06	0.000329601	0.000214181	EGR1/ID3/ID2/HES1/OSR2	5
GO:0045639	positive regulation of myeloid cell differentiation	5/57	91/18670	8.44052e-06	0.000340997	0.000221586	HSPA1B/HSPA1A/JUN/FOS/ID2	5
GO:0042326	negative regulation of phosphorylation	9/57	468/18670	1.11866e-05	0.000443077	0.000287919	HSPB1/DNAJA1/GADD45B/JUN/ATF3/KLF4/DUSP1/RGS2/HEXIM1	9
GO:0051591	response to cAMP	5/57	97/18670	1.15352e-05	0.000448099	0.000291183	JUN/FOS/FOSB/DUSP1/JUNB	5
GO:0051100	negative regulation of binding	6/57	169/18670	1.24638e-05	0.000471047	0.000306094	JUN/ID3/ID2/ID1/NFKBIA/EIF4A3	6
GO:1903706	regulation of hemopoiesis	9/57	475/18670	1.25923e-05	0.000471047	0.000306094	HSPA1B/HSPA1A/JUN/FOS/ZFP36/ID2/MAFB/HES1/NFKBIA	9
GO:0006402	mRNA catabolic process	8/57	364/18670	1.38809e-05	0.000509806	0.000331281	HSPA1B/HSPA1A/UBB/HSPA8/HSPB1/UBC/ZFP36/EIF4A3	8
GO:0061684	chaperone-mediated autophagy	3/57	16/18670	1.46891e-05	0.000529857	0.000344311	HSP90AA1/HSPA8/BAG3	3
GO:0043488	regulation of mRNA stability	6/57	177/18670	1.62109e-05	0.000574493	0.000373316	HSPA1A/UBB/HSPA8/HSPB1/UBC/ZFP36	6
GO:0043487	regulation of RNA stability	6/57	183/18670	1.95795e-05	0.000681907	0.000443115	HSPA1A/UBB/HSPA8/HSPB1/UBC/ZFP36	6
GO:0035994	response to muscle stretch	3/57	18/18670	2.13115e-05	0.000729647	0.000474138	JUN/FOS/NFKBIA	3
GO:0042594	response to starvation	6/57	191/18670	2.49274e-05	0.000823007	0.000534805	HSPA8/JUN/ATF3/ZFP36/PDK4/ADM	6
GO:0051403	stress-activated MAPK cascade	7/57	286/18670	2.52602e-05	0.000823007	0.000534805	UBB/UBC/DNAJA1/GADD45B/CRYAB/ZFP36/DUSP1	7
GO:0030218	erythrocyte differentiation	5/57	114/18670	2.52606e-05	0.000823007	0.000534805	HSPA1B/HSPA1A/ZFP36/ID2/MAFB	5
GO:0006401	RNA catabolic process	8/57	397/18670	2.58853e-05	0.000829974	0.000539332	HSPA1B/HSPA1A/UBB/HSPA8/HSPB1/UBC/ZFP36/EIF4A3	8
GO:0071897	DNA biosynthetic process	6/57	196/18670	2.88278e-05	0.000909879	0.000591255	HSP90AA1/UBB/HSP90AB1/UBC/KLF4/DUSP1	6
GO:0002221	pattern recognition receptor signaling pathway	6/57	197/18670	2.96639e-05	0.000921861	0.000599042	HSPA1B/HSPA1A/UBB/UBC/HSPD1/NFKBIA	6
GO:0061013	regulation of mRNA catabolic process	6/57	199/18670	3.13944e-05	0.000960859	0.000624383	HSPA1A/UBB/HSPA8/HSPB1/UBC/ZFP36	6
GO:0017015	regulation of transforming growth factor beta receptor signaling pathway	5/57	120/18670	3.234e-05	0.000975027	0.00063359	HSPA1A/UBB/HSP90AB1/UBC/CITED2	5
GO:0034101	erythrocyte homeostasis	5/57	122/18670	3.50129e-05	0.00102501	0.000666073	HSPA1B/HSPA1A/ZFP36/ID2/MAFB	5
GO:1903844	regulation of cellular response to transforming growth factor beta stimulus	5/57	122/18670	3.50129e-05	0.00102501	0.000666073	HSPA1A/UBB/HSP90AB1/UBC/CITED2	5
GO:0009612	response to mechanical stimulus	6/57	210/18670	4.24233e-05	0.00122422	0.000795517	BAG3/JUN/FOS/FOSB/JUNB/NFKBIA	6
GO:0000381	regulation of alternative mRNA splicing, via spliceosome	4/57	65/18670	4.60091e-05	0.00130899	0.000850606	SRSF3/TRA2B/SRSF7/SAP18	4
GO:0031098	stress-activated protein kinase signaling cascade	7/57	315/18670	4.67097e-05	0.00131047	0.000851564	UBB/UBC/DNAJA1/GADD45B/CRYAB/ZFP36/DUSP1	7
GO:0002218	activation of innate immune response	7/57	319/18670	5.05883e-05	0.00139016	0.000903349	HSPA1B/HSPA1A/UBB/UBC/HSPD1/NFKBIA/HEXIM1	7
GO:0071241	cellular response to inorganic substance	6/57	217/18670	5.09266e-05	0.00139016	0.000903349	JUN/FOS/FOSB/ID2/JUNB/EIF4A3	6
GO:0046683	response to organophosphorus	5/57	134/18670	5.48452e-05	0.00147716	0.000959887	JUN/FOS/FOSB/DUSP1/JUNB	5
GO:0043484	regulation of RNA splicing	5/57	135/18670	5.68228e-05	0.00151029	0.000981413	HSPA1A/SRSF3/TRA2B/SRSF7/SAP18	5
GO:0045444	fat cell differentiation	6/57	223/18670	5.92562e-05	0.00155451	0.00101015	KLF4/ZFP36/NR4A1/ID2/HES1/RGS2	6
GO:0006979	response to oxidative stress	8/57	451/18670	6.37817e-05	0.00165178	0.00107336	HSPA1B/HSPA1A/HSPB1/JUN/CRYAB/FOS/KLF4/DUSP1	8
GO:0045088	regulation of innate immune response	8/57	452/18670	6.47783e-05	0.00165636	0.00107633	HSPA1B/HSPA1A/UBB/HSP90AB1/UBC/HSPD1/NFKBIA/HEXIM1	8
GO:0006469	negative regulation of protein kinase activity	6/57	235/18670	7.91811e-05	0.0019896	0.00129288	HSPB1/DNAJA1/GADD45B/DUSP1/RGS2/HEXIM1	6
GO:0071901	negative regulation of protein serine/threonine kinase activity	5/57	145/18670	7.97809e-05	0.0019896	0.00129288	HSPB1/DNAJA1/DUSP1/RGS2/HEXIM1	5
GO:0051384	response to glucocorticoid	5/57	146/18670	8.24188e-05	0.00203032	0.00131934	FOS/FOSB/ZFP36/DUSP1/ADM	5
GO:0000380	alternative mRNA splicing, via spliceosome	4/57	76/18670	8.50397e-05	0.00204702	0.00133019	SRSF3/TRA2B/SRSF7/SAP18	4
GO:0002262	myeloid cell homeostasis	5/57	147/18670	8.51235e-05	0.00204702	0.00133019	HSPA1B/HSPA1A/ZFP36/ID2/MAFB	5
GO:0051592	response to calcium ion	5/57	148/18670	8.7896e-05	0.00208826	0.00135699	JUN/FOS/FOSB/DUSP1/JUNB	5
GO:0061418	regulation of transcription from RNA polymerase II promoter in response to hypoxia	4/57	77/18670	8.94964e-05	0.00208826	0.00135699	UBB/UBC/EGR1/CITED2	4
GO:0014074	response to purine-containing compound	5/57	149/18670	9.07375e-05	0.00208826	0.00135699	JUN/FOS/FOSB/DUSP1/JUNB	5
GO:0090092	regulation of transmembrane receptor protein serine/threonine kinase signaling pathway	6/57	241/18670	9.09736e-05	0.00208826	0.00135699	HSPA1A/UBB/HSP90AB1/UBC/HES1/CITED2	6
GO:1903362	regulation of cellular protein catabolic process	6/57	247/18670	0.000104126	0.00236331	0.00153572	HSPA1B/HSPA1A/HSP90AA1/UBB/HSP90AB1/ZFAND2A	6
GO:1903707	negative regulation of hemopoiesis	5/57	155/18670	0.000109302	0.00245323	0.00159415	ZFP36/ID2/MAFB/HES1/NFKBIA	5
GO:0045648	positive regulation of erythrocyte differentiation	3/57	31/18670	0.000114135	0.00253354	0.00164634	HSPA1B/HSPA1A/ID2	3
GO:0071277	cellular response to calcium ion	4/57	83/18670	0.000119887	0.00263231	0.00171052	JUN/FOS/FOSB/JUNB	4
GO:0033673	negative regulation of kinase activity	6/57	257/18670	0.000129374	0.00281007	0.00182603	HSPB1/DNAJA1/GADD45B/DUSP1/RGS2/HEXIM1	6
GO:0031960	response to corticosteroid	5/57	162/18670	0.000134505	0.00289044	0.00187826	FOS/FOSB/ZFP36/DUSP1/ADM	5
GO:0045089	positive regulation of innate immune response	7/57	381/18670	0.000153237	0.0032583	0.0021173	HSPA1B/HSPA1A/UBB/UBC/HSPD1/NFKBIA/HEXIM1	7
GO:0048545	response to steroid hormone	7/57	385/18670	0.00016341	0.00343842	0.00223435	DNAJA1/FOS/FOSB/ZFP36/NR4A1/DUSP1/ADM	7
GO:0043433	negative regulation of DNA-binding transcription factor activity	5/57	170/18670	0.000168519	0.00350937	0.00228045	KLF4/ID3/ID2/ID1/NFKBIA	5
GO:0002755	MyD88-dependent toll-like receptor signaling pathway	3/57	36/18670	0.000179343	0.00365932	0.00237789	UBB/UBC/HSPD1	3
GO:0051973	positive regulation of telomerase activity	3/57	36/18670	0.000179343	0.00365932	0.00237789	HSP90AA1/HSP90AB1/KLF4	3
GO:1990823	response to leukemia inhibitory factor	4/57	96/18670	0.000210441	0.00420882	0.00273497	EIF4A2/KLF4/SRSF3/SRSF7	4
GO:1990830	cellular response to leukemia inhibitory factor	4/57	96/18670	0.000210441	0.00420882	0.00273497	EIF4A2/KLF4/SRSF3/SRSF7	4
GO:0048024	regulation of mRNA splicing, via spliceosome	4/57	98/18670	0.000227799	0.00447279	0.0029065	SRSF3/TRA2B/SRSF7/SAP18	4
GO:0042769	DNA damage response, detection of DNA damage	3/57	39/18670	0.000228068	0.00447279	0.0029065	UBB/UBC/DNAJA1	3
GO:0061136	regulation of proteasomal protein catabolic process	5/57	183/18670	0.000237377	0.0046106	0.00299605	HSPA1B/HSPA1A/UBB/HSP90AB1/ZFAND2A	5
GO:0043409	negative regulation of MAPK cascade	5/57	184/18670	0.000243444	0.00464723	0.00301985	DNAJA1/ATF3/KLF4/DUSP1/RGS2	5
GO:0001709	cell fate determination	3/57	40/18670	0.000246027	0.00464723	0.00301985	KLF4/IFRD1/HES1	3
GO:0070498	interleukin-1-mediated signaling pathway	4/57	100/18670	0.000246165	0.00464723	0.00301985	UBB/UBC/EGR1/NFKBIA	4
GO:1903708	positive regulation of hemopoiesis	5/57	185/18670	0.000249628	0.00466896	0.00303398	HSPA1B/HSPA1A/JUN/FOS/ID2	5
GO:0030308	negative regulation of cell growth	5/57	186/18670	0.000255931	0.00474243	0.00308171	HSPA1B/HSPA1A/CRYAB/IFRD1/RGS2	5
GO:0090287	regulation of cellular response to growth factor stimulus	6/57	292/18670	0.000258251	0.00474243	0.00308171	HSPA1A/UBB/HSP90AB1/UBC/HES1/CITED2	6
GO:0043161	proteasome-mediated ubiquitin-dependent protein catabolic process	7/57	419/18670	0.000274005	0.0049864	0.00324025	HSPA1B/HSPA1A/UBB/HSP90AB1/UBC/ZFAND2A/UBE2S	7
GO:0071248	cellular response to metal ion	5/57	190/18670	0.000282362	0.00509259	0.00330926	JUN/FOS/FOSB/ID2/JUNB	5
GO:0002758	innate immune response-activating signal transduction	6/57	298/18670	0.000288004	0.00514839	0.00334552	HSPA1B/HSPA1A/UBB/UBC/HSPD1/NFKBIA	6
GO:0007565	female pregnancy	5/57	192/18670	0.00029633	0.00525076	0.00341204	FOS/FOSB/JUNB/ADM/RGS2	5
GO:0050657	nucleic acid transport	5/57	193/18670	0.000303508	0.00527137	0.00342543	ZFP36/MRPL18/SRSF3/EIF4A3/SRSF7	5
GO:0050658	RNA transport	5/57	193/18670	0.000303508	0.00527137	0.00342543	ZFP36/MRPL18/SRSF3/EIF4A3/SRSF7	5
GO:0045429	positive regulation of nitric oxide biosynthetic process	3/57	43/18670	0.000305322	0.00527137	0.00342543	HSP90AA1/HSP90AB1/KLF4	3
GO:0034599	cellular response to oxidative stress	6/57	302/18670	0.000309293	0.00529468	0.00344058	HSPA1B/HSPA1A/HSPB1/JUN/FOS/KLF4	6
GO:0051236	establishment of RNA localization	5/57	196/18670	0.000325837	0.00545825	0.00354687	ZFP36/MRPL18/SRSF3/EIF4A3/SRSF7	5
GO:0060412	ventricular septum morphogenesis	3/57	44/18670	0.000326955	0.00545825	0.00354687	ID2/HES1/CITED2	3
GO:1904407	positive regulation of nitric oxide metabolic process	3/57	44/18670	0.000326955	0.00545825	0.00354687	HSP90AA1/HSP90AB1/KLF4	3
GO:2000278	regulation of DNA biosynthetic process	4/57	108/18670	0.000330398	0.00547053	0.00355485	HSP90AA1/HSP90AB1/KLF4/DUSP1	4
GO:0050673	epithelial cell proliferation	7/57	434/18670	0.00033894	0.00556634	0.0036171	JUN/ZFP36/NR4A1/ID2/HES1/ID1/OSR2	7
GO:0017038	protein import	5/57	199/18670	0.00034939	0.00569168	0.00369855	HSP90AA1/HSPA8/BAG3/HSPD1/NFKBIA	5
GO:0060711	labyrinthine layer development	3/57	46/18670	0.000373131	0.0060298	0.00391827	JUNB/HES1/ADM	3
GO:0002573	myeloid leukocyte differentiation	5/57	204/18670	0.000391486	0.00627621	0.00407839	JUN/FOS/ID2/JUNB/MAFB	5
GO:0061614	pri-miRNA transcription by RNA polymerase II	3/57	47/18670	0.000397711	0.0063258	0.00411062	JUN/FOS/KLF4	3
GO:1903265	positive regulation of tumor necrosis factor-mediated signaling pathway	2/57	10/18670	0.00040568	0.0063552	0.00412972	HSPA1B/HSPA1A	2
GO:0042035	regulation of cytokine biosynthetic process	4/57	114/18670	0.000405852	0.0063552	0.00412972	HSPB1/KLF4/EGR1/ZFP36	4
GO:0009314	response to radiation	7/57	448/18670	0.000410205	0.00637395	0.00414191	JUN/CRYAB/FOS/EGR1/DUSP1/ID2/JUNB	7
GO:0051972	regulation of telomerase activity	3/57	48/18670	0.000423309	0.00652736	0.0042416	HSP90AA1/HSP90AB1/KLF4	3
GO:0007623	circadian rhythm	5/57	208/18670	0.000427839	0.00654723	0.00425451	JUN/EGR1/ID3/ID2/ID1	5
GO:0002761	regulation of myeloid leukocyte differentiation	4/57	117/18670	0.000447862	0.00680212	0.00442014	JUN/FOS/ID2/MAFB	4
GO:1903050	regulation of proteolysis involved in cellular protein catabolic process	5/57	214/18670	0.000487081	0.00730198	0.00474496	HSPA1B/HSPA1A/UBB/HSP90AB1/ZFAND2A	5
GO:0046886	positive regulation of hormone biosynthetic process	2/57	11/18670	0.000494859	0.00730198	0.00474496	EGR1/ADM	2
GO:0072321	chaperone-mediated protein transport	2/57	11/18670	0.000494859	0.00730198	0.00474496	HSPA8/BAG3	2
GO:0032496	response to lipopolysaccharide	6/57	330/18670	0.000495233	0.00730198	0.00474496	JUN/FOS/ZFP36/JUNB/NFKBIA/ADM	6
GO:0045668	negative regulation of osteoblast differentiation	3/57	51/18670	0.000506385	0.0074123	0.00481664	ID3/ID2/ID1	3
GO:0032434	regulation of proteasomal ubiquitin-dependent protein catabolic process	4/57	122/18670	0.000524643	0.00762431	0.00495441	HSPA1B/HSPA1A/HSP90AB1/ZFAND2A	4
GO:0008380	RNA splicing	7/57	469/18670	0.000539174	0.00775127	0.00503691	HSPA1A/HSPA8/SRSF3/TRA2B/EIF4A3/SRSF7/SAP18	7
GO:0042089	cytokine biosynthetic process	4/57	123/18670	0.000541054	0.00775127	0.00503691	HSPB1/KLF4/EGR1/ZFP36	4
GO:0043405	regulation of MAP kinase activity	6/57	337/18670	0.000553106	0.00786813	0.00511285	UBB/UBC/DNAJA1/GADD45B/DUSP1/RGS2	6
GO:0042107	cytokine metabolic process	4/57	124/18670	0.000557828	0.0078798	0.00512043	HSPB1/KLF4/EGR1/ZFP36	4
GO:0038066	p38MAPK cascade	3/57	53/18670	0.000567175	0.00794866	0.00516518	GADD45B/ZFP36/DUSP1	3
GO:0071496	cellular response to external stimulus	6/57	339/18670	0.000570572	0.00794866	0.00516518	HSPA8/BAG3/JUN/ATF3/FOS/PDK4	6
GO:0044706	multi-multicellular organism process	5/57	222/18670	0.000575448	0.00796168	0.00517364	FOS/FOSB/JUNB/ADM/RGS2	5
GO:0010498	proteasomal protein catabolic process	7/57	477/18670	0.000596079	0.00817884	0.00531476	HSPA1B/HSPA1A/UBB/HSP90AB1/UBC/ZFAND2A/UBE2S	7
GO:0002763	positive regulation of myeloid leukocyte differentiation	3/57	54/18670	0.000599242	0.00817884	0.00531476	JUN/FOS/ID2	3
GO:0002237	response to molecule of bacterial origin	6/57	343/18670	0.000606792	0.00818053	0.00531585	JUN/FOS/ZFP36/JUNB/NFKBIA/ADM	6
GO:0001649	osteoblast differentiation	5/57	225/18670	0.000611515	0.00818053	0.00531585	ID3/ID2/JUNB/HSPE1/ID1	5
GO:0045665	negative regulation of neuron differentiation	5/57	225/18670	0.000611515	0.00818053	0.00531585	ID3/IFRD1/ID2/HES1/ID1	5
GO:0010721	negative regulation of cell development	6/57	344/18670	0.000616121	0.00818792	0.00532066	ID3/IFRD1/ID2/HES1/ID1/RGS2	6
GO:0034248	regulation of cellular amide metabolic process	7/57	483/18670	0.000641822	0.00847373	0.00550638	HSPB1/EIF4A2/ZFP36/PPP1R15A/PDK4/EIF4A3/RGS2	7
GO:0016049	cell growth	7/57	484/18670	0.00064971	0.00852217	0.00553786	HSPA1B/HSPA1A/HSP90AA1/HSP90AB1/CRYAB/IFRD1/RGS2	7
GO:0043312	neutrophil degranulation	7/57	485/18670	0.000657676	0.008571	0.00556959	HSPA1B/HSPA1A/HSP90AA1/HSPA8/HSPA6/HSP90AB1/TUBB4B	7
GO:0006403	RNA localization	5/57	230/18670	0.000675368	0.00870371	0.00565582	ZFP36/MRPL18/SRSF3/EIF4A3/SRSF7	5
GO:0002283	neutrophil activation involved in immune response	7/57	488/18670	0.00068204	0.00870371	0.00565582	HSPA1B/HSPA1A/HSP90AA1/HSPA8/HSPA6/HSP90AB1/TUBB4B	7
GO:0010631	epithelial cell migration	6/57	351/18670	0.000684587	0.00870371	0.00565582	HSPB1/JUN/KLF4/DNAJA4/NR4A1/ID1	6
GO:0048711	positive regulation of astrocyte differentiation	2/57	13/18670	0.000699052	0.00870371	0.00565582	ID2/HES1	2
GO:0048715	negative regulation of oligodendrocyte differentiation	2/57	13/18670	0.000699052	0.00870371	0.00565582	ID2/HES1	2
GO:0061029	eyelid development in camera-type eye	2/57	13/18670	0.000699052	0.00870371	0.00565582	JUN/OSR2	2
GO:0000302	response to reactive oxygen species	5/57	232/18670	0.000702261	0.00870371	0.00565582	JUN/CRYAB/FOS/KLF4/DUSP1	5
GO:1903428	positive regulation of reactive oxygen species biosynthetic process	3/57	57/18670	0.000702329	0.00870371	0.00565582	HSP90AA1/HSP90AB1/KLF4	3
GO:0090132	epithelium migration	6/57	354/18670	0.000715678	0.00881506	0.00572818	HSPB1/JUN/KLF4/DNAJA4/NR4A1/ID1	6
GO:0042119	neutrophil activation	7/57	498/18670	0.000768491	0.0093367	0.00606715	HSPA1B/HSPA1A/HSP90AA1/HSPA8/HSPA6/HSP90AB1/TUBB4B	7
GO:0001666	response to hypoxia	6/57	359/18670	0.000769919	0.0093367	0.00606715	UBB/UBC/CRYAB/EGR1/CITED2/ADM	6
GO:0031102	neuron projection regeneration	3/57	59/18670	0.000776952	0.0093367	0.00606715	JUN/KLF4/ADM	3
GO:0002446	neutrophil mediated immunity	7/57	499/18670	0.000777593	0.0093367	0.00606715	HSPA1B/HSPA1A/HSP90AA1/HSPA8/HSPA6/HSP90AB1/TUBB4B	7
GO:0090130	tissue migration	6/57	360/18670	0.00078114	0.0093367	0.00606715	HSPB1/JUN/KLF4/DNAJA4/NR4A1/ID1	6
GO:0031331	positive regulation of cellular catabolic process	6/57	361/18670	0.000792487	0.00941661	0.00611908	HSPA1B/HSPA1A/HSP90AA1/BAG3/ZFAND2A/ZFP36	6
GO:0050684	regulation of mRNA processing	4/57	137/18670	0.000810914	0.00952353	0.00618856	SRSF3/TRA2B/SRSF7/SAP18	4
GO:0072655	establishment of protein localization to mitochondrion	4/57	137/18670	0.000810914	0.00952353	0.00618856	HSP90AA1/BAG3/DNAJA1/HSPD1	4
GO:0010038	response to metal ion	6/57	364/18670	0.000827295	0.00965975	0.00627707	JUN/FOS/FOSB/DUSP1/ID2/JUNB	6
GO:0015931	nucleobase-containing compound transport	5/57	241/18670	0.000833338	0.00967438	0.00628658	ZFP36/MRPL18/SRSF3/EIF4A3/SRSF7	5
GO:1903364	positive regulation of cellular protein catabolic process	4/57	140/18670	0.000879181	0.0101483	0.00659452	HSPA1B/HSPA1A/HSP90AA1/ZFAND2A	4
GO:0036293	response to decreased oxygen levels	6/57	370/18670	0.000900456	0.0103033	0.00669524	UBB/UBC/CRYAB/EGR1/CITED2/ADM	6
GO:0070585	protein localization to mitochondrion	4/57	141/18670	0.00090281	0.0103033	0.00669524	HSP90AA1/BAG3/DNAJA1/HSPD1	4
GO:0048872	homeostasis of number of cells	5/57	246/18670	0.000913621	0.0103681	0.00673735	HSPA1B/HSPA1A/ZFP36/ID2/MAFB	5
GO:0032352	positive regulation of hormone metabolic process	2/57	15/18670	0.000937347	0.0104035	0.00676039	EGR1/ADM	2
GO:0045475	locomotor rhythm	2/57	15/18670	0.000937347	0.0104035	0.00676039	EGR1/ID2	2
GO:0098840	protein transport along microtubule	2/57	15/18670	0.000937347	0.0104035	0.00676039	HSPB1/BAG3	2
GO:0099118	microtubule-based protein transport	2/57	15/18670	0.000937347	0.0104035	0.00676039	HSPB1/BAG3	2
GO:0045926	negative regulation of growth	5/57	249/18670	0.00096448	0.0106462	0.00691807	HSPA1B/HSPA1A/CRYAB/IFRD1/RGS2	5
GO:0050678	regulation of epithelial cell proliferation	6/57	378/18670	0.00100567	0.0110405	0.00717432	JUN/ZFP36/NR4A1/HES1/ID1/OSR2	6
GO:0000377	RNA splicing, via transesterification reactions with bulged adenosine as nucleophile	6/57	379/18670	0.00101946	0.0110425	0.00717562	HSPA8/SRSF3/TRA2B/EIF4A3/SRSF7/SAP18	6
GO:0000398	mRNA splicing, via spliceosome	6/57	379/18670	0.00101946	0.0110425	0.00717562	HSPA8/SRSF3/TRA2B/EIF4A3/SRSF7/SAP18	6
GO:0002224	toll-like receptor signaling pathway	4/57	146/18670	0.00102772	0.0110425	0.00717562	UBB/UBC/HSPD1/NFKBIA	4
GO:0042542	response to hydrogen peroxide	4/57	146/18670	0.00102772	0.0110425	0.00717562	JUN/CRYAB/KLF4/DUSP1	4
GO:0042176	regulation of protein catabolic process	6/57	381/18670	0.00104748	0.0111953	0.00727489	HSPA1B/HSPA1A/HSP90AA1/UBB/HSP90AB1/ZFAND2A	6
GO:0000375	RNA splicing, via transesterification reactions	6/57	382/18670	0.00106171	0.0112484	0.00730941	HSPA8/SRSF3/TRA2B/EIF4A3/SRSF7/SAP18	6
GO:0010566	regulation of ketone biosynthetic process	2/57	16/18670	0.00106916	0.0112484	0.00730941	EGR1/ADM	2
GO:0042448	progesterone metabolic process	2/57	16/18670	0.00106916	0.0112484	0.00730941	EGR1/ADM	2
GO:0045428	regulation of nitric oxide biosynthetic process	3/57	66/18670	0.00107724	0.0112748	0.00732656	HSP90AA1/HSP90AB1/KLF4	3
GO:0006839	mitochondrial transport	5/57	256/18670	0.00109134	0.0113634	0.00738414	HSPA1A/HSP90AA1/BAG3/HSPD1/MRPL18	5
GO:0009267	cellular response to starvation	4/57	149/18670	0.00110824	0.0113637	0.00738431	HSPA8/JUN/ATF3/PDK4	4
GO:0051092	positive regulation of NF-kappaB transcription factor activity	4/57	149/18670	0.00110824	0.0113637	0.00738431	HSPA1B/HSPA1A/UBB/UBC	4
GO:2000058	regulation of ubiquitin-dependent protein catabolic process	4/57	149/18670	0.00110824	0.0113637	0.00738431	HSPA1B/HSPA1A/HSP90AB1/ZFAND2A	4
GO:2000573	positive regulation of DNA biosynthetic process	3/57	67/18670	0.00112531	0.0114804	0.00746019	HSP90AA1/HSP90AB1/KLF4	3
GO:0035914	skeletal muscle cell differentiation	3/57	68/18670	0.00117471	0.0119242	0.00774855	ATF3/FOS/EGR1	3
GO:0014706	striated muscle tissue development	6/57	390/18670	0.00118098	0.0119279	0.00775099	ATF3/FOS/EGR1/IFRD1/ID2/RGS2	6
GO:0001890	placenta development	4/57	152/18670	0.00119309	0.0119309	0.00775293	HSP90AB1/JUNB/HES1/ADM	4
GO:0051028	mRNA transport	4/57	152/18670	0.00119309	0.0119309	0.00775293	ZFP36/SRSF3/EIF4A3/SRSF7	4
GO:0070482	response to oxygen levels	6/57	394/18670	0.00124436	0.0123823	0.00804621	UBB/UBC/CRYAB/EGR1/CITED2/ADM	6
GO:0001503	ossification	6/57	398/18670	0.00131031	0.0129746	0.00843113	ID3/ID2/JUNB/HSPE1/ID1/OSR2	6
GO:0031668	cellular response to extracellular stimulus	5/57	268/18670	0.00133712	0.0131755	0.00856168	HSPA8/JUN/ATF3/FOS/PDK4	5
GO:0038034	signal transduction in absence of ligand	3/57	72/18670	0.00138594	0.0135247	0.00878856	HSPA1B/HSPA1A/BAG3	3
GO:0097192	extrinsic apoptotic signaling pathway in absence of ligand	3/57	72/18670	0.00138594	0.0135247	0.00878856	HSPA1B/HSPA1A/BAG3	3
GO:2001233	regulation of apoptotic signaling pathway	6/57	406/18670	0.00145023	0.0140218	0.00911159	HSPA1B/HSPA1A/UBB/HSPB1/DNAJA1/ATF3	6
GO:0043542	endothelial cell migration	5/57	273/18670	0.00145077	0.0140218	0.00911159	HSPB1/KLF4/DNAJA4/NR4A1/ID1	5
GO:0010970	transport along microtubule	4/57	161/18670	0.0014749	0.0140992	0.00916189	UBB/HSPA8/HSPB1/BAG3	4
GO:0099111	microtubule-based transport	4/57	161/18670	0.0014749	0.0140992	0.00916189	UBB/HSPA8/HSPB1/BAG3	4
GO:0060537	muscle tissue development	6/57	408/18670	0.00148693	0.0140992	0.00916189	ATF3/FOS/EGR1/IFRD1/ID2/RGS2	6
GO:0032677	regulation of interleukin-8 production	3/57	74/18670	0.00149993	0.0140992	0.00916189	HSPA1B/HSPA1A/KLF4	3
GO:0070373	negative regulation of ERK1 and ERK2 cascade	3/57	74/18670	0.00149993	0.0140992	0.00916189	ATF3/KLF4/DUSP1	3
GO:0048025	negative regulation of mRNA splicing, via spliceosome	2/57	19/18670	0.00151461	0.0140992	0.00916189	SRSF7/SAP18	2
GO:0060716	labyrinthine layer blood vessel development	2/57	19/18670	0.00151461	0.0140992	0.00916189	JUNB/HES1	2
GO:0071243	cellular response to arsenic-containing substance	2/57	19/18670	0.00151461	0.0140992	0.00916189	ATF3/ZFAND2A	2
GO:0007517	muscle organ development	6/57	410/18670	0.00152434	0.0141246	0.00917841	CRYAB/ATF3/FOS/EGR1/ID3/RGS2	6
GO:0003281	ventricular septum development	3/57	75/18670	0.00155906	0.0143804	0.00934463	ID2/HES1/CITED2	3
GO:0001822	kidney development	5/57	278/18670	0.0015714	0.0144283	0.00937577	EGR1/ID3/ID2/HES1/OSR2	5
GO:2001242	regulation of intrinsic apoptotic signaling pathway	4/57	165/18670	0.0016139	0.0147373	0.00957653	HSPA1A/UBB/HSPB1/DNAJA1	4
GO:0060411	cardiac septum morphogenesis	3/57	76/18670	0.00161964	0.0147373	0.00957653	ID2/HES1/CITED2	3
GO:0042276	error-prone translesion synthesis	2/57	20/18670	0.00167961	0.014899	0.00968165	UBB/UBC	2
GO:0070262	peptidyl-serine dephosphorylation	2/57	20/18670	0.00167961	0.014899	0.00968165	DUSP1/PPP1R15A	2
GO:0070987	error-free translesion synthesis	2/57	20/18670	0.00167961	0.014899	0.00968165	UBB/UBC	2
GO:1901673	regulation of mitotic spindle assembly	2/57	20/18670	0.00167961	0.014899	0.00968165	HSPA1B/HSPA1A	2
GO:0006809	nitric oxide biosynthetic process	3/57	77/18670	0.00168167	0.014899	0.00968165	HSP90AA1/HSP90AB1/KLF4	3
GO:0031397	negative regulation of protein ubiquitination	3/57	77/18670	0.00168167	0.014899	0.00968165	HSPA1B/HSPA1A/DNAJA1	3
GO:0072593	reactive oxygen species metabolic process	5/57	284/18670	0.00172574	0.0152227	0.00989199	HSP90AA1/HSP90AB1/CRYAB/KLF4/PDK4	5
GO:0021954	central nervous system neuron development	3/57	78/18670	0.00174517	0.0152608	0.00991675	HSP90AA1/UBB/HSP90AB1	3
GO:0043407	negative regulation of MAP kinase activity	3/57	78/18670	0.00174517	0.0152608	0.00991675	DNAJA1/DUSP1/RGS2	3
GO:0009896	positive regulation of catabolic process	6/57	423/18670	0.00178534	0.0154937	0.0100681	HSPA1B/HSPA1A/HSP90AA1/BAG3/ZFAND2A/ZFP36	6
GO:0006417	regulation of translation	6/57	424/18670	0.00180674	0.0154937	0.0100681	HSPB1/EIF4A2/ZFP36/PPP1R15A/EIF4A3/RGS2	6
GO:0003151	outflow tract morphogenesis	3/57	79/18670	0.00181016	0.0154937	0.0100681	JUN/HES1/CITED2	3
GO:0006446	regulation of translational initiation	3/57	79/18670	0.00181016	0.0154937	0.0100681	HSPB1/EIF4A2/PPP1R15A	3
GO:1903312	negative regulation of mRNA metabolic process	3/57	79/18670	0.00181016	0.0154937	0.0100681	ZFP36/SRSF7/SAP18	3
GO:0048562	embryonic organ morphogenesis	5/57	288/18670	0.00183465	0.0155942	0.0101334	ID2/MAFB/HES1/OSR2/EIF4A3	5
GO:0032516	positive regulation of phosphoprotein phosphatase activity	2/57	21/18670	0.00185278	0.0155942	0.0101334	HSP90AB1/PPP1R15A	2
GO:0036499	PERK-mediated unfolded protein response	2/57	21/18670	0.00185278	0.0155942	0.0101334	ATF3/PPP1R15A	2
GO:0051412	response to corticosterone	2/57	21/18670	0.00185278	0.0155942	0.0101334	FOS/FOSB	2
GO:0097193	intrinsic apoptotic signaling pathway	5/57	289/18670	0.00186265	0.0156123	0.0101451	HSPA1A/UBB/HSPB1/DNAJA1/PPP1R15A	5
GO:0051052	regulation of DNA metabolic process	6/57	429/18670	0.00191669	0.0159988	0.0103963	HSP90AA1/HSP90AB1/JUN/KLF4/ID3/DUSP1	6
GO:0030512	negative regulation of transforming growth factor beta receptor signaling pathway	3/57	81/18670	0.00194462	0.0160332	0.0104187	HSPA1A/UBB/UBC	3
GO:0031145	anaphase-promoting complex-dependent catabolic process	3/57	81/18670	0.00194462	0.0160332	0.0104187	UBB/UBC/UBE2S	3
GO:0032436	positive regulation of proteasomal ubiquitin-dependent protein catabolic process	3/57	81/18670	0.00194462	0.0160332	0.0104187	HSPA1B/HSPA1A/ZFAND2A	3
GO:0048608	reproductive structure development	6/57	431/18670	0.00196206	0.0160755	0.0104461	UBB/HSP90AB1/JUNB/HES1/CITED2/ADM	6
GO:0072001	renal system development	5/57	293/18670	0.0019778	0.0160755	0.0104461	EGR1/ID3/ID2/HES1/OSR2	5
GO:0006605	protein targeting	6/57	432/18670	0.00198506	0.0160755	0.0104461	HSP90AA1/UBB/HSPA8/BAG3/UBC/HSPD1	6
GO:0030279	negative regulation of ossification	3/57	82/18670	0.00201412	0.0160755	0.0104461	ID3/ID2/ID1	3
GO:0032637	interleukin-8 production	3/57	82/18670	0.00201412	0.0160755	0.0104461	HSPA1B/HSPA1A/KLF4	3
GO:0046209	nitric oxide metabolic process	3/57	82/18670	0.00201412	0.0160755	0.0104461	HSP90AA1/HSP90AB1/KLF4	3
GO:0061458	reproductive system development	6/57	434/18670	0.00203165	0.0160755	0.0104461	UBB/HSP90AB1/JUNB/HES1/CITED2/ADM	6
GO:0000717	nucleotide-excision repair, DNA duplex unwinding	2/57	22/18670	0.00203407	0.0160755	0.0104461	UBB/UBC	2
GO:1901798	positive regulation of signal transduction by p53 class mediator	2/57	22/18670	0.00203407	0.0160755	0.0104461	UBB/HEXIM1	2
GO:0048511	rhythmic process	5/57	295/18670	0.00203729	0.0160755	0.0104461	JUN/EGR1/ID3/ID2/ID1	5
GO:0050768	negative regulation of neurogenesis	5/57	295/18670	0.00203729	0.0160755	0.0104461	ID3/IFRD1/ID2/HES1/ID1	5
GO:1903845	negative regulation of cellular response to transforming growth factor beta stimulus	3/57	83/18670	0.00208516	0.0163892	0.01065	HSPA1A/UBB/UBC	3
GO:0006611	protein export from nucleus	4/57	179/18670	0.00217224	0.0169418	0.0110091	BAG3/SRSF3/EIF4A3/SRSF7	4
GO:0071347	cellular response to interleukin-1	4/57	179/18670	0.00217224	0.0169418	0.0110091	UBB/UBC/EGR1/NFKBIA	4
GO:0030705	cytoskeleton-dependent intracellular transport	4/57	180/18670	0.00221661	0.0170771	0.011097	UBB/HSPA8/HSPB1/BAG3	4
GO:0043534	blood vessel endothelial cell migration	4/57	180/18670	0.00221661	0.0170771	0.011097	HSPB1/KLF4/NR4A1/ID1	4
GO:0000715	nucleotide-excision repair, DNA damage recognition	2/57	23/18670	0.00222343	0.0170771	0.011097	UBB/UBC	2
GO:0006297	nucleotide-excision repair, DNA gap filling	2/57	23/18670	0.00222343	0.0170771	0.011097	UBB/UBC	2
GO:2001057	reactive nitrogen species metabolic process	3/57	85/18670	0.00223186	0.0170771	0.011097	HSP90AA1/HSP90AB1/KLF4	3
GO:0021953	central nervous system neuron differentiation	4/57	183/18670	0.00235348	0.0179398	0.0116576	HSP90AA1/UBB/HSP90AB1/HES1	4
GO:0001892	embryonic placenta development	3/57	87/18670	0.00238483	0.0181104	0.0117684	JUNB/HES1/ADM	3
GO:0032897	negative regulation of viral transcription	2/57	24/18670	0.00242082	0.0182465	0.0118569	JUN/ZFP36	2
GO:0033119	negative regulation of RNA splicing	2/57	24/18670	0.00242082	0.0182465	0.0118569	SRSF7/SAP18	2
GO:1903321	negative regulation of protein modification by small protein conjugation or removal	3/57	88/18670	0.00246369	0.0185006	0.012022	HSPA1B/HSPA1A/DNAJA1	3
GO:0072012	glomerulus vasculature development	2/57	25/18670	0.00262618	0.0196282	0.0127547	EGR1/HES1	2
GO:1901214	regulation of neuron death	5/57	313/18670	0.00263328	0.0196282	0.0127547	UBB/HSP90AB1/JUN/FOS/EGR1	5
GO:0060759	regulation of response to cytokine stimulus	4/57	190/18670	0.00269532	0.0199782	0.0129822	HSPA1B/HSPA1A/HSP90AB1/KLF4	4
GO:0051961	negative regulation of nervous system development	5/57	315/18670	0.00270655	0.0199782	0.0129822	ID3/IFRD1/ID2/HES1/ID1	5
GO:0045638	negative regulation of myeloid cell differentiation	3/57	91/18670	0.00270992	0.0199782	0.0129822	ZFP36/MAFB/NFKBIA	3
GO:0001667	ameboidal-type cell migration	6/57	461/18670	0.00274548	0.0201668	0.0131047	HSPB1/JUN/KLF4/DNAJA4/NR4A1/ID1	6
GO:0002683	negative regulation of immune system process	6/57	463/18670	0.00280499	0.0205293	0.0133403	ZFP36/DUSP1/ID2/MAFB/HES1/NFKBIA	6
GO:0006700	C21-steroid hormone biosynthetic process	2/57	26/18670	0.00283947	0.0205582	0.0133591	EGR1/ADM	2
GO:0007020	microtubule nucleation	2/57	26/18670	0.00283947	0.0205582	0.0133591	HSPA1B/HSPA1A	2
GO:0070911	global genome nucleotide-excision repair	2/57	26/18670	0.00283947	0.0205582	0.0133591	UBB/UBC	2
GO:1901654	response to ketone	4/57	193/18670	0.00285173	0.0205732	0.0133688	FOS/KLF4/FOSB/DUSP1	4
GO:0051168	nuclear export	4/57	194/18670	0.00290523	0.0208845	0.0135711	BAG3/SRSF3/EIF4A3/SRSF7	4
GO:0043254	regulation of protein complex assembly	6/57	467/18670	0.00292693	0.0209512	0.0136145	HSPA1B/HSPA1A/HSP90AA1/HSPA8/JUN/CRYAB	6
GO:0007568	aging	5/57	321/18670	0.00293524	0.0209512	0.0136145	JUN/CRYAB/FOS/ID2/ADM	5
GO:2000377	regulation of reactive oxygen species metabolic process	4/57	195/18670	0.0029594	0.0210493	0.0136782	HSP90AA1/HSP90AB1/CRYAB/KLF4	4
GO:1901216	positive regulation of neuron death	3/57	94/18670	0.00297083	0.0210564	0.0136828	JUN/FOS/EGR1	3
GO:0046885	regulation of hormone biosynthetic process	2/57	27/18670	0.00306063	0.0213223	0.0138556	EGR1/ADM	2
GO:0061437	renal system vasculature development	2/57	27/18670	0.00306063	0.0213223	0.0138556	EGR1/HES1	2
GO:0061440	kidney vasculature development	2/57	27/18670	0.00306063	0.0213223	0.0138556	EGR1/HES1	2
GO:0090169	regulation of spindle assembly	2/57	27/18670	0.00306063	0.0213223	0.0138556	HSPA1B/HSPA1A	2
GO:2000060	positive regulation of ubiquitin-dependent protein catabolic process	3/57	95/18670	0.00306112	0.0213223	0.0138556	HSPA1B/HSPA1A/ZFAND2A	3
GO:0031099	regeneration	4/57	198/18670	0.00312608	0.0217	0.014101	JUN/KLF4/IFRD1/ADM	4
GO:0019058	viral life cycle	5/57	328/18670	0.00321941	0.0222713	0.0144723	HSPA1B/HSPA1A/UBB/HSP90AB1/UBC	5
GO:0030316	osteoclast differentiation	3/57	97/18670	0.00324672	0.0223835	0.0145452	FOS/JUNB/MAFB	3
GO:0045686	negative regulation of glial cell differentiation	2/57	28/18670	0.00328963	0.0225256	0.0146375	ID2/HES1	2
GO:0050686	negative regulation of mRNA processing	2/57	28/18670	0.00328963	0.0225256	0.0146375	SRSF7/SAP18	2
GO:0001655	urogenital system development	5/57	330/18670	0.00330413	0.0225485	0.0146524	EGR1/ID3/ID2/HES1/OSR2	5
GO:0006626	protein targeting to mitochondrion	3/57	98/18670	0.00334205	0.0225784	0.0146718	HSP90AA1/BAG3/HSPD1	3
GO:0031124	mRNA 3'-end processing	3/57	98/18670	0.00334205	0.0225784	0.0146718	SRSF3/EIF4A3/SRSF7	3
GO:2001243	negative regulation of intrinsic apoptotic signaling pathway	3/57	98/18670	0.00334205	0.0225784	0.0146718	HSPA1A/HSPB1/DNAJA1	3
GO:0030278	regulation of ossification	4/57	203/18670	0.00341798	0.0230144	0.0149551	ID3/ID2/ID1/OSR2	4
GO:0006294	nucleotide-excision repair, preincision complex assembly	2/57	29/18670	0.0035264	0.0233552	0.0151766	UBB/UBC	2
GO:0030511	positive regulation of transforming growth factor beta receptor signaling pathway	2/57	29/18670	0.0035264	0.0233552	0.0151766	HSP90AB1/CITED2	2
GO:0031116	positive regulation of microtubule polymerization	2/57	29/18670	0.0035264	0.0233552	0.0151766	HSPA1B/HSPA1A	2
GO:0035666	TRIF-dependent toll-like receptor signaling pathway	2/57	29/18670	0.0035264	0.0233552	0.0151766	UBB/UBC	2
GO:1903846	positive regulation of cellular response to transforming growth factor beta stimulus	2/57	29/18670	0.0035264	0.0233552	0.0151766	HSP90AB1/CITED2	2
GO:0050679	positive regulation of epithelial cell proliferation	4/57	206/18670	0.00360175	0.0237763	0.0154502	JUN/NR4A1/ID1/OSR2	4
GO:1903426	regulation of reactive oxygen species biosynthetic process	3/57	101/18670	0.00363831	0.0239394	0.0155562	HSP90AA1/HSP90AB1/KLF4	3
GO:0070555	response to interleukin-1	4/57	207/18670	0.00366447	0.0239555	0.0155667	UBB/UBC/EGR1/NFKBIA	4
GO:0071456	cellular response to hypoxia	4/57	207/18670	0.00366447	0.0239555	0.0155667	UBB/UBC/EGR1/CITED2	4
GO:2000379	positive regulation of reactive oxygen species metabolic process	3/57	102/18670	0.00374051	0.0243737	0.0158384	HSP90AA1/HSP90AB1/KLF4	3
GO:0071480	cellular response to gamma radiation	2/57	30/18670	0.00377091	0.0244927	0.0159158	CRYAB/EGR1	2
GO:0071229	cellular response to acid chemical	4/57	209/18670	0.00379214	0.0245517	0.0159541	KLF4/EGR1/ID3/PDK4	4
GO:0001101	response to acid chemical	5/57	343/18670	0.00389458	0.0250543	0.0162807	KLF4/EGR1/ID3/DUSP1/PDK4	5
GO:0006913	nucleocytoplasmic transport	5/57	343/18670	0.00389458	0.0250543	0.0162807	BAG3/SRSF3/NFKBIA/EIF4A3/SRSF7	5
GO:0090100	positive regulation of transmembrane receptor protein serine/threonine kinase signaling pathway	3/57	104/18670	0.00395015	0.025251	0.0164085	HSP90AB1/HES1/CITED2	3
GO:1901800	positive regulation of proteasomal protein catabolic process	3/57	104/18670	0.00395015	0.025251	0.0164085	HSPA1B/HSPA1A/ZFAND2A	3
GO:0033687	osteoblast proliferation	2/57	31/18670	0.0040231	0.0253958	0.0165026	JUNB/OSR2	2
GO:0035767	endothelial cell chemotaxis	2/57	31/18670	0.0040231	0.0253958	0.0165026	HSPB1/NR4A1	2
GO:0048710	regulation of astrocyte differentiation	2/57	31/18670	0.0040231	0.0253958	0.0165026	ID2/HES1	2
GO:1902895	positive regulation of pri-miRNA transcription by RNA polymerase II	2/57	31/18670	0.0040231	0.0253958	0.0165026	JUN/FOS	2
GO:0051169	nuclear transport	5/57	346/18670	0.00404094	0.0254141	0.0165146	BAG3/SRSF3/NFKBIA/EIF4A3/SRSF7	5
GO:0031667	response to nutrient levels	6/57	499/18670	0.00405117	0.0254141	0.0165146	HSPA8/JUN/ATF3/ZFP36/PDK4/ADM	6
GO:0007254	JNK cascade	4/57	214/18670	0.00412448	0.0257144	0.0167097	UBB/UBC/DNAJA1/GADD45B	4
GO:0045732	positive regulation of protein catabolic process	4/57	214/18670	0.00412448	0.0257144	0.0167097	HSPA1B/HSPA1A/HSP90AA1/ZFAND2A	4
GO:0070997	neuron death	5/57	348/18670	0.00414068	0.0257359	0.0167237	UBB/HSP90AB1/JUN/FOS/EGR1	5
GO:0042136	neurotransmitter biosynthetic process	3/57	106/18670	0.00416683	0.02574	0.0167263	HSP90AA1/HSP90AB1/KLF4	3
GO:1904029	regulation of cyclin-dependent protein kinase activity	3/57	106/18670	0.00416683	0.02574	0.0167263	HSP90AB1/CCNL1/HEXIM1	3
GO:0043281	regulation of cysteine-type endopeptidase activity involved in apoptotic process	4/57	215/18670	0.00419324	0.0258242	0.016781	CRYAB/KLF4/HSPD1/HSPE1	4
GO:0046685	response to arsenic-containing substance	2/57	32/18670	0.00428293	0.0261375	0.0169846	ATF3/ZFAND2A	2
GO:0051385	response to mineralocorticoid	2/57	32/18670	0.00428293	0.0261375	0.0169846	FOS/FOSB	2
GO:0060674	placenta blood vessel development	2/57	32/18670	0.00428293	0.0261375	0.0169846	JUNB/HES1	2
GO:0036294	cellular response to decreased oxygen levels	4/57	217/18670	0.00433308	0.0263597	0.017129	UBB/UBC/EGR1/CITED2	4
GO:1902903	regulation of supramolecular fiber organization	5/57	352/18670	0.00434544	0.0263597	0.017129	HSPA1B/HSPA1A/HSPA8/CRYAB/ID1	5
GO:0001505	regulation of neurotransmitter levels	5/57	354/18670	0.00445049	0.0269162	0.0174906	HSP90AA1/HSPA8/HSP90AB1/KLF4/RGS2	5
GO:0002756	MyD88-independent toll-like receptor signaling pathway	2/57	33/18670	0.00455034	0.0273562	0.0177766	UBB/UBC	2
GO:0031112	positive regulation of microtubule polymerization or depolymerization	2/57	33/18670	0.00455034	0.0273562	0.0177766	HSPA1B/HSPA1A	2
GO:0006406	mRNA export from nucleus	3/57	111/18670	0.00473976	0.0283264	0.018407	SRSF3/EIF4A3/SRSF7	3
GO:0071427	mRNA-containing ribonucleoprotein complex export from nucleus	3/57	111/18670	0.00473976	0.0283264	0.018407	SRSF3/EIF4A3/SRSF7	3
GO:0010922	positive regulation of phosphatase activity	2/57	34/18670	0.00482531	0.0286202	0.0185979	HSP90AB1/PPP1R15A	2
GO:0033120	positive regulation of RNA splicing	2/57	34/18670	0.00482531	0.0286202	0.0185979	HSPA1A/TRA2B	2
GO:0097191	extrinsic apoptotic signaling pathway	4/57	224/18670	0.00484732	0.0286202	0.0185979	HSPA1B/HSPA1A/BAG3/ATF3	4
GO:0003279	cardiac septum development	3/57	112/18670	0.00485977	0.0286202	0.0185979	ID2/HES1/CITED2	3
GO:0031109	microtubule polymerization or depolymerization	3/57	112/18670	0.00485977	0.0286202	0.0185979	HSPA1B/HSPA1A/CRYAB	3
GO:0045862	positive regulation of proteolysis	5/57	363/18670	0.00494583	0.0290423	0.0188722	HSPA1B/HSPA1A/HSPD1/ZFAND2A/HSPE1	5
GO:0021955	central nervous system neuron axonogenesis	2/57	35/18670	0.00510776	0.0299063	0.0194337	HSP90AA1/HSP90AB1	2
GO:0051054	positive regulation of DNA metabolic process	4/57	228/18670	0.00515887	0.0301183	0.0195714	HSP90AA1/HSP90AB1/JUN/KLF4	4
GO:1904018	positive regulation of vasculature development	4/57	230/18670	0.00531958	0.030878	0.0200651	HSPB1/KLF4/EGR1/ADM	4
GO:2001234	negative regulation of apoptotic signaling pathway	4/57	230/18670	0.00531958	0.030878	0.0200651	HSPA1B/HSPA1A/HSPB1/DNAJA1	4
GO:1901099	negative regulation of signal transduction in absence of ligand	2/57	36/18670	0.00539767	0.0311523	0.0202433	HSPA1B/HSPA1A	2
GO:2001240	negative regulation of extrinsic apoptotic signaling pathway in absence of ligand	2/57	36/18670	0.00539767	0.0311523	0.0202433	HSPA1B/HSPA1A	2
GO:0097305	response to alcohol	4/57	233/18670	0.0055669	0.0320374	0.0208185	FOS/KLF4/FOSB/RGS2	4
GO:0048588	developmental cell growth	4/57	234/18670	0.00565102	0.0321337	0.020881	HSP90AA1/HSP90AB1/IFRD1/RGS2	4
GO:0071453	cellular response to oxygen levels	4/57	234/18670	0.00565102	0.0321337	0.020881	UBB/UBC/EGR1/CITED2	4
GO:0003156	regulation of animal organ formation	2/57	37/18670	0.00569498	0.0321337	0.020881	HES1/CITED2	2
GO:0006296	nucleotide-excision repair, DNA incision, 5'-to lesion	2/57	37/18670	0.00569498	0.0321337	0.020881	UBB/UBC	2
GO:0034405	response to fluid shear stress	2/57	37/18670	0.00569498	0.0321337	0.020881	KLF4/CITED2	2
GO:0060236	regulation of mitotic spindle organization	2/57	37/18670	0.00569498	0.0321337	0.020881	HSPA1B/HSPA1A	2
GO:0071276	cellular response to cadmium ion	2/57	37/18670	0.00569498	0.0321337	0.020881	JUN/FOS	2
GO:1903052	positive regulation of proteolysis involved in cellular protein catabolic process	3/57	120/18670	0.00588623	0.0330613	0.0214838	HSPA1B/HSPA1A/ZFAND2A	3
GO:0007050	cell cycle arrest	4/57	237/18670	0.00590848	0.0330613	0.0214838	HSP90AB1/DUSP1/ID2/PPP1R15A	4
GO:0031669	cellular response to nutrient levels	4/57	237/18670	0.00590848	0.0330613	0.0214838	HSPA8/JUN/ATF3/PDK4	4
GO:0019068	virion assembly	2/57	38/18670	0.00599965	0.0333865	0.0216951	UBB/UBC	2
GO:0032350	regulation of hormone metabolic process	2/57	38/18670	0.00599965	0.0333865	0.0216951	EGR1/ADM	2
GO:0048675	axon extension	3/57	121/18670	0.00602295	0.0334241	0.0217195	HSP90AA1/HSP90AB1/IFRD1	3
GO:0030900	forebrain development	5/57	381/18670	0.00605235	0.0334952	0.0217658	DNAJB1/UBB/ID2/HES1/TRA2B	5
GO:2000116	regulation of cysteine-type endopeptidase activity	4/57	239/18670	0.00608441	0.0335806	0.0218213	CRYAB/KLF4/HSPD1/HSPE1	4
GO:1903409	reactive oxygen species biosynthetic process	3/57	122/18670	0.00616156	0.0339138	0.0220378	HSP90AA1/HSP90AB1/KLF4	3
GO:0038093	Fc receptor signaling pathway	4/57	241/18670	0.00626381	0.0342728	0.0222711	HSP90AA1/HSP90AB1/JUN/FOS	4
GO:0008207	C21-steroid hormone metabolic process	2/57	39/18670	0.00631162	0.0342728	0.0222711	EGR1/ADM	2
GO:0033683	nucleotide-excision repair, DNA incision	2/57	39/18670	0.00631162	0.0342728	0.0222711	UBB/UBC	2
GO:0035886	vascular smooth muscle cell differentiation	2/57	39/18670	0.00631162	0.0342728	0.0222711	HES1/ADM	2
GO:0048713	regulation of oligodendrocyte differentiation	2/57	39/18670	0.00631162	0.0342728	0.0222711	ID2/HES1	2
GO:0008637	apoptotic mitochondrial changes	3/57	124/18670	0.00644449	0.0349005	0.0226789	HSPA1A/JUN/HSPD1	3
GO:0042036	negative regulation of cytokine biosynthetic process	2/57	40/18670	0.00663087	0.0356233	0.0231486	KLF4/ZFP36	2
GO:0045823	positive regulation of heart contraction	2/57	40/18670	0.00663087	0.0356233	0.0231486	ADM/RGS2	2
GO:0072210	metanephric nephron development	2/57	40/18670	0.00663087	0.0356233	0.0231486	EGR1/HES1	2
GO:0045667	regulation of osteoblast differentiation	3/57	126/18670	0.00673508	0.0359917	0.023388	ID3/ID2/ID1	3
GO:0090101	negative regulation of transmembrane receptor protein serine/threonine kinase signaling pathway	3/57	126/18670	0.00673508	0.0359917	0.023388	HSPA1A/UBB/UBC	3
GO:0071426	ribonucleoprotein complex export from nucleus	3/57	127/18670	0.00688326	0.0366865	0.0238395	SRSF3/EIF4A3/SRSF7	3
GO:0019985	translesion synthesis	2/57	41/18670	0.00695733	0.0367901	0.0239068	UBB/UBC	2
GO:0090224	regulation of spindle organization	2/57	41/18670	0.00695733	0.0367901	0.0239068	HSPA1B/HSPA1A	2
GO:1902893	regulation of pri-miRNA transcription by RNA polymerase II	2/57	41/18670	0.00695733	0.0367901	0.0239068	JUN/FOS	2
GO:0071166	ribonucleoprotein complex localization	3/57	128/18670	0.00703337	0.0370951	0.024105	SRSF3/EIF4A3/SRSF7	3
GO:0003206	cardiac chamber morphogenesis	3/57	129/18670	0.00718542	0.0377983	0.024562	ID2/HES1/CITED2	3
GO:0042181	ketone biosynthetic process	2/57	42/18670	0.00729096	0.0382539	0.024858	EGR1/ADM	2
GO:0003231	cardiac ventricle development	3/57	130/18670	0.00733941	0.0384083	0.0249584	ID2/HES1/CITED2	3
GO:0022409	positive regulation of cell-cell adhesion	4/57	255/18670	0.00761904	0.0393374	0.0255621	HSPH1/HSPD1/HES1/CITED2	4
GO:0022407	regulation of cell-cell adhesion	5/57	403/18670	0.00762952	0.0393374	0.0255621	HSPH1/KLF4/HSPD1/HES1/CITED2	5
GO:0045687	positive regulation of glial cell differentiation	2/57	43/18670	0.00763172	0.0393374	0.0255621	ID2/HES1	2
GO:0060612	adipose tissue development	2/57	43/18670	0.00763172	0.0393374	0.0255621	UBB/ID2	2
GO:0071364	cellular response to epidermal growth factor stimulus	2/57	43/18670	0.00763172	0.0393374	0.0255621	ZFP36/ID1	2
GO:0042476	odontogenesis	3/57	132/18670	0.00765326	0.0393374	0.0255621	ID3/OSR2/ADM	3
GO:0045598	regulation of fat cell differentiation	3/57	132/18670	0.00765326	0.0393374	0.0255621	ZFP36/ID2/HES1	3
GO:0000280	nuclear division	5/57	407/18670	0.0079444	0.0406013	0.0263835	HSPA1B/HSPA1A/UBB/DUSP1/UBE2S	5
GO:0032273	positive regulation of protein polymerization	3/57	134/18670	0.00797495	0.0406013	0.0263835	HSPA1B/HSPA1A/HSP90AA1	3
GO:0035307	positive regulation of protein dephosphorylation	2/57	44/18670	0.00797957	0.0406013	0.0263835	HSP90AB1/PPP1R15A	2
GO:1903573	negative regulation of response to endoplasmic reticulum stress	2/57	44/18670	0.00797957	0.0406013	0.0263835	HSPA1A/PPP1R15A	2
GO:0003007	heart morphogenesis	4/57	259/18670	0.00803907	0.0408013	0.0265134	JUN/ID2/HES1/CITED2	4
GO:0001889	liver development	3/57	135/18670	0.00813876	0.0408963	0.0265751	JUN/HES1/CITED2	3
GO:0006405	RNA export from nucleus	3/57	135/18670	0.00813876	0.0408963	0.0265751	SRSF3/EIF4A3/SRSF7	3
GO:0030010	establishment of cell polarity	3/57	135/18670	0.00813876	0.0408963	0.0265751	HSP90AA1/HSP90AB1/HES1	3
GO:0060359	response to ammonium ion	3/57	135/18670	0.00813876	0.0408963	0.0265751	HSP90AB1/FOSB/ID1	3
GO:0019216	regulation of lipid metabolic process	5/57	410/18670	0.00818645	0.0410338	0.0266645	KLF4/EGR1/ID2/PDK4/ADM	5
GO:0051091	positive regulation of DNA-binding transcription factor activity	4/57	261/18670	0.00825469	0.0412735	0.0268202	HSPA1B/HSPA1A/UBB/UBC	4
GO:0014014	negative regulation of gliogenesis	2/57	45/18670	0.00833446	0.0413651	0.0268798	ID2/HES1	2
GO:0032570	response to progesterone	2/57	45/18670	0.00833446	0.0413651	0.0268798	FOS/FOSB	2
GO:0048538	thymus development	2/57	45/18670	0.00833446	0.0413651	0.0268798	MAFB/HES1	2
GO:0140014	mitotic nuclear division	4/57	264/18670	0.00858522	0.0425052	0.0276207	HSPA1B/HSPA1A/DUSP1/UBE2S	4
GO:0061008	hepaticobiliary system development	3/57	138/18670	0.00864207	0.0426374	0.0277065	JUN/HES1/CITED2	3
GO:0001558	regulation of cell growth	5/57	416/18670	0.00868589	0.0426374	0.0277065	HSPA1B/HSPA1A/CRYAB/IFRD1/RGS2	5
GO:0006984	ER-nucleus signaling pathway	2/57	46/18670	0.00869633	0.0426374	0.0277065	ATF3/PPP1R15A	2
GO:0048512	circadian behavior	2/57	46/18670	0.00869633	0.0426374	0.0277065	EGR1/ID2	2
GO:0031334	positive regulation of protein complex assembly	4/57	268/18670	0.00903928	0.0439128	0.0285353	HSPA1B/HSPA1A/HSP90AA1/JUN	4
GO:0007622	rhythmic behavior	2/57	47/18670	0.00906516	0.0439128	0.0285353	EGR1/ID2	2
GO:0070849	response to epidermal growth factor	2/57	47/18670	0.00906516	0.0439128	0.0285353	ZFP36/ID1	2
GO:1900744	regulation of p38MAPK cascade	2/57	47/18670	0.00906516	0.0439128	0.0285353	GADD45B/DUSP1	2
GO:2001239	regulation of extrinsic apoptotic signaling pathway in absence of ligand	2/57	47/18670	0.00906516	0.0439128	0.0285353	HSPA1B/HSPA1A	2
GO:0007249	I-kappaB kinase/NF-kappaB signaling	4/57	269/18670	0.0091552	0.0442429	0.0287498	UBB/HSPB1/UBC/NFKBIA	4
GO:1901342	regulation of vasculature development	5/57	422/18670	0.00920616	0.0443829	0.0288408	HSPB1/KLF4/EGR1/ID1/ADM	5
GO:0045165	cell fate commitment	4/57	270/18670	0.0092721	0.0445944	0.0289782	KLF4/IFRD1/ID2/HES1	4
GO:1902105	regulation of leukocyte differentiation	4/57	272/18670	0.00950881	0.0456242	0.0296474	JUN/FOS/ID2/MAFB	4
GO:0061448	connective tissue development	4/57	273/18670	0.00962863	0.0460897	0.0299499	UBB/EGR1/ID2/OSR2	4
GO:1902107	positive regulation of leukocyte differentiation	3/57	144/18670	0.00970267	0.0463343	0.0301088	JUN/FOS/ID2	3
GO:0030857	negative regulation of epithelial cell differentiation	2/57	49/18670	0.00982349	0.0465809	0.0302691	HES1/ID1	2
GO:0032757	positive regulation of interleukin-8 production	2/57	49/18670	0.00982349	0.0465809	0.0302691	HSPA1B/HSPA1A	2
GO:1990090	cellular response to nerve growth factor stimulus	2/57	49/18670	0.00982349	0.0465809	0.0302691	ID1/EIF4A3	2
GO:0007612	learning	3/57	145/18670	0.00988649	0.0467698	0.0303918	JUN/FOS/EIF4A3	3
GO:0001961	positive regulation of cytokine-mediated signaling pathway	2/57	50/18670	0.0102129	0.0478656	0.0311039	HSPA1B/HSPA1A	2
GO:0031113	regulation of microtubule polymerization	2/57	50/18670	0.0102129	0.0478656	0.0311039	HSPA1B/HSPA1A	2
GO:0032873	negative regulation of stress-activated MAPK cascade	2/57	50/18670	0.0102129	0.0478656	0.0311039	DNAJA1/DUSP1	2
GO:0070303	negative regulation of stress-activated protein kinase signaling cascade	2/57	50/18670	0.0102129	0.0478656	0.0311039	DNAJA1/DUSP1	2
GO:0071236	cellular response to antibiotic	3/57	147/18670	0.0102602	0.047976	0.0311757	KLF4/EGR1/ID3	3
GO:0048732	gland development	5/57	434/18670	0.0103108	0.0481014	0.0312571	JUN/ID2/MAFB/HES1/CITED2	5
GO:0060249	anatomical structure homeostasis	5/57	437/18670	0.0106007	0.0490397	0.0318669	HSP90AA1/HSPB1/BAG3/HSP90AB1/PDK4	5
GO:0000731	DNA synthesis involved in DNA repair	2/57	51/18670	0.0106091	0.0490397	0.0318669	UBB/UBC	2
GO:0021545	cranial nerve development	2/57	51/18670	0.0106091	0.0490397	0.0318669	MAFB/HES1	2
GO:0031103	axon regeneration	2/57	51/18670	0.0106091	0.0490397	0.0318669	JUN/KLF4	2
GO:0031123	RNA 3'-end processing	3/57	150/18670	0.0108361	0.0498422	0.0323883	SRSF3/EIF4A3/SRSF7	3
GO:0071774	response to fibroblast growth factor	3/57	150/18670	0.0108361	0.0498422	0.0323883	ZFP36/NR4A1/IER2	3
GO:0007018	microtubule-based movement	4/57	283/18670	0.0108814	0.0498422	0.0323883	UBB/HSPA8/HSPB1/BAG3	4
GO:0051258	protein polymerization	4/57	283/18670	0.0108814	0.0498422	0.0323883	HSPA1B/HSPA1A/HSP90AA1/UBE2S	4

## Sheet: APC3_GO
GO:ID	Term	GeneRatio	BgRatio	Pvalue	p.adjust	qvalue	geneID	Count
GO:0030198	extracellular matrix organization	23/94	368/18670	4.18245e-19	4.81851e-16	3.92018e-16	FBN1/COL3A1/COL1A1/SPARC/COL1A2/MFAP5/FN1/TNXB/LOXL1/OLFML2A/VCAN/COL6A1/COL5A1/COL14A1/TIMP1/ADAMTS5/COL5A2/HAS1/COL6A3/ADAMTSL4/POSTN/MMP2/BGN	23
GO:0043062	extracellular structure organization	24/94	422/18670	5.65553e-19	4.81851e-16	3.92018e-16	FBN1/COL3A1/COL1A1/SPARC/COL1A2/MFAP5/FN1/TNXB/LOXL1/OLFML2A/VCAN/COL6A1/COL5A1/COL14A1/TIMP1/ADAMTS5/COL5A2/HAS1/COL6A3/CD34/ADAMTSL4/POSTN/MMP2/BGN	24
GO:0030199	collagen fibril organization	7/94	54/18670	9.54685e-09	5.42261e-06	4.41165e-06	COL3A1/COL1A1/COL1A2/TNXB/COL5A1/COL14A1/COL5A2	7
GO:0001503	ossification	13/94	398/18670	9.75542e-08	4.15581e-05	3.38102e-05	COL1A1/SPARC/COL1A2/VCAN/CLEC3B/COL6A1/RHOA/PTHLH/COL5A2/IGFBP5/ASPN/MMP2/CTHRC1	13
GO:0071560	cellular response to transforming growth factor beta stimulus	10/94	249/18670	5.03529e-07	0.000171603	0.00013961	FBN1/COL3A1/COL1A1/COL1A2/CLEC3B/CILP/RHOA/ASPN/LTBP4/POSTN	10
GO:0071559	response to transforming growth factor beta	10/94	255/18670	6.26053e-07	0.000177799	0.000144651	FBN1/COL3A1/COL1A1/COL1A2/CLEC3B/CILP/RHOA/ASPN/LTBP4/POSTN	10
GO:0071230	cellular response to amino acid stimulus	6/94	68/18670	1.17998e-06	0.000287241	0.00023369	COL3A1/COL1A1/COL1A2/COL6A1/COL5A2/MMP2	6
GO:0060348	bone development	9/94	217/18670	1.48325e-06	0.000309821	0.00025206	FBN1/COL1A1/SPARC/SFRP4/COL6A1/COL14A1/RHOA/VKORC1/COL6A3	9
GO:0043200	response to amino acid	7/94	113/18670	1.63638e-06	0.000309821	0.00025206	COL3A1/COL1A1/COL1A2/COL6A1/RHOA/COL5A2/MMP2	7
GO:0035987	endodermal cell differentiation	5/94	45/18670	3.02766e-06	0.000515914	0.00041973	FN1/COL6A1/COL5A1/COL5A2/MMP2	5
GO:0002576	platelet degranulation	7/94	128/18670	3.76751e-06	0.000583622	0.000474815	SPARC/FN1/TMSB4X/CLEC3B/TIMP1/ISLR/CD9	7
GO:0001706	endoderm formation	5/94	50/18670	5.14735e-06	0.000730924	0.000594655	FN1/COL6A1/COL5A1/COL5A2/MMP2	5
GO:0070206	protein trimerization	5/94	54/18670	7.56206e-06	0.000991212	0.000806416	COL1A1/COL1A2/C1QTNF3/COL6A1/SCARA5	5
GO:0061448	connective tissue development	9/94	273/18670	9.63157e-06	0.0011723	0.000953743	COL1A1/COL6A1/COL5A1/COL14A1/TIMP1/CRIP1/PTHLH/COL6A3/CD34	9
GO:0044319	wound healing, spreading of cells	4/94	31/18670	1.70837e-05	0.00181941	0.00148021	COL5A1/RHOA/CD151/RHOC	4
GO:0090505	epiboly involved in wound healing	4/94	31/18670	1.70837e-05	0.00181941	0.00148021	COL5A1/RHOA/CD151/RHOC	4
GO:0090504	epiboly	4/94	32/18670	1.94492e-05	0.00194949	0.00158604	COL5A1/RHOA/CD151/RHOC	4
GO:0032963	collagen metabolic process	6/94	115/18670	2.50934e-05	0.00237551	0.00193263	COL1A1/COL1A2/TNXB/COL5A1/VSIR/MMP2	6
GO:0022604	regulation of cell morphogenesis	11/94	484/18670	3.15191e-05	0.00282677	0.00229976	SPARC/FN1/S100A10/SEMA3C/TPM1/DBN1/RHOA/THY1/RHOC/SDC2/POSTN	11
GO:0070208	protein heterotrimerization	3/94	13/18670	3.40807e-05	0.00288724	0.00234896	COL1A1/COL1A2/COL6A1	3
GO:0050710	negative regulation of cytokine secretion	5/94	74/18670	3.55822e-05	0.00288724	0.00234896	C1QTNF3/FN1/TMSB4X/CD34/ANXA4	5
GO:0007492	endoderm development	5/94	76/18670	4.04865e-05	0.00308184	0.00250728	FN1/COL6A1/COL5A1/COL5A2/MMP2	5
GO:0050900	leukocyte migration	11/94	499/18670	4.15976e-05	0.00308184	0.00250728	COL1A1/COL1A2/FN1/CD99/HSD3B7/RHOA/THY1/CD9/CD34/SDC2/IGKC	11
GO:0042476	odontogenesis	6/94	132/18670	5.4524e-05	0.00387121	0.00314948	COL1A1/COL1A2/ADAMTS5/RHOA/ASPN/CD34	6
GO:0001101	response to acid chemical	9/94	343/18670	5.79214e-05	0.00388208	0.00315833	COL3A1/COL1A1/SPARC/COL1A2/COL6A1/RHOA/COL5A2/CD9/MMP2	9
GO:0010721	negative regulation of cell development	9/94	344/18670	5.92336e-05	0.00388208	0.00315833	FBN1/COL3A1/LGALS1/SEMA3C/PI16/RHOA/PTHLH/THY1/POSTN	9
GO:0007178	transmembrane receptor protein serine/threonine kinase signaling pathway	9/94	349/18670	6.61774e-05	0.00417653	0.00339788	FSTL1/FBN1/COL3A1/COL1A2/SFRP4/CILP/RHOA/ASPN/LTBP4	9
GO:0031589	cell-substrate adhesion	9/94	354/18670	7.37955e-05	0.00449098	0.00365371	COL3A1/COL1A1/FN1/S100A10/LGALS1/RHOA/THY1/CD34/POSTN	9
GO:0043687	post-translational protein modification	9/94	361/18670	8.56926e-05	0.00493008	0.00401094	FSTL1/FBN1/FN1/PRSS23/LGALS1/VCAN/TIMP1/IGFBP5/SDC2	9
GO:0060351	cartilage development involved in endochondral bone morphogenesis	4/94	47/18670	9.10584e-05	0.00493008	0.00401094	COL1A1/COL6A1/COL14A1/COL6A3	4
GO:0003414	chondrocyte morphogenesis involved in endochondral bone morphogenesis	3/94	18/18670	9.54768e-05	0.00493008	0.00401094	COL6A1/COL14A1/COL6A3	3
GO:0003429	growth plate cartilage chondrocyte morphogenesis	3/94	18/18670	9.54768e-05	0.00493008	0.00401094	COL6A1/COL14A1/COL6A3	3
GO:0090171	chondrocyte morphogenesis	3/94	18/18670	9.54768e-05	0.00493008	0.00401094	COL6A1/COL14A1/COL6A3	3
GO:0002063	chondrocyte development	4/94	48/18670	9.89553e-05	0.0049594	0.0040348	COL6A1/COL14A1/PTHLH/COL6A3	4
GO:0010810	regulation of cell-substrate adhesion	7/94	215/18670	0.000106765	0.00519793	0.00422886	COL1A1/FN1/S100A10/LGALS1/RHOA/THY1/POSTN	7
GO:0003422	growth plate cartilage morphogenesis	3/94	19/18670	0.000112965	0.00534703	0.00435016	COL6A1/COL14A1/COL6A3	3
GO:0051496	positive regulation of stress fiber assembly	4/94	51/18670	0.000125632	0.00578585	0.00470716	S100A10/TPM1/RHOA/RHOC	4
GO:0007044	cell-substrate junction assembly	5/94	97/18670	0.000129966	0.00582793	0.0047414	FN1/S100A10/RHOA/CD151/THY1	5
GO:0051271	negative regulation of cellular component movement	9/94	384/18670	0.000136758	0.00588283	0.00478607	COL3A1/SEMA3C/TIMP1/TPM1/RHOA/IGFBP5/THY1/HAS1/CD9	9
GO:0010769	regulation of cell morphogenesis involved in differentiation	8/94	301/18670	0.000139353	0.00588283	0.00478607	FN1/S100A10/SEMA3C/DBN1/RHOA/THY1/SDC2/POSTN	8
GO:0007160	cell-matrix adhesion	7/94	225/18670	0.000141547	0.00588283	0.00478607	COL3A1/FN1/S100A10/RHOA/THY1/CD34/POSTN	7
GO:0002011	morphogenesis of an epithelial sheet	4/94	55/18670	0.000168843	0.0068502	0.00557308	COL5A1/RHOA/CD151/RHOC	4
GO:0045785	positive regulation of cell adhesion	9/94	403/18670	0.00019623	0.00777619	0.00632644	FN1/S100A10/CD55/CD70/LGALS1/TPM1/RHOA/THY1/VSIR	9
GO:0034329	cell junction assembly	7/94	241/18670	0.000215894	0.00836098	0.0068022	FN1/S100A10/RHOA/CD151/THY1/CD9/RHOC	7
GO:0003418	growth plate cartilage chondrocyte differentiation	3/94	24/18670	0.00023169	0.00858261	0.00698252	COL6A1/COL14A1/COL6A3	3
GO:0003433	chondrocyte development involved in endochondral bone morphogenesis	3/94	24/18670	0.00023169	0.00858261	0.00698252	COL6A1/COL14A1/COL6A3	3
GO:0032233	positive regulation of actin filament bundle assembly	4/94	61/18670	0.000252466	0.00915324	0.00744676	S100A10/TPM1/RHOA/RHOC	4
GO:0060349	bone morphogenesis	5/94	114/18670	0.000276815	0.00982311	0.00799174	COL1A1/SFRP4/COL6A1/COL14A1/COL6A3	5
GO:0051251	positive regulation of lymphocyte activation	8/94	334/18670	0.000282472	0.00982311	0.00799174	CD55/CD70/LGALS1/RHOA/THY1/VSIR/IGKC/IGHG1	8
GO:0048771	tissue remodeling	6/94	179/18670	0.000289351	0.00986109	0.00802264	SEMA3C/TIMP1/IGFBP5/MMP2/BGN/CTHRC1	6
GO:0043567	regulation of insulin-like growth factor receptor signaling pathway	3/94	26/18670	0.000295463	0.00987194	0.00803147	IGFBP6/CILP/IGFBP5	3
GO:0032956	regulation of actin cytoskeleton organization	8/94	343/18670	0.000337552	0.0110613	0.00899912	TMSB4X/S100A10/TPM1/DBN1/RHOA/ARPC1B/RHOC/PHPT1	8
GO:0110053	regulation of actin filament organization	7/94	261/18670	0.000350163	0.0112581	0.00915918	TMSB4X/S100A10/TPM1/DBN1/RHOA/ARPC1B/RHOC	7
GO:0001704	formation of primary germ layer	5/94	121/18670	0.00036463	0.0114502	0.00931552	FN1/COL6A1/COL5A1/COL5A2/MMP2	5
GO:0085029	extracellular matrix assembly	3/94	28/18670	0.000369579	0.0114502	0.00931552	COL1A2/TNXB/HAS1	3
GO:0010812	negative regulation of cell-substrate adhesion	4/94	68/18670	0.000383548	0.0116708	0.00949498	COL1A1/LGALS1/RHOA/POSTN	4
GO:0060536	cartilage morphogenesis	3/94	29/18670	0.000410723	0.0122785	0.00998934	COL6A1/COL14A1/COL6A3	3
GO:0003413	chondrocyte differentiation involved in endochondral bone morphogenesis	3/94	30/18670	0.0004547	0.0133588	0.0108682	COL6A1/COL14A1/COL6A3	3
GO:0060350	endochondral bone morphogenesis	4/94	73/18670	0.000502882	0.0144408	0.0117486	COL1A1/COL6A1/COL14A1/COL6A3	4
GO:0007179	transforming growth factor beta receptor signaling pathway	6/94	199/18670	0.00050848	0.0144408	0.0117486	FBN1/COL3A1/COL1A2/RHOA/ASPN/LTBP4	6
GO:0050870	positive regulation of T cell activation	6/94	202/18670	0.000550212	0.0153699	0.0125044	CD55/CD70/LGALS1/RHOA/THY1/VSIR	6
GO:0034330	cell junction organization	7/94	290/18670	0.000656151	0.0174032	0.0141586	FN1/S100A10/RHOA/CD151/THY1/CD9/RHOC	7
GO:0051216	cartilage development	6/94	209/18670	0.000657963	0.0174032	0.0141586	COL1A1/COL6A1/COL14A1/TIMP1/PTHLH/COL6A3	6
GO:0071229	cellular response to acid chemical	6/94	209/18670	0.000657963	0.0174032	0.0141586	COL3A1/COL1A1/COL1A2/COL6A1/COL5A2/MMP2	6
GO:0002696	positive regulation of leukocyte activation	8/94	380/18670	0.000663853	0.0174032	0.0141586	CD55/CD70/LGALS1/RHOA/THY1/VSIR/IGKC/IGHG1	8
GO:0050707	regulation of cytokine secretion	6/94	210/18670	0.000674603	0.017417	0.0141699	C1QTNF3/FN1/TMSB4X/CD34/POSTN/ANXA4	6
GO:0050709	negative regulation of protein secretion	5/94	141/18670	0.000732787	0.0186369	0.0151623	C1QTNF3/FN1/TMSB4X/CD34/ANXA4	5
GO:0032970	regulation of actin filament-based process	8/94	388/18670	0.000760204	0.0190498	0.0154983	TMSB4X/S100A10/TPM1/DBN1/RHOA/ARPC1B/RHOC/PHPT1	8
GO:0003417	growth plate cartilage development	3/94	36/18670	0.000782366	0.0193211	0.0157189	COL6A1/COL14A1/COL6A3	3
GO:1903039	positive regulation of leukocyte cell-cell adhesion	6/94	218/18670	0.000819778	0.0196813	0.016012	CD55/CD70/LGALS1/RHOA/THY1/VSIR	6
GO:0050867	positive regulation of cell activation	8/94	394/18670	0.000839624	0.0196813	0.016012	CD55/CD70/LGALS1/RHOA/THY1/VSIR/IGKC/IGHG1	8
GO:1903427	negative regulation of reactive oxygen species biosynthetic process	3/94	37/18670	0.000848307	0.0196813	0.016012	PTGIS/RHOA/CD34	3
GO:0050818	regulation of coagulation	4/94	84/18670	0.000854705	0.0196813	0.016012	PROCR/VKORC1/CD9/CD34	4
GO:0051492	regulation of stress fiber assembly	4/94	84/18670	0.000854705	0.0196813	0.016012	S100A10/TPM1/RHOA/RHOC	4
GO:0040013	negative regulation of locomotion	8/94	396/18670	0.000867535	0.0197104	0.0160357	COL3A1/SEMA3C/TIMP1/TPM1/RHOA/IGFBP5/THY1/HAS1	8
GO:0002792	negative regulation of peptide secretion	5/94	148/18670	0.000911388	0.0201351	0.0163812	C1QTNF3/FN1/TMSB4X/CD34/ANXA4	5
GO:0048009	insulin-like growth factor receptor signaling pathway	3/94	38/18670	0.000917675	0.0201351	0.0163812	IGFBP6/CILP/IGFBP5	3
GO:0007015	actin filament organization	8/94	400/18670	0.000925595	0.0201351	0.0163812	TMSB4X/S100A10/TPM1/DBN1/RHOA/ARPC1B/MARCKS/RHOC	8
GO:0048013	ephrin receptor signaling pathway	4/94	86/18670	0.000933494	0.0201351	0.0163812	RHOA/ARPC1B/SDC2/MMP2	4
GO:0001649	osteoblast differentiation	6/94	225/18670	0.000965631	0.0205679	0.0167334	COL1A1/VCAN/COL6A1/PTHLH/IGFBP5/CTHRC1	6
GO:0051017	actin filament bundle assembly	5/94	153/18670	0.0010575	0.0222467	0.0180992	S100A10/TPM1/RHOA/MARCKS/RHOC	5
GO:0060346	bone trabecula formation	2/94	10/18670	0.00109936	0.0228452	0.0185861	COL1A1/MMP2	2
GO:0061572	actin filament bundle organization	5/94	157/18670	0.00118638	0.0243565	0.0198156	S100A10/TPM1/RHOA/MARCKS/RHOC	5
GO:0048705	skeletal system morphogenesis	6/94	239/18670	0.00131664	0.0261819	0.0213007	COL1A1/SFRP4/COL6A1/COL14A1/COL6A3/MMP2	6
GO:0035739	CD4-positive, alpha-beta T cell proliferation	2/94	11/18670	0.00133926	0.0261819	0.0213007	CD55/VSIR	2
GO:2000561	regulation of CD4-positive, alpha-beta T cell proliferation	2/94	11/18670	0.00133926	0.0261819	0.0213007	CD55/VSIR	2
GO:0050663	cytokine secretion	6/94	240/18670	0.00134501	0.0261819	0.0213007	C1QTNF3/FN1/TMSB4X/CD34/POSTN/ANXA4	6
GO:0110020	regulation of actomyosin structure organization	4/94	95/18670	0.00135212	0.0261819	0.0213007	S100A10/TPM1/RHOA/RHOC	4
GO:0090092	regulation of transmembrane receptor protein serine/threonine kinase signaling pathway	6/94	241/18670	0.00137384	0.0263036	0.0213997	FSTL1/FBN1/SFRP4/CILP/ASPN/LTBP4	6
GO:0031214	biomineral tissue development	5/94	163/18670	0.00140104	0.0263955	0.0214744	COL1A1/COL1A2/CLEC3B/PTHLH/ASPN	5
GO:0003416	endochondral bone growth	3/94	44/18670	0.00140962	0.0263955	0.0214744	COL6A1/COL14A1/COL6A3	3
GO:0010771	negative regulation of cell morphogenesis involved in differentiation	4/94	97/18670	0.00146039	0.0267581	0.0217694	SEMA3C/RHOA/THY1/POSTN	4
GO:0032231	regulation of actin filament bundle assembly	4/94	97/18670	0.00146039	0.0267581	0.0217694	S100A10/TPM1/RHOA/RHOC	4
GO:0030336	negative regulation of cell migration	7/94	334/18670	0.00149001	0.0269219	0.0219027	COL3A1/TIMP1/TPM1/RHOA/IGFBP5/THY1/HAS1	7
GO:0030038	contractile actin filament bundle assembly	4/94	98/18670	0.00151673	0.0269219	0.0219027	S100A10/TPM1/RHOA/RHOC	4
GO:0043149	stress fiber assembly	4/94	98/18670	0.00151673	0.0269219	0.0219027	S100A10/TPM1/RHOA/RHOC	4
GO:0007596	blood coagulation	7/94	336/18670	0.00154165	0.0270821	0.0220331	COL3A1/COL1A1/COL1A2/PROCR/VKORC1/CD9/CD34	7
GO:0007159	leukocyte cell-cell adhesion	7/94	337/18670	0.00156799	0.0272638	0.0221809	CD55/CD70/LGALS1/RHOA/THY1/CERCAM/VSIR	7
GO:0030208	dermatan sulfate biosynthetic process	2/94	12/18670	0.00160185	0.0272955	0.0222067	VCAN/BGN	2
GO:0030950	establishment or maintenance of actin cytoskeleton polarity	2/94	12/18670	0.00160185	0.0272955	0.0222067	RHOA/RHOC	2
GO:0007599	hemostasis	7/94	341/18670	0.00167688	0.0279708	0.022756	COL3A1/COL1A1/COL1A2/PROCR/VKORC1/CD9/CD34	7
GO:0050817	coagulation	7/94	342/18670	0.001705	0.0279708	0.022756	COL3A1/COL1A1/COL1A2/PROCR/VKORC1/CD9/CD34	7
GO:0061383	trabecula morphogenesis	3/94	47/18670	0.00170714	0.0279708	0.022756	COL1A1/RHOA/MMP2	3
GO:0098868	bone growth	3/94	47/18670	0.00170714	0.0279708	0.022756	COL6A1/COL14A1/COL6A3	3
GO:0022409	positive regulation of cell-cell adhesion	6/94	255/18670	0.00182913	0.0296842	0.02415	CD55/CD70/LGALS1/RHOA/THY1/VSIR	6
GO:0030205	dermatan sulfate metabolic process	2/94	13/18670	0.0018869	0.0300493	0.024447	VCAN/BGN	2
GO:0061430	bone trabecula morphogenesis	2/94	13/18670	0.0018869	0.0300493	0.024447	COL1A1/MMP2	2
GO:2000146	negative regulation of cell motility	7/94	349/18670	0.00191229	0.0301717	0.0245467	COL3A1/TIMP1/TPM1/RHOA/IGFBP5/THY1/HAS1	7
GO:1902903	regulation of supramolecular fiber organization	7/94	352/18670	0.00200691	0.0313741	0.0255249	TMSB4X/S100A10/TPM1/DBN1/RHOA/ARPC1B/RHOC	7
GO:0007566	embryo implantation	3/94	51/18670	0.00216089	0.0334742	0.0272334	TIMP1/PTGIS/MMP2	3
GO:0030207	chondroitin sulfate catabolic process	2/94	14/18670	0.00219418	0.0336836	0.0274038	VCAN/BGN	2
GO:0001667	ameboidal-type cell migration	8/94	461/18670	0.00226727	0.0342504	0.027865	SPARC/FN1/TMSB4X/SEMA3C/TIMP1/RHOA/GLIPR2/HAS1	8
GO:0008217	regulation of blood pressure	5/94	182/18670	0.0022713	0.0342504	0.027865	COL1A2/TPM1/RHOA/CD34/POSTN	5
GO:0006024	glycosaminoglycan biosynthetic process	4/94	110/18670	0.00231553	0.0344646	0.0280392	VCAN/HAS1/SDC2/BGN	4
GO:0050770	regulation of axonogenesis	5/94	183/18670	0.00232595	0.0344646	0.0280392	FN1/SEMA3C/DBN1/RHOA/THY1	5
GO:0007369	gastrulation	5/94	185/18670	0.00243812	0.0358152	0.029138	FN1/COL6A1/COL5A1/COL5A2/MMP2	5
GO:0050651	dermatan sulfate proteoglycan biosynthetic process	2/94	15/18670	0.00252346	0.0367519	0.0299001	VCAN/BGN	2
GO:0030282	bone mineralization	4/94	114/18670	0.00263588	0.0380639	0.0309675	COL1A2/CLEC3B/PTHLH/ASPN	4
GO:0006023	aminoglycan biosynthetic process	4/94	115/18670	0.00272048	0.0389555	0.0316928	VCAN/HAS1/SDC2/BGN	4
GO:0007565	female pregnancy	5/94	192/18670	0.00286183	0.0401491	0.0326639	TIMP1/PTGIS/PTHLH/IGFBP5/MMP2	5
GO:0030952	establishment or maintenance of cytoskeleton polarity	2/94	16/18670	0.00287453	0.0401491	0.0326639	RHOA/RHOC	2
GO:0050655	dermatan sulfate proteoglycan metabolic process	2/94	16/18670	0.00287453	0.0401491	0.0326639	VCAN/BGN	2
GO:0051224	negative regulation of protein transport	5/94	193/18670	0.00292645	0.040542	0.0329836	C1QTNF3/FN1/TMSB4X/CD34/ANXA4	5
GO:0050819	negative regulation of coagulation	3/94	57/18670	0.00297083	0.040825	0.0332138	PROCR/CD9/CD34	3
GO:0016049	cell growth	8/94	484/18670	0.00305637	0.0415265	0.0337845	FN1/SEMA3C/PI16/DBN1/RHOA/IGFBP5/LTBP4/POSTN	8
GO:0001952	regulation of cell-matrix adhesion	4/94	119/18670	0.00307752	0.0415265	0.0337845	S100A10/RHOA/THY1/POSTN	4
GO:0051249	regulation of lymphocyte activation	8/94	485/18670	0.00309499	0.0415265	0.0337845	CD55/CD70/LGALS1/RHOA/THY1/VSIR/IGKC/IGHG1	8
GO:1904950	negative regulation of establishment of protein localization	5/94	197/18670	0.00319549	0.0425399	0.034609	C1QTNF3/FN1/TMSB4X/CD34/ANXA4	5
GO:0002693	positive regulation of cellular extravasation	2/94	17/18670	0.00324715	0.0428926	0.0348959	CD99/THY1	2
GO:0007162	negative regulation of cell adhesion	6/94	289/18670	0.00340742	0.0440336	0.0358242	COL1A1/LGALS1/RHOA/CD9/VSIR/POSTN	6
GO:0018149	peptide cross-linking	3/94	60/18670	0.0034369	0.0440336	0.0358242	COL3A1/FN1/BGN	3
GO:0051893	regulation of focal adhesion assembly	3/94	60/18670	0.0034369	0.0440336	0.0358242	S100A10/RHOA/THY1	3
GO:0090109	regulation of cell-substrate junction assembly	3/94	60/18670	0.0034369	0.0440336	0.0358242	S100A10/RHOA/THY1	3
GO:0002062	chondrocyte differentiation	4/94	123/18670	0.00346534	0.0440667	0.0358511	COL6A1/COL14A1/PTHLH/COL6A3	4
GO:0006027	glycosaminoglycan catabolic process	3/94	61/18670	0.00360161	0.0454603	0.0369849	VCAN/SDC2/BGN	3
GO:0007266	Rho protein signal transduction	5/94	203/18670	0.0036319	0.0455056	0.0370218	COL3A1/COL1A2/RHOA/TAX1BP3/RHOC	5
GO:1902905	positive regulation of supramolecular fiber organization	5/94	204/18670	0.00370859	0.0461273	0.0375276	S100A10/TPM1/RHOA/ARPC1B/RHOC	5
GO:0001818	negative regulation of cytokine production	6/94	296/18670	0.00382996	0.0472917	0.0384749	C1QTNF3/FN1/TMSB4X/VSIR/CD34/ANXA4	6
GO:0051291	protein heterooligomerization	4/94	128/18670	0.00399526	0.0489779	0.0398467	COL1A1/COL1A2/S100A10/COL6A1	4

## Sheet: APC4_GO
GO:ID	Term	GeneRatio	BgRatio	Pvalue	p.adjust	qvalue	geneID	Count
GO:1903706	regulation of hemopoiesis	12/44	475/18670	6.45382e-10	1.16362e-06	6.8886e-07	ZFP36/NFKBIA/JUN/FOS/IRF1/KLF10/PIM1/NFKBIZ/MYC/SOCS1/HES1/ID2	12
GO:0051384	response to glucocorticoid	7/44	146/18670	4.656e-08	3.22785e-05	1.91087e-05	ZFP36/FOSB/FOS/CDKN1A/DUSP1/ICAM1/IL6	7
GO:1903707	negative regulation of hemopoiesis	7/44	155/18670	7.02741e-08	3.22785e-05	1.91087e-05	ZFP36/NFKBIA/IRF1/MYC/SOCS1/HES1/ID2	7
GO:0007050	cell cycle arrest	8/44	237/18670	7.16106e-08	3.22785e-05	1.91087e-05	PPP1R15A/IRF1/CDKN1A/DUSP1/BTG2/MYC/ID2/PLK2	8
GO:0031960	response to corticosteroid	7/44	162/18670	9.51479e-08	3.43103e-05	2.03116e-05	ZFP36/FOSB/FOS/CDKN1A/DUSP1/ICAM1/IL6	7
GO:0043392	negative regulation of DNA binding	5/44	54/18670	1.66907e-07	5.01556e-05	2.96919e-05	NFKBIA/JUN/ID3/ID2/ID1	5
GO:1902105	regulation of leukocyte differentiation	8/44	272/18670	2.06075e-07	5.3079e-05	3.14225e-05	JUN/FOS/IRF1/KLF10/NFKBIZ/MYC/SOCS1/ID2	8
GO:0051101	regulation of DNA binding	6/44	124/18670	4.36382e-07	8.83873e-05	5.23249e-05	NFKBIA/JUN/ID3/HES1/ID2/ID1	6
GO:0030099	myeloid cell differentiation	9/44	416/18670	4.41201e-07	8.83873e-05	5.23249e-05	ZFP36/JUNB/NFKBIA/JUN/FOS/KLF10/KLF2/MYC/ID2	9
GO:0035914	skeletal muscle cell differentiation	5/44	68/18670	5.36895e-07	9.08839e-05	5.38029e-05	EGR1/ATF3/FOS/MAFF/BTG2	5
GO:0009612	response to mechanical stimulus	7/44	210/18670	5.54873e-07	9.08839e-05	5.38029e-05	JUNB/NFKBIA/JUN/FOSB/FOS/IRF1/BTG2	7
GO:0051090	regulation of DNA-binding transcription factor activity	9/44	432/18670	6.04885e-07	9.08839e-05	5.38029e-05	NFKBIA/JUN/FOS/PIM1/ID3/ICAM1/ID2/ID1/IL6	9
GO:0009314	response to radiation	9/44	448/18670	8.1891e-07	0.000100025	5.92144e-05	JUNB/EGR1/JUN/FOS/CDKN1A/DUSP1/MYC/ICAM1/ID2	9
GO:0045444	fat cell differentiation	7/44	223/18670	8.30874e-07	0.000100025	5.92144e-05	ZFP36/NR4A1/CEBPD/SOCS1/HES1/ID2/IL6	7
GO:0046677	response to antibiotic	8/44	327/18670	8.32155e-07	0.000100025	5.92144e-05	EGR1/JUN/DUSP1/KLF2/ID3/ICAM1/ID1/IL6	8
GO:0032496	response to lipopolysaccharide	8/44	330/18670	8.91298e-07	0.000100438	5.94589e-05	ZFP36/JUNB/NFKBIA/JUN/FOS/CXCL2/ICAM1/IL6	8
GO:1902107	positive regulation of leukocyte differentiation	6/44	144/18670	1.05154e-06	0.000107369	6.35618e-05	JUN/FOS/KLF10/NFKBIZ/SOCS1/ID2	6
GO:0071496	cellular response to external stimulus	8/44	339/18670	1.09078e-06	0.000107369	6.35618e-05	ATF3/JUN/FOS/IRF1/KLF10/CDKN1A/PIM1/ICAM1	8
GO:0042326	negative regulation of phosphorylation	9/44	468/18670	1.17647e-06	0.000107369	6.35618e-05	ATF3/SOCS3/JUN/GADD45B/CDKN1A/DUSP1/MIDN/MYC/SOCS1	9
GO:0002237	response to molecule of bacterial origin	8/44	343/18670	1.191e-06	0.000107369	6.35618e-05	ZFP36/JUNB/NFKBIA/JUN/FOS/CXCL2/ICAM1/IL6	8
GO:0045637	regulation of myeloid cell differentiation	7/44	251/18670	1.83046e-06	0.000157158	9.30372e-05	ZFP36/NFKBIA/JUN/FOS/KLF10/MYC/ID2	7
GO:0001656	metanephros development	5/44	90/18670	2.17849e-06	0.000178537	0.000105693	EGR1/ID3/MYC/HES1/ID2	5
GO:0048545	response to steroid hormone	8/44	385/18670	2.81565e-06	0.000212343	0.000125706	ZFP36/FOSB/FOS/NR4A1/CDKN1A/DUSP1/ICAM1/IL6	8
GO:0031668	cellular response to extracellular stimulus	7/44	268/18670	2.82653e-06	0.000212343	0.000125706	ATF3/JUN/FOS/KLF10/CDKN1A/PIM1/ICAM1	7
GO:0051591	response to cAMP	5/44	97/18670	3.15577e-06	0.000227594	0.000134735	JUNB/JUN/FOSB/FOS/DUSP1	5
GO:0051348	negative regulation of transferase activity	7/44	285/18670	4.24038e-06	0.000294054	0.000174079	ZFP36/SOCS3/GADD45B/CDKN1A/DUSP1/MIDN/SOCS1	7
GO:1903708	positive regulation of hemopoiesis	6/44	185/18670	4.50603e-06	0.000300903	0.000178133	JUN/FOS/KLF10/NFKBIZ/SOCS1/ID2	6
GO:1901654	response to ketone	6/44	193/18670	5.74801e-06	0.000370131	0.000219116	FOSB/FOS/CDKN1A/DUSP1/KLF2/ICAM1	6
GO:0001933	negative regulation of protein phosphorylation	8/44	429/18670	6.24751e-06	0.000388423	0.000229945	ATF3/SOCS3/JUN/GADD45B/CDKN1A/DUSP1/MYC/SOCS1	8
GO:0002763	positive regulation of myeloid leukocyte differentiation	4/44	54/18670	7.78601e-06	0.000446446	0.000264294	JUN/FOS/KLF10/ID2	4
GO:0002573	myeloid leukocyte differentiation	6/44	204/18670	7.8968e-06	0.000446446	0.000264294	JUNB/JUN/FOS/KLF10/MYC/ID2	6
GO:0002761	regulation of myeloid leukocyte differentiation	5/44	117/18670	7.92361e-06	0.000446446	0.000264294	JUN/FOS/KLF10/MYC/ID2	5
GO:0007623	circadian rhythm	6/44	208/18670	8.82339e-06	0.000482078	0.000285388	EGR1/JUN/KLF10/ID3/ID2/ID1	6
GO:0007568	aging	7/44	321/18670	9.23368e-06	0.000489656	0.000289875	JUN/FOS/CDKN1A/SOD2/ICAM1/ID2/PLK2	7
GO:0035994	response to muscle stretch	3/44	18/18670	9.72215e-06	0.00050083	0.000296489	NFKBIA/JUN/FOS	3
GO:0002683	negative regulation of immune system process	8/44	463/18670	1.08939e-05	0.000545601	0.000322994	ZFP36/NFKBIA/IRF1/DUSP1/MYC/SOCS1/HES1/ID2	8
GO:0045667	regulation of osteoblast differentiation	5/44	126/18670	1.13699e-05	0.000554054	0.000327997	CEBPD/ID3/ID2/ID1/IL6	5
GO:0001649	osteoblast differentiation	6/44	225/18670	1.37987e-05	0.000654713	0.000387587	JUNB/CEBPD/ID3/ID2/ID1/IL6	6
GO:0046683	response to organophosphorus	5/44	134/18670	1.5328e-05	0.000708624	0.000419503	JUNB/JUN/FOSB/FOS/DUSP1	5
GO:0051412	response to corticosterone	3/44	21/18670	1.57681e-05	0.000710745	0.000420758	FOSB/FOS/CDKN1A	3
GO:0000302	response to reactive oxygen species	6/44	232/18670	1.64149e-05	0.000721857	0.000427336	JUN/FOS/DUSP1/SOD2/KLF2/IL6	6
GO:0031669	cellular response to nutrient levels	6/44	237/18670	1.85184e-05	0.000794968	0.000470618	ATF3/JUN/KLF10/CDKN1A/PIM1/ICAM1	6
GO:0033002	muscle cell proliferation	6/44	239/18670	1.94184e-05	0.000814219	0.000482014	JUN/CDKN1A/SOD2/PIM1/ID2/IL6	6
GO:0010038	response to metal ion	7/44	364/18670	2.08127e-05	0.000852848	0.000504883	JUNB/JUN/FOSB/FOS/DUSP1/ICAM1/ID2	7
GO:0051098	regulation of binding	7/44	373/18670	2.43423e-05	0.000970627	0.000574607	NFKBIA/JUN/ID3/HES1/ID2/ID1/PLK2	7
GO:0051592	response to calcium ion	5/44	148/18670	2.47636e-05	0.000970627	0.000574607	JUNB/JUN/FOSB/FOS/DUSP1	5
GO:0014074	response to purine-containing compound	5/44	149/18670	2.55789e-05	0.00098125	0.000580896	JUNB/JUN/FOSB/FOS/DUSP1	5
GO:0033673	negative regulation of kinase activity	6/44	257/18670	2.92201e-05	0.0010967	0.000649242	SOCS3/GADD45B/CDKN1A/DUSP1/MIDN/SOCS1	6
GO:1901653	cellular response to peptide	7/44	385/18670	2.98049e-05	0.0010967	0.000649242	SOCS3/KLF10/NR4A1/KLF2/SOCS1/ICAM1/ID1	7
GO:0014706	striated muscle tissue development	7/44	390/18670	3.23613e-05	0.00116695	0.00069083	EGR1/ATF3/FOS/MAFF/BTG2/PIM1/ID2	7
GO:0007519	skeletal muscle tissue development	5/44	160/18670	3.59978e-05	0.00127263	0.00075339	EGR1/ATF3/FOS/MAFF/BTG2	5
GO:0001503	ossification	7/44	398/18670	3.68262e-05	0.00127688	0.000755907	JUNB/KLF10/CEBPD/ID3/ID2/ID1/IL6	7
GO:0071158	positive regulation of cell cycle arrest	4/44	82/18670	4.1045e-05	0.00138179	0.000818015	CDKN1A/BTG2/ID2/PLK2	4
GO:0042509	regulation of tyrosine phosphorylation of STAT protein	4/44	83/18670	4.30495e-05	0.00138179	0.000818015	SOCS3/SOCS1/HES1/IL6	4
GO:0071277	cellular response to calcium ion	4/44	83/18670	4.30495e-05	0.00138179	0.000818015	JUNB/JUN/FOSB/FOS	4
GO:0060537	muscle tissue development	7/44	408/18670	4.31094e-05	0.00138179	0.000818015	EGR1/ATF3/FOS/MAFF/BTG2/PIM1/ID2	7
GO:0007517	muscle organ development	7/44	410/18670	4.44661e-05	0.00138179	0.000818015	EGR1/ATF3/FOS/MAFF/BTG2/PIM1/ID3	7
GO:0034614	cellular response to reactive oxygen species	5/44	168/18670	4.54454e-05	0.00138179	0.000818015	JUN/FOS/SOD2/KLF2/IL6	5
GO:0048660	regulation of smooth muscle cell proliferation	5/44	169/18670	4.67495e-05	0.00138179	0.000818015	JUN/CDKN1A/SOD2/ID2/IL6	5
GO:0051100	negative regulation of binding	5/44	169/18670	4.67495e-05	0.00138179	0.000818015	NFKBIA/JUN/ID3/ID2/ID1	5
GO:0060538	skeletal muscle organ development	5/44	169/18670	4.67495e-05	0.00138179	0.000818015	EGR1/ATF3/FOS/MAFF/BTG2	5
GO:0043433	negative regulation of DNA-binding transcription factor activity	5/44	170/18670	4.80823e-05	0.00139432	0.000825429	NFKBIA/PIM1/ID3/ID2/ID1	5
GO:0048659	smooth muscle cell proliferation	5/44	171/18670	4.94444e-05	0.00139432	0.000825429	JUN/CDKN1A/SOD2/ID2/IL6	5
GO:0007260	tyrosine phosphorylation of STAT protein	4/44	86/18670	4.94932e-05	0.00139432	0.000825429	SOCS3/SOCS1/HES1/IL6	4
GO:0048710	regulation of astrocyte differentiation	3/44	31/18670	5.24212e-05	0.00145408	0.000860812	HES1/ID2/IL6	3
GO:0046427	positive regulation of JAK-STAT cascade	4/44	89/18670	5.66149e-05	0.0015312	0.000906463	SOCS3/SOCS1/HES1/IL6	4
GO:0051385	response to mineralocorticoid	3/44	32/18670	5.7749e-05	0.0015312	0.000906463	FOSB/FOS/CDKN1A	3
GO:0060674	placenta blood vessel development	3/44	32/18670	5.7749e-05	0.0015312	0.000906463	JUNB/SOCS3/HES1	3
GO:0071347	cellular response to interleukin-1	5/44	179/18670	6.14481e-05	0.00154955	0.000917329	NFKBIA/EGR1/KLF2/ICAM1/IL6	5
GO:0045639	positive regulation of myeloid cell differentiation	4/44	91/18670	6.17604e-05	0.00154955	0.000917329	JUN/FOS/KLF10/ID2	4
GO:0060333	interferon-gamma-mediated signaling pathway	4/44	91/18670	6.17604e-05	0.00154955	0.000917329	SOCS3/IRF1/SOCS1/ICAM1	4
GO:0048511	rhythmic process	6/44	295/18670	6.30138e-05	0.00154955	0.000917329	EGR1/JUN/KLF10/ID3/ID2/ID1	6
GO:0050768	negative regulation of neurogenesis	6/44	295/18670	6.30138e-05	0.00154955	0.000917329	ID3/HES1/ID2/ID1/IL6/PLK2	6
GO:0050673	epithelial cell proliferation	7/44	434/18670	6.36772e-05	0.00154955	0.000917329	ZFP36/JUN/NR4A1/MYC/HES1/ID2/ID1	7
GO:1904894	positive regulation of STAT cascade	4/44	92/18670	6.44573e-05	0.00154955	0.000917329	SOCS3/SOCS1/HES1/IL6	4
GO:1901216	positive regulation of neuron death	4/44	94/18670	7.01074e-05	0.00166321	0.000984611	EGR1/JUN/FOS/MCL1	4
GO:0034599	cellular response to oxidative stress	6/44	302/18670	7.17366e-05	0.00167976	0.000994408	JUN/FOS/MCL1/SOD2/KLF2/IL6	6
GO:1903037	regulation of leukocyte cell-cell adhesion	6/44	304/18670	7.43984e-05	0.00171975	0.00101808	IRF1/NFKBIZ/SOCS1/HES1/ICAM1/IL6	6
GO:0006979	response to oxidative stress	7/44	451/18670	8.10356e-05	0.00183666	0.00108729	JUN/FOS/DUSP1/MCL1/SOD2/KLF2/IL6	7
GO:0071248	cellular response to metal ion	5/44	190/18670	8.14935e-05	0.00183666	0.00108729	JUNB/JUN/FOSB/FOS/ID2	5
GO:0042594	response to starvation	5/44	191/18670	8.35386e-05	0.00185951	0.00110082	ZFP36/ATF3/JUN/KLF10/CDKN1A	5
GO:1901214	regulation of neuron death	6/44	313/18670	8.73713e-05	0.0019211	0.00113728	EGR1/JUN/FOS/MCL1/BTG2/SOD2	6
GO:0051961	negative regulation of nervous system development	6/44	315/18670	9.04855e-05	0.00196561	0.00116363	ID3/HES1/ID2/ID1/IL6/PLK2	6
GO:0046632	alpha-beta T cell differentiation	4/44	101/18670	9.27479e-05	0.00199077	0.00117853	IRF1/NFKBIZ/SOCS1/IL6	4
GO:0042110	T cell activation	7/44	464/18670	9.6774e-05	0.00205275	0.00121522	EGR1/IRF1/NFKBIZ/SOCS1/HES1/ICAM1/IL6	7
GO:1902106	negative regulation of leukocyte differentiation	4/44	103/18670	0.000100091	0.00209842	0.00124225	IRF1/MYC/SOCS1/ID2	4
GO:0030278	regulation of ossification	5/44	203/18670	0.0001113	0.00230659	0.00136549	CEBPD/ID3/ID2/ID1/IL6	5
GO:0071222	cellular response to lipopolysaccharide	5/44	205/18670	0.000116542	0.00238779	0.00141356	ZFP36/NFKBIA/CXCL2/ICAM1/IL6	5
GO:0071156	regulation of cell cycle arrest	4/44	108/18670	0.000120288	0.00243685	0.00144261	CDKN1A/BTG2/ID2/PLK2	4
GO:0070555	response to interleukin-1	5/44	207/18670	0.000121973	0.00244352	0.00144655	NFKBIA/EGR1/KLF2/ICAM1/IL6	5
GO:0051249	regulation of lymphocyte activation	7/44	485/18670	0.000127415	0.0025245	0.0014945	IRF1/CDKN1A/NFKBIZ/SOCS1/HES1/ID2/IL6	7
GO:0007159	leukocyte cell-cell adhesion	6/44	337/18670	0.000130958	0.00256649	0.00151935	IRF1/NFKBIZ/SOCS1/HES1/ICAM1/IL6	6
GO:0071219	cellular response to molecule of bacterial origin	5/44	212/18670	0.000136399	0.00264439	0.00156547	ZFP36/NFKBIA/CXCL2/ICAM1/IL6	5
GO:0001101	response to acid chemical	6/44	343/18670	0.000144177	0.00276543	0.00163713	EGR1/DUSP1/KLF2/ID3/SOCS1/ICAM1	6
GO:0010721	negative regulation of cell development	6/44	344/18670	0.000146479	0.00278003	0.00164576	ID3/HES1/ID2/ID1/IL6/PLK2	6
GO:0042035	regulation of cytokine biosynthetic process	4/44	114/18670	0.000148248	0.00278427	0.00164828	ZFP36/EGR1/IRF1/IL6	4
GO:0031667	response to nutrient levels	7/44	499/18670	0.000151922	0.00279834	0.00165661	ZFP36/ATF3/JUN/KLF10/CDKN1A/PIM1/ICAM1	7
GO:0071241	cellular response to inorganic substance	5/44	217/18670	0.000152101	0.00279834	0.00165661	JUNB/JUN/FOSB/FOS/ID2	5
GO:1903039	positive regulation of leukocyte cell-cell adhesion	5/44	218/18670	0.000155401	0.00281239	0.00166492	NFKBIZ/SOCS1/HES1/ICAM1/IL6	5
GO:0070997	neuron death	6/44	348/18670	0.000155984	0.00281239	0.00166492	EGR1/JUN/FOS/MCL1/BTG2/SOD2	6
GO:0007569	cell aging	4/44	116/18670	0.000158532	0.00283003	0.00167537	CDKN1A/ICAM1/ID2/PLK2	4
GO:0030098	lymphocyte differentiation	6/44	353/18670	0.000168546	0.00297929	0.00176373	EGR1/IRF1/NFKBIZ/SOCS1/ID2/IL6	6
GO:0060711	labyrinthine layer development	3/44	46/18670	0.000172717	0.00299431	0.00177262	JUNB/SOCS3/HES1	3
GO:0071354	cellular response to interleukin-6	3/44	46/18670	0.000172717	0.00299431	0.00177262	SOCS3/ICAM1/IL6	3
GO:0045665	negative regulation of neuron differentiation	5/44	225/18670	0.000180061	0.00309191	0.0018304	ID3/HES1/ID2/ID1/PLK2	5
GO:0043618	regulation of transcription from RNA polymerase II promoter in response to stress	4/44	121/18670	0.000186492	0.00317212	0.00187788	EGR1/ATF3/JUN/KLF2	4
GO:0042089	cytokine biosynthetic process	4/44	123/18670	0.000198614	0.00334674	0.00198126	ZFP36/EGR1/IRF1/IL6	4
GO:0042107	cytokine metabolic process	4/44	124/18670	0.000204884	0.00342043	0.00202488	ZFP36/EGR1/IRF1/IL6	4
GO:0097305	response to alcohol	5/44	233/18670	0.000211794	0.00350334	0.00207396	FOSB/FOS/CDKN1A/KLF2/ICAM1	5
GO:0035690	cellular response to drug	6/44	369/18670	0.000214224	0.00351132	0.00207869	EGR1/KLF2/MYC/ICAM1/ID1/IL6	6
GO:0006469	negative regulation of protein kinase activity	5/44	235/18670	0.000220355	0.00355433	0.00210415	SOCS3/GADD45B/CDKN1A/DUSP1/SOCS1	5
GO:0070741	response to interleukin-6	3/44	50/18670	0.000221546	0.00355433	0.00210415	SOCS3/ICAM1/IL6	3
GO:0043620	regulation of DNA-templated transcription in response to stress	4/44	127/18670	0.000224551	0.00355433	0.00210415	EGR1/ATF3/JUN/KLF2	4
GO:0071216	cellular response to biotic stimulus	5/44	236/18670	0.000224733	0.00355433	0.00210415	ZFP36/NFKBIA/CXCL2/ICAM1/IL6	5
GO:0045668	negative regulation of osteoblast differentiation	3/44	51/18670	0.000235006	0.00365273	0.0021624	ID3/ID2/ID1	3
GO:0048146	positive regulation of fibroblast proliferation	3/44	51/18670	0.000235006	0.00365273	0.0021624	JUN/CDKN1A/MYC	3
GO:0072203	cell proliferation involved in metanephros development	2/44	10/18670	0.000241355	0.00369563	0.0021878	EGR1/MYC	2
GO:0030217	T cell differentiation	5/44	240/18670	0.000242913	0.00369563	0.0021878	EGR1/IRF1/NFKBIZ/SOCS1/IL6	5
GO:0050678	regulation of epithelial cell proliferation	6/44	378/18670	0.000243916	0.00369563	0.0021878	ZFP36/JUN/NR4A1/MYC/HES1/ID1	6
GO:0045598	regulation of fat cell differentiation	4/44	132/18670	0.000260301	0.00391102	0.0023153	ZFP36/HES1/ID2/IL6	4
GO:0038066	p38MAPK cascade	3/44	53/18670	0.000263491	0.00392623	0.00232431	ZFP36/GADD45B/DUSP1	3
GO:0045620	negative regulation of lymphocyte differentiation	3/44	55/18670	0.000294118	0.00431763	0.00255602	IRF1/SOCS1/ID2	3
GO:0003264	regulation of cardioblast proliferation	2/44	11/18670	0.000294547	0.00431763	0.00255602	PIM1/HES1	2
GO:0046425	regulation of JAK-STAT cascade	4/44	137/18670	0.000299974	0.00436171	0.00258212	SOCS3/SOCS1/HES1/IL6	4
GO:0046631	alpha-beta T cell activation	4/44	138/18670	0.000308401	0.00440465	0.00260754	IRF1/NFKBIZ/SOCS1/IL6	4
GO:0006977	DNA damage response, signal transduction by p53 class mediator resulting in cell cycle arrest	3/44	56/18670	0.000310256	0.00440465	0.00260754	CDKN1A/BTG2/PLK2	3
GO:0010332	response to gamma radiation	3/44	56/18670	0.000310256	0.00440465	0.00260754	EGR1/CDKN1A/MYC	3
GO:0022409	positive regulation of cell-cell adhesion	5/44	255/18670	0.000321248	0.00450169	0.00266498	NFKBIZ/SOCS1/HES1/ICAM1/IL6	5
GO:0072431	signal transduction involved in mitotic G1 DNA damage checkpoint	3/44	57/18670	0.000326955	0.00450169	0.00266498	CDKN1A/BTG2/PLK2	3
GO:1902400	intracellular signal transduction involved in G1 DNA damage checkpoint	3/44	57/18670	0.000326955	0.00450169	0.00266498	CDKN1A/BTG2/PLK2	3
GO:0050730	regulation of peptidyl-tyrosine phosphorylation	5/44	256/18670	0.000327078	0.00450169	0.00266498	SOCS3/SOCS1/HES1/ICAM1/IL6	5
GO:0022407	regulation of cell-cell adhesion	6/44	403/18670	0.000343702	0.00469466	0.00277922	IRF1/NFKBIZ/SOCS1/HES1/ICAM1/IL6	6
GO:0060213	positive regulation of nuclear-transcribed mRNA poly(A) tail shortening	2/44	12/18670	0.000352927	0.00478442	0.00283236	ZFP36/BTG2	2
GO:0072413	signal transduction involved in mitotic cell cycle checkpoint	3/44	59/18670	0.000362068	0.00480006	0.00284162	CDKN1A/BTG2/PLK2	3
GO:1902402	signal transduction involved in mitotic DNA damage checkpoint	3/44	59/18670	0.000362068	0.00480006	0.00284162	CDKN1A/BTG2/PLK2	3
GO:1902403	signal transduction involved in mitotic DNA integrity checkpoint	3/44	59/18670	0.000362068	0.00480006	0.00284162	CDKN1A/BTG2/PLK2	3
GO:0042542	response to hydrogen peroxide	4/44	146/18670	0.000382054	0.00499162	0.00295502	JUN/DUSP1/KLF2/IL6	4
GO:1904892	regulation of STAT cascade	4/44	146/18670	0.000382054	0.00499162	0.00295502	SOCS3/SOCS1/HES1/IL6	4
GO:0002262	myeloid cell homeostasis	4/44	147/18670	0.000392071	0.0050135	0.00296797	ZFP36/KLF2/ID2/IL6	4
GO:0010212	response to ionizing radiation	4/44	147/18670	0.000392071	0.0050135	0.00296797	EGR1/CDKN1A/MYC/ICAM1	4
GO:0071236	cellular response to antibiotic	4/44	147/18670	0.000392071	0.0050135	0.00296797	EGR1/KLF2/ID3/IL6	4
GO:0045604	regulation of epidermal cell differentiation	3/44	61/18670	0.000399523	0.00507282	0.00300309	ZFP36/MAFF/HES1	3
GO:0009267	cellular response to starvation	4/44	149/18670	0.000412665	0.00514313	0.00304471	ATF3/JUN/KLF10/CDKN1A	4
GO:0042532	negative regulation of tyrosine phosphorylation of STAT protein	2/44	13/18670	0.000416471	0.00514313	0.00304471	SOCS3/SOCS1	2
GO:0048711	positive regulation of astrocyte differentiation	2/44	13/18670	0.000416471	0.00514313	0.00304471	HES1/ID2	2
GO:0048715	negative regulation of oligodendrocyte differentiation	2/44	13/18670	0.000416471	0.00514313	0.00304471	HES1/ID2	2
GO:1901342	regulation of vasculature development	6/44	422/18670	0.000439045	0.00531685	0.00314755	EGR1/SOD2/KLF2/ID1/IL6/PLK2	6
GO:0031571	mitotic G1 DNA damage checkpoint	3/44	63/18670	0.000439385	0.00531685	0.00314755	CDKN1A/BTG2/PLK2	3
GO:0044819	mitotic G1/S transition checkpoint	3/44	63/18670	0.000439385	0.00531685	0.00314755	CDKN1A/BTG2/PLK2	3
GO:0044783	G1 DNA damage checkpoint	3/44	64/18670	0.000460237	0.00553205	0.00327495	CDKN1A/BTG2/PLK2	3
GO:0001822	kidney development	5/44	278/18670	0.000476885	0.00556614	0.00329513	EGR1/ID3/MYC/HES1/ID2	5
GO:0051052	regulation of DNA metabolic process	6/44	429/18670	0.000478968	0.00556614	0.00329513	JUN/CDKN1A/DUSP1/ID3/MYC/IL6	6
GO:0000082	G1/S transition of mitotic cell cycle	5/44	279/18670	0.000484744	0.00556614	0.00329513	CDKN1A/BTG2/MYC/ID2/PLK2	5
GO:0043374	CD8-positive, alpha-beta T cell differentiation	2/44	14/18670	0.000485155	0.00556614	0.00329513	IRF1/SOCS1	2
GO:0060211	regulation of nuclear-transcribed mRNA poly(A) tail shortening	2/44	14/18670	0.000485155	0.00556614	0.00329513	ZFP36/BTG2	2
GO:0072216	positive regulation of metanephros development	2/44	14/18670	0.000485155	0.00556614	0.00329513	EGR1/MYC	2
GO:1901722	regulation of cell proliferation involved in kidney development	2/44	14/18670	0.000485155	0.00556614	0.00329513	EGR1/MYC	2
GO:0007259	JAK-STAT cascade	4/44	156/18670	0.000490857	0.00556614	0.00329513	SOCS3/SOCS1/HES1/IL6	4
GO:0030856	regulation of epithelial cell differentiation	4/44	156/18670	0.000490857	0.00556614	0.00329513	ZFP36/MAFF/HES1/ID1	4
GO:0043434	response to peptide hormone	6/44	436/18670	0.000521679	0.00587867	0.00348015	EGR1/SOCS3/NR4A1/BTG2/SOCS1/ICAM1	6
GO:0042108	positive regulation of cytokine biosynthetic process	3/44	67/18670	0.000526578	0.00589702	0.00349101	EGR1/IRF1/IL6	3
GO:0045073	regulation of chemokine biosynthetic process	2/44	15/18670	0.000558957	0.00614511	0.00363788	EGR1/IL6	2
GO:0045475	locomotor rhythm	2/44	15/18670	0.000558957	0.00614511	0.00363788	EGR1/ID2	2
GO:2001185	regulation of CD8-positive, alpha-beta T cell activation	2/44	15/18670	0.000558957	0.00614511	0.00363788	IRF1/SOCS1	2
GO:1901990	regulation of mitotic cell cycle phase transition	6/44	444/18670	0.000574074	0.00627306	0.00371362	CDKN1A/DUSP1/BTG2/TUBB4B/ID2/PLK2	6
GO:0072001	renal system development	5/44	293/18670	0.000605351	0.00654518	0.00387472	EGR1/ID3/MYC/HES1/ID2	5
GO:0007093	mitotic cell cycle checkpoint	4/44	165/18670	0.000606236	0.00654518	0.00387472	CDKN1A/DUSP1/BTG2/PLK2	4
GO:0097696	STAT cascade	4/44	166/18670	0.000620145	0.00665549	0.00394002	SOCS3/SOCS1/HES1/IL6	4
GO:0042531	positive regulation of tyrosine phosphorylation of STAT protein	3/44	71/18670	0.000624145	0.00665877	0.00394197	SOCS3/HES1/IL6	3
GO:0042033	chemokine biosynthetic process	2/44	16/18670	0.000637851	0.00672541	0.00398142	EGR1/IL6	2
GO:0050755	chemokine metabolic process	2/44	16/18670	0.000637851	0.00672541	0.00398142	EGR1/IL6	2
GO:0044843	cell cycle G1/S phase transition	5/44	298/18670	0.000653471	0.00685005	0.0040552	CDKN1A/BTG2/MYC/ID2/PLK2	5
GO:0045619	regulation of lymphocyte differentiation	4/44	169/18670	0.000663233	0.00691219	0.00409199	IRF1/NFKBIZ/SOCS1/ID2	4
GO:0045685	regulation of glial cell differentiation	3/44	73/18670	0.000676968	0.00693508	0.00410554	HES1/ID2/IL6	3
GO:0072401	signal transduction involved in DNA integrity checkpoint	3/44	73/18670	0.000676968	0.00693508	0.00410554	CDKN1A/BTG2/PLK2	3
GO:0072422	signal transduction involved in DNA damage checkpoint	3/44	73/18670	0.000676968	0.00693508	0.00410554	CDKN1A/BTG2/PLK2	3
GO:0014015	positive regulation of gliogenesis	3/44	74/18670	0.000704416	0.00709532	0.0042004	HES1/ID2/IL6	3
GO:0043367	CD4-positive, alpha-beta T cell differentiation	3/44	74/18670	0.000704416	0.00709532	0.0042004	NFKBIZ/SOCS1/IL6	3
GO:0072395	signal transduction involved in cell cycle checkpoint	3/44	74/18670	0.000704416	0.00709532	0.0042004	CDKN1A/BTG2/PLK2	3
GO:0061323	cell proliferation involved in heart morphogenesis	2/44	17/18670	0.000721816	0.00715074	0.00423321	PIM1/HES1	2
GO:0071850	mitotic cell cycle arrest	2/44	17/18670	0.000721816	0.00715074	0.00423321	CDKN1A/DUSP1	2
GO:2000136	regulation of cell proliferation involved in heart morphogenesis	2/44	17/18670	0.000721816	0.00715074	0.00423321	PIM1/HES1	2
GO:0048469	cell maturation	4/44	177/18670	0.000788475	0.00776842	0.00459887	CDKN1A/KLF2/HES1/ID2	4
GO:1900153	positive regulation of nuclear-transcribed mRNA catabolic process, deadenylation-dependent decay	2/44	18/18670	0.000810828	0.00794523	0.00470354	ZFP36/BTG2	2
GO:0090398	cellular senescence	3/44	78/18670	0.00082128	0.0079729	0.00471992	CDKN1A/ID2/PLK2	3
GO:0009416	response to light stimulus	5/44	314/18670	0.000826917	0.0079729	0.00471992	FOS/CDKN1A/DUSP1/MYC/ID2	5
GO:0050863	regulation of T cell activation	5/44	314/18670	0.000826917	0.0079729	0.00471992	IRF1/NFKBIZ/SOCS1/HES1/IL6	5
GO:0071346	cellular response to interferon-gamma	4/44	180/18670	0.000839479	0.00805096	0.00476613	SOCS3/IRF1/SOCS1/ICAM1	4
GO:1901987	regulation of cell cycle phase transition	6/44	480/18670	0.000862659	0.00818879	0.00484773	CDKN1A/DUSP1/BTG2/TUBB4B/ID2/PLK2	6
GO:0070371	ERK1 and ERK2 cascade	5/44	317/18670	0.000862934	0.00818879	0.00484773	ATF3/JUN/DUSP1/MYC/ICAM1	5
GO:0010888	negative regulation of lipid storage	2/44	19/18670	0.000904863	0.00849723	0.00503033	NFKBIA/IL6	2
GO:0060716	labyrinthine layer blood vessel development	2/44	19/18670	0.000904863	0.00849723	0.00503033	JUNB/HES1	2
GO:2000045	regulation of G1/S transition of mitotic cell cycle	4/44	184/18670	0.000911056	0.00851106	0.00503851	CDKN1A/BTG2/ID2/PLK2	4
GO:0048708	astrocyte differentiation	3/44	81/18670	0.000916554	0.00851828	0.00504279	HES1/ID2/IL6	3
GO:0030279	negative regulation of ossification	3/44	82/18670	0.000949801	0.00878201	0.00519891	ID3/ID2/ID1	3
GO:0048145	regulation of fibroblast proliferation	3/44	83/18670	0.000983804	0.00904999	0.00535756	JUN/CDKN1A/MYC	3
GO:0045655	regulation of monocyte differentiation	2/44	20/18670	0.0010039	0.00909563	0.00538458	JUN/MYC	2
GO:0070262	peptidyl-serine dephosphorylation	2/44	20/18670	0.0010039	0.00909563	0.00538458	PPP1R15A/DUSP1	2
GO:1900151	regulation of nuclear-transcribed mRNA catabolic process, deadenylation-dependent decay	2/44	20/18670	0.0010039	0.00909563	0.00538458	ZFP36/BTG2	2
GO:0048144	fibroblast proliferation	3/44	84/18670	0.00101857	0.00918241	0.00543595	JUN/CDKN1A/MYC	3
GO:0001655	urogenital system development	5/44	330/18670	0.00103272	0.00926364	0.00548403	EGR1/ID3/MYC/HES1/ID2	5
GO:0045682	regulation of epidermis development	3/44	85/18670	0.00105411	0.00931643	0.00551529	ZFP36/MAFF/HES1	3
GO:1904705	regulation of vascular smooth muscle cell proliferation	3/44	85/18670	0.00105411	0.00931643	0.00551529	JUN/CDKN1A/SOD2	3
GO:1990874	vascular smooth muscle cell proliferation	3/44	85/18670	0.00105411	0.00931643	0.00551529	JUN/CDKN1A/SOD2	3
GO:0050731	positive regulation of peptidyl-tyrosine phosphorylation	4/44	192/18670	0.00106696	0.00938405	0.00555532	SOCS3/HES1/ICAM1/IL6	4
GO:0051251	positive regulation of lymphocyte activation	5/44	334/18670	0.00108964	0.00953702	0.00564588	CDKN1A/NFKBIZ/SOCS1/HES1/IL6	5
GO:0036499	PERK-mediated unfolded protein response	2/44	21/18670	0.00110791	0.00960369	0.00568534	ATF3/PPP1R15A	2
GO:0072111	cell proliferation involved in kidney development	2/44	21/18670	0.00110791	0.00960369	0.00568534	EGR1/MYC	2
GO:0001892	embryonic placenta development	3/44	87/18670	0.00112751	0.0097268	0.00575823	JUNB/SOCS3/HES1	3
GO:1904035	regulation of epithelial cell apoptotic process	3/44	88/18670	0.00116539	0.0100057	0.00592335	ZFP36/ICAM1/IL6	3
GO:0034341	response to interferon-gamma	4/44	199/18670	0.00121802	0.010408	0.00616148	SOCS3/IRF1/SOCS1/ICAM1	4
GO:0045638	negative regulation of myeloid cell differentiation	3/44	91/18670	0.00128384	0.0108443	0.00641981	ZFP36/NFKBIA/MYC	3
GO:0050870	positive regulation of T cell activation	4/44	202/18670	0.00128713	0.0108443	0.00641981	NFKBIZ/SOCS1/HES1/IL6	4
GO:1902806	regulation of cell cycle G1/S phase transition	4/44	202/18670	0.00128713	0.0108443	0.00641981	CDKN1A/BTG2/ID2/PLK2	4
GO:0007178	transmembrane receptor protein serine/threonine kinase signaling pathway	5/44	349/18670	0.0013241	0.0110064	0.00651576	EGR1/JUN/FOS/HES1/ID1	5
GO:0035710	CD4-positive, alpha-beta T cell activation	3/44	92/18670	0.00132494	0.0110064	0.00651576	NFKBIZ/SOCS1/IL6	3
GO:0036037	CD8-positive, alpha-beta T cell activation	2/44	23/18670	0.00133078	0.0110064	0.00651576	IRF1/SOCS1	2
GO:0072215	regulation of metanephros development	2/44	23/18670	0.00133078	0.0110064	0.00651576	EGR1/MYC	2
GO:0046634	regulation of alpha-beta T cell activation	3/44	93/18670	0.00136687	0.0112532	0.00666187	IRF1/NFKBIZ/SOCS1	3
GO:0050679	positive regulation of epithelial cell proliferation	4/44	206/18670	0.00138349	0.0113383	0.00671224	JUN/NR4A1/MYC/ID1	4
GO:0050670	regulation of lymphocyte proliferation	4/44	208/18670	0.00143352	0.0116397	0.00689065	IRF1/CDKN1A/HES1/IL6	4
GO:0032897	negative regulation of viral transcription	2/44	24/18670	0.00144959	0.0116397	0.00689065	ZFP36/JUN	2
GO:0046426	negative regulation of JAK-STAT cascade	2/44	24/18670	0.00144959	0.0116397	0.00689065	SOCS3/SOCS1	2
GO:2000178	negative regulation of neural precursor cell proliferation	2/44	24/18670	0.00144959	0.0116397	0.00689065	BTG2/ID2	2
GO:0032944	regulation of mononuclear cell proliferation	4/44	209/18670	0.001459	0.0116397	0.00689065	IRF1/CDKN1A/HES1/IL6	4
GO:0071229	cellular response to acid chemical	4/44	209/18670	0.001459	0.0116397	0.00689065	EGR1/KLF2/ID3/SOCS1	4
GO:0043523	regulation of neuron apoptotic process	4/44	210/18670	0.00148479	0.0117913	0.00698041	JUN/MCL1/BTG2/SOD2	4
GO:1990823	response to leukemia inhibitory factor	3/44	96/18670	0.00149762	0.0117913	0.00698041	SOCS3/SRSF3/ICAM1	3
GO:1990830	cellular response to leukemia inhibitory factor	3/44	96/18670	0.00149762	0.0117913	0.00698041	SOCS3/SRSF3/ICAM1	3
GO:0030316	osteoclast differentiation	3/44	97/18670	0.00154289	0.0120318	0.00712279	JUNB/FOS/KLF10	3
GO:0044773	mitotic DNA damage checkpoint	3/44	97/18670	0.00154289	0.0120318	0.00712279	CDKN1A/BTG2/PLK2	3
GO:0045672	positive regulation of osteoclast differentiation	2/44	25/18670	0.00157329	0.0120318	0.00712279	FOS/KLF10	2
GO:0060330	regulation of response to interferon-gamma	2/44	25/18670	0.00157329	0.0120318	0.00712279	SOCS3/SOCS1	2
GO:0060334	regulation of interferon-gamma-mediated signaling pathway	2/44	25/18670	0.00157329	0.0120318	0.00712279	SOCS3/SOCS1	2
GO:0072012	glomerulus vasculature development	2/44	25/18670	0.00157329	0.0120318	0.00712279	EGR1/HES1	2
GO:0018108	peptidyl-tyrosine phosphorylation	5/44	363/18670	0.00157488	0.0120318	0.00712279	SOCS3/SOCS1/HES1/ICAM1/IL6	5
GO:0018212	peptidyl-tyrosine modification	5/44	366/18670	0.00163289	0.0124223	0.00735397	SOCS3/SOCS1/HES1/ICAM1/IL6	5
GO:0000075	cell cycle checkpoint	4/44	216/18670	0.00164631	0.0124718	0.00738325	CDKN1A/DUSP1/BTG2/PLK2	4
GO:0070498	interleukin-1-mediated signaling pathway	3/44	100/18670	0.00168382	0.0127026	0.0075199	NFKBIA/EGR1/IL6	3
GO:0060914	heart formation	2/44	26/18670	0.00170185	0.0127321	0.00753734	PIM1/HES1	2
GO:0072539	T-helper 17 cell differentiation	2/44	26/18670	0.00170185	0.0127321	0.00753734	NFKBIZ/IL6	2
GO:0048661	positive regulation of smooth muscle cell proliferation	3/44	101/18670	0.00173253	0.012908	0.00764151	JUN/ID2/IL6	3
GO:0001701	in utero embryonic development	5/44	373/18670	0.00177434	0.0131149	0.00776394	JUNB/SOCS3/MAFF/KLF2/HES1	5
GO:0000079	regulation of cyclin-dependent protein serine/threonine kinase activity	3/44	102/18670	0.00178211	0.0131149	0.00776394	SERTAD1/CCNL1/CDKN1A	3
GO:2000379	positive regulation of reactive oxygen species metabolic process	3/44	102/18670	0.00178211	0.0131149	0.00776394	CDKN1A/KLF2/ICAM1	3
GO:0044706	multi-multicellular organism process	4/44	222/18670	0.00181968	0.0132358	0.00783554	JUNB/FOSB/FOS/MAFF	4
GO:0070663	regulation of leukocyte proliferation	4/44	222/18670	0.00181968	0.0132358	0.00783554	IRF1/CDKN1A/HES1/IL6	4
GO:0061437	renal system vasculature development	2/44	27/18670	0.00183525	0.0132358	0.00783554	EGR1/HES1	2
GO:0061440	kidney vasculature development	2/44	27/18670	0.00183525	0.0132358	0.00783554	EGR1/HES1	2
GO:1902175	regulation of oxidative stress-induced intrinsic apoptotic signaling pathway	2/44	27/18670	0.00183525	0.0132358	0.00783554	MCL1/SOD2	2
GO:0002696	positive regulation of leukocyte activation	5/44	380/18670	0.00192463	0.0138251	0.00818442	CDKN1A/NFKBIZ/SOCS1/HES1/IL6	5
GO:0045686	negative regulation of glial cell differentiation	2/44	28/18670	0.00197347	0.0140654	0.00832667	HES1/ID2	2
GO:0002286	T cell activation involved in immune response	3/44	106/18670	0.00198929	0.0140654	0.00832667	NFKBIZ/ICAM1/IL6	3
GO:0044774	mitotic DNA integrity checkpoint	3/44	106/18670	0.00198929	0.0140654	0.00832667	CDKN1A/BTG2/PLK2	3
GO:1904029	regulation of cyclin-dependent protein kinase activity	3/44	106/18670	0.00198929	0.0140654	0.00832667	SERTAD1/CCNL1/CDKN1A	3
GO:0030330	DNA damage response, signal transduction by p53 class mediator	3/44	107/18670	0.00204332	0.014391	0.00851944	CDKN1A/BTG2/PLK2	3
GO:2000278	regulation of DNA biosynthetic process	3/44	108/18670	0.00209827	0.014677	0.00868872	CDKN1A/DUSP1/MYC	3
GO:0070102	interleukin-6-mediated signaling pathway	2/44	29/18670	0.00211648	0.014677	0.00868872	SOCS3/IL6	2
GO:0072538	T-helper 17 type immune response	2/44	29/18670	0.00211648	0.014677	0.00868872	NFKBIZ/IL6	2
GO:2000171	negative regulation of dendrite development	2/44	29/18670	0.00211648	0.014677	0.00868872	ID1/PLK2	2
GO:0045787	positive regulation of cell cycle	5/44	389/18670	0.00213135	0.0147235	0.00871624	CDKN1A/BTG2/HES1/ID2/PLK2	5
GO:0050867	positive regulation of cell activation	5/44	394/18670	0.002253	0.015377	0.00910311	CDKN1A/NFKBIZ/SOCS1/HES1/IL6	5
GO:0043372	positive regulation of CD4-positive, alpha-beta T cell differentiation	2/44	30/18670	0.00226427	0.015377	0.00910311	NFKBIZ/SOCS1	2
GO:0071480	cellular response to gamma radiation	2/44	30/18670	0.00226427	0.015377	0.00910311	EGR1/CDKN1A	2
GO:1904893	negative regulation of STAT cascade	2/44	30/18670	0.00226427	0.015377	0.00910311	SOCS3/SOCS1	2
GO:1904019	epithelial cell apoptotic process	3/44	111/18670	0.0022686	0.015377	0.00910311	ZFP36/ICAM1/IL6	3
GO:0051402	neuron apoptotic process	4/44	239/18670	0.00237926	0.0160667	0.00951139	JUN/MCL1/BTG2/SOD2	4
GO:1902895	positive regulation of pri-miRNA transcription by RNA polymerase II	2/44	31/18670	0.00241681	0.0162594	0.00962549	JUN/FOS	2
GO:0030218	erythrocyte differentiation	3/44	114/18670	0.00244729	0.0164032	0.00971062	ZFP36/KLF2/ID2	3
GO:0045785	positive regulation of cell adhesion	5/44	403/18670	0.00248465	0.016592	0.00982237	NFKBIZ/SOCS1/HES1/ICAM1/IL6	5
GO:0045589	regulation of regulatory T cell differentiation	2/44	32/18670	0.00257409	0.0170628	0.0101011	IRF1/SOCS1	2
GO:0046685	response to arsenic-containing substance	2/44	32/18670	0.00257409	0.0170628	0.0101011	ATF3/CDKN1A	2
GO:0048872	homeostasis of number of cells	4/44	246/18670	0.00264074	0.0174405	0.0103247	ZFP36/KLF2/ID2/IL6	4
GO:0097237	cellular response to toxic substance	4/44	247/18670	0.00267965	0.0176329	0.0104386	EGR1/SOD2/KLF2/IL6	4
GO:1901991	negative regulation of mitotic cell cycle phase transition	4/44	248/18670	0.00271894	0.0178264	0.0105531	CDKN1A/DUSP1/BTG2/PLK2	4
GO:0036003	positive regulation of transcription from RNA polymerase II promoter in response to stress	2/44	33/18670	0.00273606	0.0178736	0.0105811	ATF3/KLF2	2
GO:0045066	regulatory T cell differentiation	2/44	34/18670	0.00290273	0.0188939	0.0111851	IRF1/SOCS1	2
GO:0034101	erythrocyte homeostasis	3/44	122/18670	0.00296571	0.0192344	0.0113867	ZFP36/KLF2/ID2	3
GO:0007611	learning or memory	4/44	256/18670	0.00304769	0.0196953	0.0116595	JUN/FOS/BTG2/PLK2	4
GO:0060251	regulation of glial cell proliferation	2/44	35/18670	0.00307406	0.0197947	0.0117184	HES1/IL6	2
GO:0014013	regulation of gliogenesis	3/44	124/18670	0.00310505	0.0199232	0.0117944	HES1/ID2/IL6	3
GO:2000134	negative regulation of G1/S transition of mitotic cell cycle	3/44	125/18670	0.00317621	0.0202451	0.011985	CDKN1A/BTG2/PLK2	3
GO:0003007	heart morphogenesis	4/44	259/18670	0.00317769	0.0202451	0.011985	JUN/PIM1/HES1/ID2	4
GO:0048568	embryonic organ development	5/44	428/18670	0.00321918	0.0203465	0.012045	JUNB/SOCS3/ID3/HES1/ID2	5
GO:0030224	monocyte differentiation	2/44	36/18670	0.00325002	0.0203465	0.012045	JUN/MYC	2
GO:0046627	negative regulation of insulin receptor signaling pathway	2/44	36/18670	0.00325002	0.0203465	0.012045	SOCS3/SOCS1	2
GO:1903131	mononuclear cell differentiation	2/44	36/18670	0.00325002	0.0203465	0.012045	JUN/MYC	2
GO:2000516	positive regulation of CD4-positive, alpha-beta T cell activation	2/44	36/18670	0.00325002	0.0203465	0.012045	NFKBIZ/SOCS1	2
GO:0000289	nuclear-transcribed mRNA poly(A) tail shortening	2/44	37/18670	0.00343061	0.0212557	0.0125833	ZFP36/BTG2	2
GO:0003156	regulation of animal organ formation	2/44	37/18670	0.00343061	0.0212557	0.0125833	PIM1/HES1	2
GO:0071276	cellular response to cadmium ion	2/44	37/18670	0.00343061	0.0212557	0.0125833	JUN/FOS	2
GO:1901988	negative regulation of cell cycle phase transition	4/44	267/18670	0.00354282	0.021827	0.0129215	CDKN1A/DUSP1/BTG2/PLK2	4
GO:0050671	positive regulation of lymphocyte proliferation	3/44	130/18670	0.00354704	0.021827	0.0129215	CDKN1A/HES1/IL6	3
GO:1900077	negative regulation of cellular response to insulin stimulus	2/44	38/18670	0.0036158	0.0220018	0.013025	SOCS3/SOCS1	2
GO:1904706	negative regulation of vascular smooth muscle cell proliferation	2/44	38/18670	0.0036158	0.0220018	0.013025	CDKN1A/SOD2	2
GO:0032946	positive regulation of mononuclear cell proliferation	3/44	131/18670	0.00362425	0.0220018	0.013025	CDKN1A/HES1/IL6	3
GO:1902807	negative regulation of cell cycle G1/S phase transition	3/44	131/18670	0.00362425	0.0220018	0.013025	CDKN1A/BTG2/PLK2	3
GO:0045165	cell fate commitment	4/44	270/18670	0.00368682	0.0223065	0.0132054	MCL1/HES1/ID2/IL6	4
GO:0042770	signal transduction in response to DNA damage	3/44	133/18670	0.00378174	0.0225705	0.0133616	CDKN1A/BTG2/PLK2	3
GO:0032868	response to insulin	4/44	272/18670	0.00378501	0.0225705	0.0133616	EGR1/SOCS3/SOCS1/ICAM1	4
GO:0046651	lymphocyte proliferation	4/44	272/18670	0.00378501	0.0225705	0.0133616	IRF1/CDKN1A/HES1/IL6	4
GO:0035886	vascular smooth muscle cell differentiation	2/44	39/18670	0.00380556	0.0225705	0.0133616	SOD2/HES1	2
GO:0048713	regulation of oligodendrocyte differentiation	2/44	39/18670	0.00380556	0.0225705	0.0133616	HES1/ID2	2
GO:2000826	regulation of heart morphogenesis	2/44	39/18670	0.00380556	0.0225705	0.0133616	PIM1/HES1	2
GO:0048565	digestive tract development	3/44	134/18670	0.00386203	0.0228303	0.0135155	CDKN1A/HES1/ID2	3
GO:0032943	mononuclear cell proliferation	4/44	274/18670	0.00388496	0.0228908	0.0135513	IRF1/CDKN1A/HES1/IL6	4
GO:0001709	cell fate determination	2/44	40/18670	0.00399988	0.0232638	0.0137721	MCL1/HES1	2
GO:0042036	negative regulation of cytokine biosynthetic process	2/44	40/18670	0.00399988	0.0232638	0.0137721	ZFP36/IL6	2
GO:0072210	metanephric nephron development	2/44	40/18670	0.00399988	0.0232638	0.0137721	EGR1/HES1	2
GO:0090184	positive regulation of kidney development	2/44	40/18670	0.00399988	0.0232638	0.0137721	EGR1/MYC	2
GO:1902893	regulation of pri-miRNA transcription by RNA polymerase II	2/44	41/18670	0.00419873	0.0243418	0.0144103	JUN/FOS	2
GO:0045580	regulation of T cell differentiation	3/44	139/18670	0.00427912	0.0246494	0.0145923	IRF1/NFKBIZ/SOCS1	3
GO:0070665	positive regulation of leukocyte proliferation	3/44	139/18670	0.00427912	0.0246494	0.0145923	CDKN1A/HES1/IL6	3
GO:0021700	developmental maturation	4/44	284/18670	0.00441174	0.025252	0.0149491	CDKN1A/KLF2/HES1/ID2	4
GO:0072593	reactive oxygen species metabolic process	4/44	284/18670	0.00441174	0.025252	0.0149491	CDKN1A/SOD2/KLF2/ICAM1	4
GO:0051403	stress-activated MAPK cascade	4/44	286/18670	0.00452261	0.0258046	0.0152762	ZFP36/GADD45B/DUSP1/MYC	4
GO:0072006	nephron development	3/44	142/18670	0.00454201	0.0258128	0.0152811	EGR1/MYC/HES1	3
GO:0008631	intrinsic apoptotic signaling pathway in response to oxidative stress	2/44	43/18670	0.00460995	0.0258128	0.0152811	MCL1/SOD2	2
GO:0034198	cellular response to amino acid starvation	2/44	43/18670	0.00460995	0.0258128	0.0152811	ATF3/CDKN1A	2
GO:0045429	positive regulation of nitric oxide biosynthetic process	2/44	43/18670	0.00460995	0.0258128	0.0152811	KLF2/ICAM1	2
GO:0045687	positive regulation of glial cell differentiation	2/44	43/18670	0.00460995	0.0258128	0.0152811	HES1/ID2	2
GO:0071364	cellular response to epidermal growth factor stimulus	2/44	43/18670	0.00460995	0.0258128	0.0152811	ZFP36/ID1	2
GO:0097193	intrinsic apoptotic signaling pathway	4/44	289/18670	0.00469242	0.0261933	0.0155063	PPP1R15A/CDKN1A/MCL1/SOD2	4
GO:0071356	cellular response to tumor necrosis factor	4/44	291/18670	0.00480799	0.0265078	0.0156925	ZFP36/NFKBIA/KLF2/ICAM1	4
GO:0000077	DNA damage checkpoint	3/44	145/18670	0.00481452	0.0265078	0.0156925	CDKN1A/BTG2/PLK2	3
GO:0007612	learning	3/44	145/18670	0.00481452	0.0265078	0.0156925	JUN/FOS/BTG2	3
GO:0060412	ventricular septum morphogenesis	2/44	44/18670	0.00482227	0.0265078	0.0156925	HES1/ID2	2
GO:1904407	positive regulation of nitric oxide metabolic process	2/44	44/18670	0.00482227	0.0265078	0.0156925	KLF2/ICAM1	2
GO:0051250	negative regulation of lymphocyte activation	3/44	146/18670	0.00490751	0.0268128	0.0158731	IRF1/SOCS1/ID2	3
GO:0055123	digestive system development	3/44	146/18670	0.00490751	0.0268128	0.0158731	CDKN1A/HES1/ID2	3
GO:0043524	negative regulation of neuron apoptotic process	3/44	147/18670	0.00500158	0.0271206	0.0160553	JUN/BTG2/SOD2	3
GO:0014014	negative regulation of gliogenesis	2/44	45/18670	0.00503904	0.0271206	0.0160553	HES1/ID2	2
GO:0031018	endocrine pancreas development	2/44	45/18670	0.00503904	0.0271206	0.0160553	HES1/IL6	2
GO:0032570	response to progesterone	2/44	45/18670	0.00503904	0.0271206	0.0160553	FOSB/FOS	2
GO:0045581	negative regulation of T cell differentiation	2/44	45/18670	0.00503904	0.0271206	0.0160553	IRF1/SOCS1	2
GO:0050890	cognition	4/44	296/18670	0.00510529	0.0273953	0.0162179	JUN/FOS/BTG2/PLK2	4
GO:0070661	leukocyte proliferation	4/44	298/18670	0.0052276	0.0277316	0.016417	IRF1/CDKN1A/HES1/IL6	4
GO:0090068	positive regulation of cell cycle process	4/44	298/18670	0.0052276	0.0277316	0.016417	CDKN1A/BTG2/ID2/PLK2	4
GO:0006984	ER-nucleus signaling pathway	2/44	46/18670	0.00526023	0.0277316	0.016417	ATF3/PPP1R15A	2
GO:0010883	regulation of lipid storage	2/44	46/18670	0.00526023	0.0277316	0.016417	NFKBIA/IL6	2
GO:0048512	circadian behavior	2/44	46/18670	0.00526023	0.0277316	0.016417	EGR1/ID2	2
GO:1990928	response to amino acid starvation	2/44	46/18670	0.00526023	0.0277316	0.016417	ATF3/CDKN1A	2
GO:0071774	response to fibroblast growth factor	3/44	150/18670	0.00529033	0.0278089	0.0164628	ZFP36/IER2/NR4A1	3
GO:0070372	regulation of ERK1 and ERK2 cascade	4/44	300/18670	0.00535186	0.0280506	0.0166058	ATF3/JUN/DUSP1/ICAM1	4
GO:0007622	rhythmic behavior	2/44	47/18670	0.00548584	0.028112	0.0166422	EGR1/ID2	2
GO:0043370	regulation of CD4-positive, alpha-beta T cell differentiation	2/44	47/18670	0.00548584	0.028112	0.0166422	NFKBIZ/SOCS1	2
GO:0045646	regulation of erythrocyte differentiation	2/44	47/18670	0.00548584	0.028112	0.0166422	ZFP36/ID2	2
GO:0046638	positive regulation of alpha-beta T cell differentiation	2/44	47/18670	0.00548584	0.028112	0.0166422	NFKBIZ/SOCS1	2
GO:0061614	pri-miRNA transcription by RNA polymerase II	2/44	47/18670	0.00548584	0.028112	0.0166422	JUN/FOS	2
GO:0070849	response to epidermal growth factor	2/44	47/18670	0.00548584	0.028112	0.0166422	ZFP36/ID1	2
GO:1900744	regulation of p38MAPK cascade	2/44	47/18670	0.00548584	0.028112	0.0166422	GADD45B/DUSP1	2
GO:0001890	placenta development	3/44	152/18670	0.0054883	0.028112	0.0166422	JUNB/SOCS3/HES1	3
GO:0050729	positive regulation of inflammatory response	3/44	153/18670	0.00558895	0.0285464	0.0168993	NFKBIA/NFKBIZ/IL6	3
GO:0060326	cell chemotaxis	4/44	304/18670	0.00560632	0.0285542	0.016904	CXCL2/NR4A1/DUSP1/IL6	4
GO:0001774	microglial cell activation	2/44	48/18670	0.00571582	0.0288673	0.0170893	JUN/IL6	2
GO:0002269	leukocyte activation involved in inflammatory response	2/44	48/18670	0.00571582	0.0288673	0.0170893	JUN/IL6	2
GO:0061014	positive regulation of mRNA catabolic process	2/44	48/18670	0.00571582	0.0288673	0.0170893	ZFP36/BTG2	2
GO:2001236	regulation of extrinsic apoptotic signaling pathway	3/44	155/18670	0.00579356	0.0291782	0.0172733	ATF3/MCL1/ICAM1	3
GO:0042129	regulation of T cell proliferation	3/44	156/18670	0.00589753	0.0296191	0.0175344	IRF1/HES1/IL6	3
GO:0030857	negative regulation of epithelial cell differentiation	2/44	49/18670	0.00595017	0.0298004	0.0176417	HES1/ID1	2
GO:0030509	BMP signaling pathway	3/44	157/18670	0.00600262	0.029897	0.0176989	EGR1/HES1/ID1	3
GO:0031570	DNA integrity checkpoint	3/44	157/18670	0.00600262	0.029897	0.0176989	CDKN1A/BTG2/PLK2	3
GO:0034612	response to tumor necrosis factor	4/44	312/18670	0.00613934	0.0303221	0.0179505	ZFP36/NFKBIA/KLF2/ICAM1	4
GO:0009409	response to cold	2/44	50/18670	0.00618887	0.0303221	0.0179505	NFKBIA/FOS	2
GO:0014009	glial cell proliferation	2/44	50/18670	0.00618887	0.0303221	0.0179505	HES1/IL6	2
GO:0032873	negative regulation of stress-activated MAPK cascade	2/44	50/18670	0.00618887	0.0303221	0.0179505	DUSP1/MYC	2
GO:0046854	phosphatidylinositol phosphorylation	2/44	50/18670	0.00618887	0.0303221	0.0179505	SOCS3/SOCS1	2
GO:0070303	negative regulation of stress-activated protein kinase signaling cascade	2/44	50/18670	0.00618887	0.0303221	0.0179505	DUSP1/MYC	2
GO:0002819	regulation of adaptive immune response	3/44	160/18670	0.00632463	0.0309033	0.0182946	IRF1/NFKBIZ/IL6	3
GO:0031098	stress-activated protein kinase signaling cascade	4/44	315/18670	0.00634765	0.0309319	0.0183116	ZFP36/GADD45B/DUSP1/MYC	4
GO:0050732	negative regulation of peptidyl-tyrosine phosphorylation	2/44	53/18670	0.00693079	0.0336825	0.0199399	SOCS3/SOCS1	2
GO:0043551	regulation of phosphatidylinositol 3-kinase activity	2/44	55/18670	0.00744674	0.0360208	0.0213242	SOCS3/SOCS1	2
GO:0071772	response to BMP	3/44	170/18670	0.00747187	0.0360208	0.0213242	EGR1/HES1/ID1	3
GO:0071773	cellular response to BMP stimulus	3/44	170/18670	0.00747187	0.0360208	0.0213242	EGR1/HES1/ID1	3
GO:0071214	cellular response to abiotic stimulus	4/44	331/18670	0.00753859	0.0361491	0.0214001	EGR1/IRF1/CDKN1A/MYC	4
GO:0104004	cellular response to environmental stimulus	4/44	331/18670	0.00753859	0.0361491	0.0214001	EGR1/IRF1/CDKN1A/MYC	4
GO:0090183	regulation of kidney development	2/44	56/18670	0.00771106	0.0367999	0.0217854	EGR1/MYC	2
GO:0030324	lung development	3/44	172/18670	0.00771513	0.0367999	0.0217854	KLF2/HES1/ID1	3
GO:0043525	positive regulation of neuron apoptotic process	2/44	57/18670	0.00797957	0.037861	0.0224135	JUN/MCL1	2
GO:1903428	positive regulation of reactive oxygen species biosynthetic process	2/44	57/18670	0.00797957	0.037861	0.0224135	KLF2/ICAM1	2
GO:0002695	negative regulation of leukocyte activation	3/44	175/18670	0.00808875	0.0382457	0.0226413	IRF1/SOCS1/ID2	3
GO:0045930	negative regulation of mitotic cell cycle	4/44	338/18670	0.00810309	0.0382457	0.0226413	CDKN1A/DUSP1/BTG2/PLK2	4
GO:0030323	respiratory tube development	3/44	176/18670	0.00821563	0.0383475	0.0227016	KLF2/HES1/ID1	3
GO:0032722	positive regulation of chemokine production	2/44	58/18670	0.00825226	0.0383475	0.0227016	EGR1/IL6	2
GO:0042093	T-helper cell differentiation	2/44	58/18670	0.00825226	0.0383475	0.0227016	NFKBIZ/IL6	2
GO:0061900	glial cell activation	2/44	58/18670	0.00825226	0.0383475	0.0227016	JUN/IL6	2
GO:0071385	cellular response to glucocorticoid stimulus	2/44	58/18670	0.00825226	0.0383475	0.0227016	ZFP36/ICAM1	2
GO:1902041	regulation of extrinsic apoptotic signaling pathway via death domain receptors	2/44	58/18670	0.00825226	0.0383475	0.0227016	ATF3/ICAM1	2
GO:0001959	regulation of cytokine-mediated signaling pathway	3/44	177/18670	0.00834369	0.0386727	0.0228941	SOCS3/SOCS1/IL6	3
GO:0001836	release of cytochrome c from mitochondria	2/44	59/18670	0.00852911	0.0393299	0.0232831	JUN/SOD2	2
GO:0001885	endothelial cell development	2/44	59/18670	0.00852911	0.0393299	0.0232831	ICAM1/ID1	2
GO:0043534	blood vessel endothelial cell migration	3/44	180/18670	0.00873492	0.0401762	0.0237841	NR4A1/ID1/PLK2	3
GO:0002294	CD4-positive, alpha-beta T cell differentiation involved in immune response	2/44	60/18670	0.0088101	0.0404188	0.0239278	NFKBIZ/IL6	2
GO:0002285	lymphocyte activation involved in immune response	3/44	181/18670	0.00886769	0.0405798	0.0240231	NFKBIZ/ICAM1/IL6	3
GO:0002287	alpha-beta T cell activation involved in immune response	2/44	61/18670	0.0090952	0.0409966	0.0242698	NFKBIZ/IL6	2
GO:0002293	alpha-beta T cell differentiation involved in immune response	2/44	61/18670	0.0090952	0.0409966	0.0242698	NFKBIZ/IL6	2
GO:0048645	animal organ formation	2/44	61/18670	0.0090952	0.0409966	0.0242698	PIM1/HES1	2
GO:0071384	cellular response to corticosteroid stimulus	2/44	61/18670	0.0090952	0.0409966	0.0242698	ZFP36/ICAM1	2
GO:1905953	negative regulation of lipid localization	2/44	61/18670	0.0090952	0.0409966	0.0242698	NFKBIA/IL6	2
GO:2000514	regulation of CD4-positive, alpha-beta T cell activation	2/44	61/18670	0.0090952	0.0409966	0.0242698	NFKBIZ/SOCS1	2
GO:0002040	sprouting angiogenesis	3/44	183/18670	0.0091368	0.0410814	0.02432	NR4A1/KLF2/PLK2	3
GO:0010631	epithelial cell migration	4/44	351/18670	0.00922411	0.0412826	0.0244392	JUN/NR4A1/ID1/PLK2	4
GO:0042098	T cell proliferation	3/44	184/18670	0.00927314	0.0412826	0.0244392	IRF1/HES1/IL6	3
GO:0043409	negative regulation of MAPK cascade	3/44	184/18670	0.00927314	0.0412826	0.0244392	ATF3/DUSP1/MYC	3
GO:0050864	regulation of B cell activation	3/44	184/18670	0.00927314	0.0412826	0.0244392	CDKN1A/ID2/IL6	3
GO:0032835	glomerulus development	2/44	62/18670	0.0093844	0.0414708	0.0245505	EGR1/HES1	2
GO:0032922	circadian regulation of gene expression	2/44	62/18670	0.0093844	0.0414708	0.0245505	EGR1/ID2	2
GO:0046635	positive regulation of alpha-beta T cell activation	2/44	62/18670	0.0093844	0.0414708	0.0245505	NFKBIZ/SOCS1	2
GO:0090132	epithelium migration	4/44	354/18670	0.00949649	0.0418635	0.024783	JUN/NR4A1/ID1/PLK2	4
GO:0046637	regulation of alpha-beta T cell differentiation	2/44	63/18670	0.00967768	0.0424547	0.025133	NFKBIZ/SOCS1	2
GO:0046686	response to cadmium ion	2/44	63/18670	0.00967768	0.0424547	0.025133	JUN/FOS	2
GO:0043550	regulation of lipid kinase activity	2/44	64/18670	0.00997502	0.0431294	0.0255324	SOCS3/SOCS1	2
GO:0045600	positive regulation of fat cell differentiation	2/44	64/18670	0.00997502	0.0431294	0.0255324	ZFP36/ID2	2
GO:0045669	positive regulation of osteoblast differentiation	2/44	64/18670	0.00997502	0.0431294	0.0255324	CEBPD/IL6	2
GO:0045670	regulation of osteoclast differentiation	2/44	64/18670	0.00997502	0.0431294	0.0255324	FOS/KLF10	2
GO:0046782	regulation of viral transcription	2/44	64/18670	0.00997502	0.0431294	0.0255324	ZFP36/JUN	2
GO:0046834	lipid phosphorylation	2/44	64/18670	0.00997502	0.0431294	0.0255324	SOCS3/SOCS1	2
GO:0090130	tissue migration	4/44	360/18670	0.010057	0.0433796	0.0256806	JUN/NR4A1/ID1/PLK2	4
GO:0060759	regulation of response to cytokine stimulus	3/44	190/18670	0.0101163	0.0434793	0.0257396	SOCS3/SOCS1/IL6	3
GO:0010948	negative regulation of cell cycle process	4/44	361/18670	0.0101524	0.0434793	0.0257396	CDKN1A/DUSP1/BTG2/PLK2	4
GO:0031331	positive regulation of cellular catabolic process	4/44	361/18670	0.0101524	0.0434793	0.0257396	ZFP36/BTG2/IL6/PLK2	4
GO:0071478	cellular response to radiation	3/44	191/18670	0.010261	0.0436989	0.0258696	EGR1/CDKN1A/MYC	3
GO:0002548	monocyte chemotaxis	2/44	65/18670	0.0102764	0.0436989	0.0258696	DUSP1/IL6	2
GO:0060675	ureteric bud morphogenesis	2/44	65/18670	0.0102764	0.0436989	0.0258696	MYC/HES1	2
GO:0007565	female pregnancy	3/44	192/18670	0.010407	0.04415	0.0261366	JUNB/FOSB/FOS	3
GO:0007219	Notch signaling pathway	3/44	193/18670	0.0105541	0.0443697	0.0262667	NFKBIA/MYC/HES1	3
GO:0045428	regulation of nitric oxide biosynthetic process	2/44	66/18670	0.0105818	0.0443697	0.0262667	KLF2/ICAM1	2
GO:0046626	regulation of insulin receptor signaling pathway	2/44	66/18670	0.0105818	0.0443697	0.0262667	SOCS3/SOCS1	2
GO:0051926	negative regulation of calcium ion transport	2/44	66/18670	0.0105818	0.0443697	0.0262667	RRAD/ICAM1	2
GO:0072171	mesonephric tubule morphogenesis	2/44	66/18670	0.0105818	0.0443697	0.0262667	MYC/HES1	2
GO:2000377	regulation of reactive oxygen species metabolic process	3/44	195/18670	0.010852	0.0453972	0.026875	CDKN1A/KLF2/ICAM1	3
GO:0048662	negative regulation of smooth muscle cell proliferation	2/44	67/18670	0.0108912	0.0454555	0.0269095	CDKN1A/SOD2	2
GO:0002685	regulation of leukocyte migration	3/44	196/18670	0.0110028	0.0457098	0.02706	DUSP1/ICAM1/IL6	3
GO:0071897	DNA biosynthetic process	3/44	196/18670	0.0110028	0.0457098	0.02706	CDKN1A/DUSP1/MYC	3
GO:0002292	T cell differentiation involved in immune response	2/44	68/18670	0.0112045	0.0463344	0.0274298	NFKBIZ/IL6	2
GO:0019915	lipid storage	2/44	68/18670	0.0112045	0.0463344	0.0274298	NFKBIA/IL6	2
GO:0060541	respiratory system development	3/44	198/18670	0.011308	0.0466553	0.0276198	KLF2/HES1/ID1	3
GO:0007179	transforming growth factor beta receptor signaling pathway	3/44	199/18670	0.0114625	0.0470771	0.0278694	JUN/FOS/ID1	3
GO:0050866	negative regulation of cell activation	3/44	199/18670	0.0114625	0.0470771	0.0278694	IRF1/SOCS1/ID2	3
GO:0060395	SMAD protein signal transduction	2/44	70/18670	0.0118431	0.04853	0.0287295	JUN/FOS	2
GO:0071479	cellular response to ionizing radiation	2/44	71/18670	0.0121683	0.0497494	0.0294515	EGR1/CDKN1A	2

## Sheet: APC5_GO
GO:ID	Term	GeneRatio	BgRatio	Pvalue	p.adjust	qvalue	geneID	Count
GO:0071222	cellular response to lipopolysaccharide	10/58	205/18670	6.74478e-10	9.48698e-07	6.93971e-07	CXCL2/CXCL8/CXCL3/CCL2/XBP1/IL6/ICAM1/CEBPB/CXCL1/NFKB1	10
GO:0071219	cellular response to molecule of bacterial origin	10/58	212/18670	9.35139e-10	9.48698e-07	6.93971e-07	CXCL2/CXCL8/CXCL3/CCL2/XBP1/IL6/ICAM1/CEBPB/CXCL1/NFKB1	10
GO:0071216	cellular response to biotic stimulus	10/58	236/18670	2.64079e-09	1.78605e-06	1.3065e-06	CXCL2/CXCL8/CXCL3/CCL2/XBP1/IL6/ICAM1/CEBPB/CXCL1/NFKB1	10
GO:0032496	response to lipopolysaccharide	10/58	330/18670	6.39111e-08	3.24189e-05	2.37144e-05	CXCL2/CXCL8/CXCL3/CCL2/XBP1/IL6/ICAM1/CEBPB/CXCL1/NFKB1	10
GO:0002237	response to molecule of bacterial origin	10/58	343/18670	9.16907e-08	3.72081e-05	2.72177e-05	CXCL2/CXCL8/CXCL3/CCL2/XBP1/IL6/ICAM1/CEBPB/CXCL1/NFKB1	10
GO:0097529	myeloid leukocyte migration	8/58	210/18670	2.65264e-07	8.97033e-05	6.56178e-05	CXCL2/CXCL8/CXCL3/CCL2/IL6/CXCL1/IL1R1/VEGFA	8
GO:0071347	cellular response to interleukin-1	7/58	179/18670	1.3183e-06	0.000382118	0.000279519	CXCL8/CCL2/IL6/ICAM1/CEBPB/NFKB1/IL1R1	7
GO:1990266	neutrophil migration	6/58	118/18670	1.73624e-06	0.000426522	0.000312	CXCL2/CXCL8/CXCL3/CCL2/CXCL1/IL1R1	6
GO:0035690	cellular response to drug	9/58	369/18670	1.89192e-06	0.000426522	0.000312	KDM6B/NME1/IL6/MT2A/ICAM1/EIF4E/SPHK1/NFKB1/HMOX1	9
GO:0002685	regulation of leukocyte migration	7/58	196/18670	2.41357e-06	0.000489714	0.000358225	CXCL8/CCL2/IL6/ICAM1/IL1R1/HMOX1/VEGFA	7
GO:0050900	leukocyte migration	10/58	499/18670	2.80571e-06	0.000517525	0.000378569	CXCL2/CXCL8/CXCL3/CCL2/IL6/ICAM1/CXCL1/IL1R1/HMOX1/VEGFA	10
GO:0070555	response to interleukin-1	7/58	207/18670	3.46525e-06	0.000585916	0.000428596	CXCL8/CCL2/IL6/ICAM1/CEBPB/NFKB1/IL1R1	7
GO:0097530	granulocyte migration	6/58	141/18670	4.88691e-06	0.000762734	0.000557939	CXCL2/CXCL8/CXCL3/CCL2/CXCL1/IL1R1	6
GO:0030595	leukocyte chemotaxis	7/58	224/18670	5.82625e-06	0.00084439	0.00061767	CXCL2/CXCL8/CXCL3/CCL2/IL6/CXCL1/VEGFA	7
GO:0070098	chemokine-mediated signaling pathway	5/58	88/18670	7.80656e-06	0.000950001	0.000694924	CXCL2/CXCL8/CXCL3/CCL2/CXCL1	5
GO:0000054	ribosomal subunit export from nucleus	3/58	13/18670	7.95959e-06	0.000950001	0.000694924	RAN/ZNF593/NPM1	3
GO:0033750	ribosome localization	3/58	13/18670	7.95959e-06	0.000950001	0.000694924	RAN/ZNF593/NPM1	3
GO:0071428	rRNA-containing ribonucleoprotein complex export from nucleus	3/58	14/18670	1.0108e-05	0.0011394	0.000833469	RAN/ZNF593/NPM1	3
GO:1990823	response to leukemia inhibitory factor	5/58	96/18670	1.1952e-05	0.00115946	0.000848145	MSC/MAT2A/XBP1/ICAM1/NCL	5
GO:1990830	cellular response to leukemia inhibitory factor	5/58	96/18670	1.1952e-05	0.00115946	0.000848145	MSC/MAT2A/XBP1/ICAM1/NCL	5
GO:1990868	response to chemokine	5/58	97/18670	1.25718e-05	0.00115946	0.000848145	CXCL2/CXCL8/CXCL3/CCL2/CXCL1	5
GO:1990869	cellular response to chemokine	5/58	97/18670	1.25718e-05	0.00115946	0.000848145	CXCL2/CXCL8/CXCL3/CCL2/CXCL1	5
GO:0051091	positive regulation of DNA-binding transcription factor activity	7/58	261/18670	1.57573e-05	0.00139007	0.00101684	FOSL1/IL6/NPM1/ICAM1/SPHK1/NFKB1/VEGFA	7
GO:0030593	neutrophil chemotaxis	5/58	104/18670	1.76452e-05	0.00149175	0.00109122	CXCL2/CXCL8/CXCL3/CCL2/CXCL1	5
GO:0001541	ovarian follicle development	4/58	55/18670	2.5409e-05	0.0020622	0.00150849	ICAM1/CEBPB/PTX3/VEGFA	4
GO:0071621	granulocyte chemotaxis	5/58	123/18670	3.96383e-05	0.00309332	0.00226276	CXCL2/CXCL8/CXCL3/CCL2/CXCL1	5
GO:0060326	cell chemotaxis	7/58	304/18670	4.18166e-05	0.00314244	0.00229869	CXCL2/CXCL8/CXCL3/CCL2/IL6/CXCL1/VEGFA	7
GO:0002687	positive regulation of leukocyte migration	5/58	128/18670	4.79649e-05	0.00347574	0.0025425	CXCL8/IL6/ICAM1/IL1R1/VEGFA	5
GO:0051090	regulation of DNA-binding transcription factor activity	8/58	432/18670	5.35877e-05	0.00374929	0.0027426	FOSL1/IL6/NPM1/ICAM1/SPHK1/NFKB1/HMOX1/VEGFA	8
GO:0002700	regulation of production of molecular mediator of immune response	5/58	139/18670	7.10253e-05	0.00480368	0.00351388	DDX21/XBP1/IL6/IL1R1/HMOX1	5
GO:1904018	positive regulation of vasculature development	6/58	230/18670	7.76302e-05	0.00493221	0.0036079	CXCL8/SOD2/XBP1/SPHK1/HMOX1/VEGFA	6
GO:0061844	antimicrobial humoral immune response mediated by antimicrobial peptide	4/58	73/18670	7.77874e-05	0.00493221	0.0036079	CXCL2/CXCL8/CXCL3/CXCL1	4
GO:0000302	response to reactive oxygen species	6/58	232/18670	8.14265e-05	0.0050065	0.00366224	SOD2/KDM6B/FOSL1/IL6/SPHK1/HMOX1	6
GO:0001819	positive regulation of cytokine production	8/58	464/18670	8.82977e-05	0.00519601	0.00380088	DDX21/XBP1/IL6/CEBPB/SPHK1/NFKB1/IL1R1/HMOX1	8
GO:0042542	response to hydrogen peroxide	5/58	146/18670	8.96306e-05	0.00519601	0.00380088	KDM6B/FOSL1/IL6/SPHK1/HMOX1	5
GO:0097237	cellular response to toxic substance	6/58	247/18670	0.000114868	0.0064741	0.0047358	SOD2/KDM6B/IL6/SPHK1/NFKB1/HMOX1	6
GO:0002718	regulation of cytokine production involved in immune response	4/58	84/18670	0.00013444	0.00737242	0.00539291	DDX21/IL6/IL1R1/HMOX1	4
GO:1904035	regulation of epithelial cell apoptotic process	4/58	88/18670	0.000160985	0.00859575	0.00628778	CCL2/IL6/ICAM1/HMOX1	4
GO:0006882	cellular zinc ion homeostasis	3/58	36/18670	0.000188875	0.00982635	0.00718796	SLC39A14/MT2A/MT1A	3
GO:0071276	cellular response to cadmium ion	3/58	37/18670	0.000205088	0.0104031	0.00760984	MT2A/HMOX1/MT1A	3
GO:0002702	positive regulation of production of molecular mediator of immune response	4/58	95/18670	0.000216261	0.0106237	0.00777119	DDX21/XBP1/IL6/IL1R1	4
GO:0055069	zinc ion homeostasis	3/58	38/18670	0.000222177	0.0106237	0.00777119	SLC39A14/MT2A/MT1A	3
GO:0008585	female gonad development	4/58	96/18670	0.000225144	0.0106237	0.00777119	ICAM1/CEBPB/PTX3/VEGFA	4
GO:0046545	development of primary female sexual characteristics	4/58	101/18670	0.000273547	0.0126142	0.0092273	ICAM1/CEBPB/PTX3/VEGFA	4
GO:0002367	cytokine production involved in immune response	4/58	102/18670	0.000284057	0.0128078	0.00936889	DDX21/IL6/IL1R1/HMOX1	4
GO:1901342	regulation of vasculature development	7/58	422/18670	0.000319148	0.013796	0.0100917	CXCL8/SOD2/XBP1/IL6/SPHK1/HMOX1/VEGFA	7
GO:0050657	nucleic acid transport	5/58	193/18670	0.000329383	0.013796	0.0100917	RAN/ZNF593/NPM1/EIF4E/ARC	5
GO:0050658	RNA transport	5/58	193/18670	0.000329383	0.013796	0.0100917	RAN/ZNF593/NPM1/EIF4E/ARC	5
GO:0034599	cellular response to oxidative stress	6/58	302/18670	0.000340354	0.013796	0.0100917	SOD2/KDM6B/IL6/CYCS/SPHK1/HMOX1	6
GO:0046688	response to copper ion	3/58	44/18670	0.000344223	0.013796	0.0100917	MT2A/ICAM1/MT1A	3
GO:0046916	cellular transition metal ion homeostasis	4/58	108/18670	0.000353303	0.013796	0.0100917	SLC39A14/MT2A/HMOX1/MT1A	4
GO:0051236	establishment of RNA localization	5/58	196/18670	0.000353569	0.013796	0.0100917	RAN/ZNF593/NPM1/EIF4E/ARC	5
GO:1904019	epithelial cell apoptotic process	4/58	111/18670	0.000392111	0.0143908	0.0105268	CCL2/IL6/ICAM1/HMOX1	4
GO:0006984	ER-nucleus signaling pathway	3/58	46/18670	0.000392807	0.0143908	0.0105268	CXCL8/CCL2/XBP1	3
GO:0071354	cellular response to interleukin-6	3/58	46/18670	0.000392807	0.0143908	0.0105268	IL6/ICAM1/NFKB1	3
GO:0009746	response to hexose	5/58	202/18670	0.000405954	0.0143908	0.0105268	NME1/XBP1/ICAM1/NAMPT/PIM3	5
GO:0045766	positive regulation of angiogenesis	5/58	204/18670	0.000424657	0.0143908	0.0105268	CXCL8/XBP1/SPHK1/HMOX1/VEGFA	5
GO:0002688	regulation of leukocyte chemotaxis	4/58	114/18670	0.000433877	0.0143908	0.0105268	CXCL8/CCL2/IL6/VEGFA	4
GO:0042035	regulation of cytokine biosynthetic process	4/58	114/18670	0.000433877	0.0143908	0.0105268	IL6/CEBPB/NFKB1/HMOX1	4
GO:0001774	microglial cell activation	3/58	48/18670	0.000445595	0.0143908	0.0105268	IL6/SPHK1/NAMPT	3
GO:0002269	leukocyte activation involved in inflammatory response	3/58	48/18670	0.000445595	0.0143908	0.0105268	IL6/SPHK1/NAMPT	3
GO:0007595	lactation	3/58	48/18670	0.000445595	0.0143908	0.0105268	NME1/XBP1/VEGFA	3
GO:0046660	female sex differentiation	4/58	115/18670	0.000448478	0.0143908	0.0105268	ICAM1/CEBPB/PTX3/VEGFA	4
GO:0034284	response to monosaccharide	5/58	207/18670	0.000453922	0.0143908	0.0105268	NME1/XBP1/ICAM1/NAMPT/PIM3	5
GO:0007569	cell aging	4/58	116/18670	0.000463427	0.0144026	0.0105355	NPM1/ICAM1/NAMPT/HMGA1	4
GO:0071229	cellular response to acid chemical	5/58	209/18670	0.000474262	0.0144026	0.0105355	NME1/XBP1/CEBPB/VEGFA/AKR1C1	5
GO:0006979	response to oxidative stress	7/58	451/18670	0.000475591	0.0144026	0.0105355	SOD2/KDM6B/FOSL1/IL6/CYCS/SPHK1/HMOX1	7
GO:0070741	response to interleukin-6	3/58	50/18670	0.000502735	0.0148242	0.0108439	IL6/ICAM1/NFKB1	3
GO:0051024	positive regulation of immunoglobulin secretion	2/58	11/18670	0.000512368	0.0148242	0.0108439	XBP1/IL6	2
GO:0072683	T cell extravasation	2/58	11/18670	0.000512368	0.0148242	0.0108439	CCL2/ICAM1	2
GO:0046677	response to antibiotic	6/58	327/18670	0.000518738	0.0148242	0.0108439	KDM6B/FOSL1/IL6/ICAM1/SPHK1/HMOX1	6
GO:0002699	positive regulation of immune effector process	5/58	216/18670	0.000550905	0.0155248	0.0113564	DDX21/XBP1/IL6/IL1R1/HMOX1	5
GO:0019730	antimicrobial humoral response	4/58	122/18670	0.000560682	0.0155839	0.0113996	CXCL2/CXCL8/CXCL3/CXCL1	4
GO:0042089	cytokine biosynthetic process	4/58	123/18670	0.000578196	0.0157291	0.0115058	IL6/CEBPB/NFKB1/HMOX1	4
GO:0042107	cytokine metabolic process	4/58	124/18670	0.000596096	0.0157291	0.0115058	IL6/CEBPB/NFKB1/HMOX1	4
GO:0051101	regulation of DNA binding	4/58	124/18670	0.000596096	0.0157291	0.0115058	ZNF593/NME1/PLAUR/HMOX1	4
GO:0043331	response to dsRNA	3/58	53/18670	0.000596916	0.0157291	0.0115058	DDX21/NPM1/NFKB1	3
GO:0071496	cellular response to external stimulus	6/58	339/18670	0.000626825	0.0161971	0.0118481	FOSL1/XBP1/ICAM1/NAMPT/NFKB1/HMOX1	6
GO:0002720	positive regulation of cytokine production involved in immune response	3/58	54/18670	0.00063064	0.0161971	0.0118481	DDX21/IL6/IL1R1	3
GO:0071426	ribonucleoprotein complex export from nucleus	4/58	127/18670	0.000652156	0.0165403	0.0120992	RAN/ZNF593/NPM1/EIF4E	4
GO:0001101	response to acid chemical	6/58	343/18670	0.000666496	0.0166192	0.0121569	NME1/XBP1/ICAM1/CEBPB/VEGFA/AKR1C1	6
GO:0071166	ribonucleoprotein complex localization	4/58	128/18670	0.000671646	0.0166192	0.0121569	RAN/ZNF593/NPM1/EIF4E	4
GO:0006403	RNA localization	5/58	230/18670	0.000731758	0.0172841	0.0126433	RAN/ZNF593/NPM1/EIF4E/ARC	5
GO:0009743	response to carbohydrate	5/58	230/18670	0.000731758	0.0172841	0.0126433	NME1/XBP1/ICAM1/NAMPT/PIM3	5
GO:2001234	negative regulation of apoptotic signaling pathway	5/58	230/18670	0.000731758	0.0172841	0.0126433	SOD2/XBP1/ICAM1/PLAUR/HMOX1	5
GO:0055076	transition metal ion homeostasis	4/58	131/18670	0.000732594	0.0172841	0.0126433	SLC39A14/MT2A/HMOX1/MT1A	4
GO:0071333	cellular response to glucose stimulus	4/58	133/18670	0.000775338	0.0179299	0.0131157	NME1/XBP1/ICAM1/PIM3	4
GO:0061900	glial cell activation	3/58	58/18670	0.000777639	0.0179299	0.0131157	IL6/SPHK1/NAMPT	3
GO:0006959	humoral immune response	6/58	356/18670	0.000809049	0.0182792	0.0133712	CXCL2/CXCL8/CXCL3/CCL2/IL6/CXCL1	6
GO:0006405	RNA export from nucleus	4/58	135/18670	0.000819817	0.0182792	0.0133712	RAN/ZNF593/NPM1/EIF4E	4
GO:0071331	cellular response to hexose stimulus	4/58	135/18670	0.000819817	0.0182792	0.0133712	NME1/XBP1/ICAM1/PIM3	4
GO:0050930	induction of positive chemotaxis	2/58	14/18670	0.000842671	0.0183858	0.0134492	CXCL8/VEGFA	2
GO:0071326	cellular response to monosaccharide stimulus	4/58	136/18670	0.00084272	0.0183858	0.0134492	NME1/XBP1/ICAM1/PIM3	4
GO:0042119	neutrophil activation	7/58	498/18670	0.000854222	0.0184385	0.0134877	CXCL8/PLAU/PTX3/CXCL1/TNFAIP6/NFKB1/PLAUR	7
GO:0002446	neutrophil mediated immunity	7/58	499/18670	0.0008643	0.0184596	0.0135032	IL6/PLAU/PTX3/CXCL1/TNFAIP6/NFKB1/PLAUR	7
GO:0045123	cellular extravasation	3/58	61/18670	0.000901063	0.0188777	0.013809	CCL2/ICAM1/IL1R1	3
GO:0015931	nucleobase-containing compound transport	5/58	241/18670	0.000902484	0.0188777	0.013809	RAN/ZNF593/NPM1/EIF4E/ARC	5
GO:0010273	detoxification of copper ion	2/58	15/18670	0.000970374	0.0194939	0.0142598	MT2A/MT1A	2
GO:0045073	regulation of chemokine biosynthetic process	2/58	15/18670	0.000970374	0.0194939	0.0142598	IL6/HMOX1	2
GO:0051770	positive regulation of nitric-oxide synthase biosynthetic process	2/58	15/18670	0.000970374	0.0194939	0.0142598	CCL2/NAMPT	2
GO:1990169	stress response to copper ion	2/58	15/18670	0.000970374	0.0194939	0.0142598	MT2A/MT1A	2
GO:0046686	response to cadmium ion	3/58	63/18670	0.000989862	0.0196905	0.0144036	MT2A/HMOX1/MT1A	3
GO:0030879	mammary gland development	4/58	143/18670	0.00101586	0.0200115	0.0146384	NME1/XBP1/CEBPB/VEGFA	4
GO:0071322	cellular response to carbohydrate stimulus	4/58	144/18670	0.00104249	0.0203386	0.0148776	NME1/XBP1/ICAM1/PIM3	4
GO:0051384	response to glucocorticoid	4/58	146/18670	0.00109721	0.0207932	0.0152102	FOSL1/IL6/ICAM1/EIF4E	4
GO:0042033	chemokine biosynthetic process	2/58	16/18670	0.00110679	0.0207932	0.0152102	IL6/HMOX1	2
GO:0050755	chemokine metabolic process	2/58	16/18670	0.00110679	0.0207932	0.0152102	IL6/HMOX1	2
GO:1900451	positive regulation of glutamate receptor signaling pathway	2/58	16/18670	0.00110679	0.0207932	0.0152102	CCL2/ARC	2
GO:0043524	negative regulation of neuron apoptotic process	4/58	147/18670	0.00112531	0.0209473	0.0153229	SOD2/CCL2/CEBPB/HMOX1	4
GO:0045765	regulation of angiogenesis	6/58	383/18670	0.00117985	0.0216248	0.0158185	CXCL8/XBP1/IL6/SPHK1/HMOX1/VEGFA	6
GO:0051092	positive regulation of NF-kappaB transcription factor activity	4/58	149/18670	0.00118302	0.0216248	0.0158185	NPM1/ICAM1/SPHK1/NFKB1	4
GO:0008360	regulation of cell shape	4/58	150/18670	0.00121264	0.0217096	0.0158805	CCL2/RND3/ICAM1/VEGFA	4
GO:0019915	lipid storage	3/58	68/18670	0.00123557	0.0217096	0.0158805	PLIN2/IL6/NFKB1	3
GO:0002693	positive regulation of cellular extravasation	2/58	17/18670	0.00125186	0.0217096	0.0158805	ICAM1/IL1R1	2
GO:0032740	positive regulation of interleukin-17 production	2/58	17/18670	0.00125186	0.0217096	0.0158805	IL6/SPHK1	2
GO:0061687	detoxification of inorganic compound	2/58	17/18670	0.00125186	0.0217096	0.0158805	MT2A/MT1A	2
GO:0097501	stress response to metal ion	2/58	17/18670	0.00125186	0.0217096	0.0158805	MT2A/MT1A	2
GO:0001678	cellular glucose homeostasis	4/58	152/18670	0.00127344	0.0218967	0.0160174	NME1/XBP1/ICAM1/PIM3	4
GO:0051023	regulation of immunoglobulin secretion	2/58	18/18670	0.00140553	0.0235688	0.0172405	XBP1/IL6	2
GO:0072574	hepatocyte proliferation	2/58	18/18670	0.00140553	0.0235688	0.0172405	XBP1/CEBPB	2
GO:0072575	epithelial cell proliferation involved in liver morphogenesis	2/58	18/18670	0.00140553	0.0235688	0.0172405	XBP1/CEBPB	2
GO:0031668	cellular response to extracellular stimulus	5/58	268/18670	0.00144636	0.0240547	0.017596	FOSL1/XBP1/ICAM1/NAMPT/HMOX1	5
GO:0022407	regulation of cell-cell adhesion	6/58	403/18670	0.00152976	0.0252348	0.0184592	CCL2/XBP1/IL6/ICAM1/CEBPB/VEGFA	6
GO:0002726	positive regulation of T cell cytokine production	2/58	19/18670	0.00156776	0.0254478	0.0186151	IL6/IL1R1	2
GO:0072576	liver morphogenesis	2/58	19/18670	0.00156776	0.0254478	0.0186151	XBP1/CEBPB	2
GO:0031960	response to corticosteroid	4/58	162/18670	0.00160977	0.0259224	0.0189622	FOSL1/IL6/ICAM1/EIF4E	4
GO:0150076	neuroinflammatory response	3/58	75/18670	0.00163939	0.0261914	0.019159	IL6/SPHK1/NAMPT	3
GO:0051767	nitric-oxide synthase biosynthetic process	2/58	20/18670	0.00173848	0.0271337	0.0198482	CCL2/NAMPT	2
GO:0051769	regulation of nitric-oxide synthase biosynthetic process	2/58	20/18670	0.00173848	0.0271337	0.0198482	CCL2/NAMPT	2
GO:1903978	regulation of microglial cell activation	2/58	20/18670	0.00173848	0.0271337	0.0198482	IL6/SPHK1	2
GO:0030100	regulation of endocytosis	5/58	281/18670	0.00178082	0.0273733	0.0200235	CCL2/SPHK1/PTX3/ARC/VEGFA	5
GO:0031503	protein-containing complex localization	5/58	281/18670	0.00178082	0.0273733	0.0200235	RAN/ZNF593/NPM1/EIF4E/ARC	5
GO:0034614	cellular response to reactive oxygen species	4/58	168/18670	0.00183883	0.0280526	0.0205204	SOD2/KDM6B/IL6/SPHK1	4
GO:0048660	regulation of smooth muscle cell proliferation	4/58	169/18670	0.00187909	0.0284528	0.0208132	SOD2/IL6/NAMPT/HMOX1	4
GO:0035743	CD4-positive, alpha-beta T cell cytokine production	2/58	21/18670	0.00191765	0.0284871	0.0208383	IL6/IL1R1	2
GO:0036499	PERK-mediated unfolded protein response	2/58	21/18670	0.00191765	0.0284871	0.0208383	CXCL8/CCL2	2
GO:0002440	production of molecular mediator of immune response	5/58	286/18670	0.00192348	0.0284871	0.0208383	DDX21/XBP1/IL6/IL1R1/HMOX1	5
GO:0048659	smooth muscle cell proliferation	4/58	171/18670	0.00196144	0.0288389	0.0210956	SOD2/IL6/NAMPT/HMOX1	4
GO:0097193	intrinsic apoptotic signaling pathway	5/58	289/18670	0.002013	0.0292567	0.0214012	SOD2/XBP1/CEBPB/PLAUR/HMOX1	5
GO:0003018	vascular process in circulatory system	4/58	173/18670	0.00204626	0.0292567	0.0214012	SOD2/ICAM1/HMOX1/VEGFA	4
GO:0071356	cellular response to tumor necrosis factor	5/58	291/18670	0.00207435	0.0292567	0.0214012	CXCL8/CCL2/ICAM1/SPHK1/NFKB1	5
GO:0006925	inflammatory cell apoptotic process	2/58	22/18670	0.00210521	0.0292567	0.0214012	CTSL/IL6	2
GO:0048305	immunoglobulin secretion	2/58	22/18670	0.00210521	0.0292567	0.0214012	XBP1/IL6	2
GO:0071359	cellular response to dsRNA	2/58	22/18670	0.00210521	0.0292567	0.0214012	NPM1/NFKB1	2
GO:1901522	positive regulation of transcription from RNA polymerase II promoter involved in cellular response to chemical stimulus	2/58	22/18670	0.00210521	0.0292567	0.0214012	XBP1/VEGFA	2
GO:1903589	positive regulation of blood vessel endothelial cell proliferation involved in sprouting angiogenesis	2/58	22/18670	0.00210521	0.0292567	0.0214012	HMOX1/VEGFA	2
GO:0050673	epithelial cell proliferation	6/58	434/18670	0.00222248	0.0306762	0.0224396	CCL2/NME1/XBP1/CEBPB/HMOX1/VEGFA	6
GO:0042254	ribosome biogenesis	5/58	297/18670	0.00226664	0.0310744	0.0227309	RAN/DDX21/ZNF593/NPM1/NOP16	5
GO:0071294	cellular response to zinc ion	2/58	23/18670	0.00230112	0.0313266	0.0229153	MT2A/MT1A	2
GO:0006611	protein export from nucleus	4/58	179/18670	0.00231591	0.0313266	0.0229153	RAN/ZNF593/NPM1/EIF4E	4
GO:0002690	positive regulation of leukocyte chemotaxis	3/58	87/18670	0.00250651	0.0334661	0.0244804	CXCL8/IL6/VEGFA	3
GO:1903037	regulation of leukocyte cell-cell adhesion	5/58	304/18670	0.00250707	0.0334661	0.0244804	CCL2/XBP1/IL6/ICAM1/CEBPB	5
GO:0050927	positive regulation of positive chemotaxis	2/58	25/18670	0.00271775	0.0360412	0.0263641	CXCL8/VEGFA	2
GO:0034612	response to tumor necrosis factor	5/58	312/18670	0.00280403	0.036944	0.0270245	CXCL8/CCL2/ICAM1/SPHK1/NFKB1	5
GO:0001935	endothelial cell proliferation	4/58	191/18670	0.00292699	0.0382176	0.0279561	CCL2/XBP1/HMOX1/VEGFA	4
GO:0050926	regulation of positive chemotaxis	2/58	26/18670	0.00293837	0.0382176	0.0279561	CXCL8/VEGFA	2
GO:0007589	body fluid secretion	3/58	93/18670	0.00302856	0.0387753	0.028364	NME1/XBP1/VEGFA	3
GO:0006413	translational initiation	4/58	193/18670	0.00303857	0.0387753	0.028364	NPM1/EIF4E/EIF4A1/EIF5B	4
GO:1901654	response to ketone	4/58	193/18670	0.00303857	0.0387753	0.028364	NME1/FOSL1/ICAM1/EIF4E	4
GO:0051168	nuclear export	4/58	194/18670	0.00309544	0.0392541	0.0287143	RAN/ZNF593/NPM1/EIF4E	4
GO:0006730	one-carbon metabolic process	2/58	27/18670	0.00316712	0.0396753	0.0290224	MAT2A/MTHFD2	2
GO:0007568	aging	5/58	321/18670	0.00316777	0.0396753	0.0290224	SOD2/NPM1/ICAM1/NAMPT/HMGA1	5
GO:0042116	macrophage activation	3/58	95/18670	0.00321629	0.0400359	0.0292862	IL6/SPHK1/NAMPT	3
GO:0009749	response to glucose	4/58	197/18670	0.00327041	0.0404614	0.0295975	NME1/XBP1/ICAM1/PIM3	4
GO:0097327	response to antineoplastic agent	3/58	96/18670	0.00331278	0.0407372	0.0297992	ICAM1/EIF4E/HMOX1	3
GO:0002691	regulation of cellular extravasation	2/58	28/18670	0.00340396	0.0411963	0.030135	ICAM1/IL1R1	2
GO:0042730	fibrinolysis	2/58	28/18670	0.00340396	0.0411963	0.030135	PLAU/PLAUR	2
GO:0120162	positive regulation of cold-induced thermogenesis	3/58	97/18670	0.00341103	0.0411963	0.030135	KDM6B/CEBPB/VEGFA	3
GO:0019058	viral life cycle	5/58	328/18670	0.0034734	0.0414537	0.0303233	CXCL8/RAN/CCL2/ICAM1/PTX3	5
GO:0050764	regulation of phagocytosis	3/58	98/18670	0.00351105	0.0414537	0.0303233	CCL2/SPHK1/PTX3	3
GO:2001243	negative regulation of intrinsic apoptotic signaling pathway	3/58	98/18670	0.00351105	0.0414537	0.0303233	SOD2/XBP1/PLAUR	3
GO:0002703	regulation of leukocyte mediated immunity	4/58	201/18670	0.00351406	0.0414537	0.0303233	DDX21/IL6/IL1R1/HMOX1	4
GO:0070301	cellular response to hydrogen peroxide	3/58	99/18670	0.00361285	0.0420653	0.0307707	KDM6B/IL6/SPHK1	3
GO:0007263	nitric oxide mediated signal transduction	2/58	29/18670	0.00364884	0.0420653	0.0307707	MT2A/VEGFA	2
GO:0071280	cellular response to copper ion	2/58	29/18670	0.00364884	0.0420653	0.0307707	MT2A/MT1A	2
GO:1902624	positive regulation of neutrophil migration	2/58	29/18670	0.00364884	0.0420653	0.0307707	CXCL8/IL1R1	2
GO:0070498	interleukin-1-mediated signaling pathway	3/58	100/18670	0.00371645	0.0423344	0.0309676	IL6/NFKB1/IL1R1	3
GO:0034248	regulation of cellular amide metabolic process	6/58	483/18670	0.0037712	0.0423344	0.0309676	IL6/NPM1/EIF4E/SPHK1/NCL/EIF5B	6
GO:0048661	positive regulation of smooth muscle cell proliferation	3/58	101/18670	0.00382184	0.0423344	0.0309676	IL6/NAMPT/HMOX1	3
GO:0050679	positive regulation of epithelial cell proliferation	4/58	206/18670	0.00383566	0.0423344	0.0309676	NME1/XBP1/HMOX1/VEGFA	4
GO:0043312	neutrophil degranulation	6/58	485/18670	0.00384803	0.0423344	0.0309676	PLAU/PTX3/CXCL1/TNFAIP6/NFKB1/PLAUR	6
GO:0050727	regulation of inflammatory response	6/58	485/18670	0.00384803	0.0423344	0.0309676	IL6/CEBPB/SPHK1/TNFAIP6/NFKB1/IL1R1	6
GO:0007159	leukocyte cell-cell adhesion	5/58	337/18670	0.00389692	0.0423344	0.0309676	CCL2/XBP1/IL6/ICAM1/CEBPB	5
GO:0010586	miRNA metabolic process	2/58	30/18670	0.00390169	0.0423344	0.0309676	RAN/NFKB1	2
GO:0061082	myeloid leukocyte cytokine production	2/58	30/18670	0.00390169	0.0423344	0.0309676	DDX21/HMOX1	2
GO:0071549	cellular response to dexamethasone stimulus	2/58	30/18670	0.00390169	0.0423344	0.0309676	ICAM1/EIF4E	2
GO:0097421	liver regeneration	2/58	30/18670	0.00390169	0.0423344	0.0309676	CEBPB/HMOX1	2
GO:0002283	neutrophil activation involved in immune response	6/58	488/18670	0.00396544	0.0426166	0.031174	PLAU/PTX3/CXCL1/TNFAIP6/NFKB1/PLAUR	6
GO:1901215	negative regulation of neuron death	4/58	208/18670	0.00396971	0.0426166	0.031174	SOD2/CCL2/CEBPB/HMOX1	4
GO:0043523	regulation of neuron apoptotic process	4/58	210/18670	0.00410691	0.0438575	0.0320817	SOD2/CCL2/CEBPB/HMOX1	4
GO:0002724	regulation of T cell cytokine production	2/58	31/18670	0.00416249	0.0442182	0.0323456	IL6/IL1R1	2
GO:0051169	nuclear transport	5/58	346/18670	0.00435636	0.0460064	0.0336536	RAN/ZNF593/NPM1/EIF4E/HMGA1	5
GO:0002456	T cell mediated immunity	3/58	106/18670	0.00437617	0.0460064	0.0336536	IL6/ICAM1/IL1R1	3
GO:0046039	GTP metabolic process	2/58	32/18670	0.00443116	0.0461068	0.033727	RAN/NME1	2
GO:1900745	positive regulation of p38MAPK cascade	2/58	32/18670	0.00443116	0.0461068	0.033727	SPHK1/VEGFA	2
GO:0070997	neuron death	5/58	348/18670	0.0044635	0.0462063	0.0337999	SOD2/CCL2/CEBPB/NAMPT/HMOX1	5
GO:0008406	gonad development	4/58	217/18670	0.00461238	0.0470277	0.0344007	ICAM1/CEBPB/PTX3/VEGFA	4
GO:0036294	cellular response to decreased oxygen levels	4/58	217/18670	0.00461238	0.0470277	0.0344007	ICAM1/NAMPT/HMOX1/VEGFA	4
GO:0050920	regulation of chemotaxis	4/58	217/18670	0.00461238	0.0470277	0.0344007	CXCL8/CCL2/IL6/VEGFA	4
GO:1903039	positive regulation of leukocyte cell-cell adhesion	4/58	218/18670	0.00468785	0.0472864	0.0345899	CCL2/XBP1/IL6/ICAM1	4
GO:0033028	myeloid cell apoptotic process	2/58	33/18670	0.00470767	0.0472864	0.0345899	CTSL/IL6	2
GO:0036003	positive regulation of transcription from RNA polymerase II promoter in response to stress	2/58	33/18670	0.00470767	0.0472864	0.0345899	CEBPB/VEGFA	2
GO:0031623	receptor internalization	3/58	111/18670	0.0049769	0.0496504	0.0363192	CXCL8/ARC/VEGFA	3
GO:0032660	regulation of interleukin-17 production	2/58	34/18670	0.00499196	0.0496504	0.0363192	IL6/SPHK1	2

## Sheet: APC6_GO
GO:ID	Term	GeneRatio	BgRatio	Pvalue	p.adjust	qvalue	geneID	Count
GO:0030198	extracellular matrix organization	8/26	368/18670	2.41969e-08	2.6907e-05	1.64539e-05	DCN/FBLN1/FBLN5/LUM/DPT/GAS6/SFRP2/SMOC2	8
GO:0043062	extracellular structure organization	8/26	422/18670	6.97193e-08	3.87639e-05	2.37046e-05	DCN/FBLN1/FBLN5/LUM/DPT/GAS6/SFRP2/SMOC2	8
GO:0006027	glycosaminoglycan catabolic process	4/26	61/18670	1.46086e-06	0.000524903	0.000320984	DCN/GPC3/LUM/PRELP	4
GO:0006026	aminoglycan catabolic process	4/26	65/18670	1.88814e-06	0.000524903	0.000320984	DCN/GPC3/LUM/PRELP	4
GO:0031589	cell-substrate adhesion	6/26	354/18670	7.44094e-06	0.00165487	0.00101197	APOD/FBLN1/FBLN5/MYOC/GAS6/SMOC2	6
GO:1902230	negative regulation of intrinsic apoptotic signaling pathway in response to DNA damage	3/26	31/18670	1.05015e-05	0.00194628	0.00119017	CXCL12/SFRP2/CLU	3
GO:0006024	glycosaminoglycan biosynthetic process	4/26	110/18670	1.54309e-05	0.00222299	0.00135938	DCN/GPC3/LUM/PRELP	4
GO:0072676	lymphocyte migration	4/26	111/18670	1.59927e-05	0.00222299	0.00135938	APOD/CXCL12/CXCL14/GAS6	4
GO:0006023	aminoglycan biosynthetic process	4/26	115/18670	1.83914e-05	0.00227236	0.00138957	DCN/GPC3/LUM/PRELP	4
GO:1902229	regulation of intrinsic apoptotic signaling pathway in response to DNA damage	3/26	39/18670	2.11939e-05	0.00235676	0.00144118	CXCL12/SFRP2/CLU	3
GO:0050921	positive regulation of chemotaxis	4/26	135/18670	3.45448e-05	0.00349216	0.00213549	CXCL12/CXCL14/GAS6/SMOC2	4
GO:0035567	non-canonical Wnt signaling pathway	4/26	150/18670	5.21466e-05	0.00465938	0.00284926	GPC3/MYOC/CTHRC1/SFRP2	4
GO:0030199	collagen fibril organization	3/26	54/18670	5.67304e-05	0.00465938	0.00284926	LUM/DPT/SFRP2	3
GO:0044273	sulfur compound catabolic process	3/26	55/18670	5.99479e-05	0.00465938	0.00284926	DCN/LUM/PRELP	3
GO:0048008	platelet-derived growth factor receptor signaling pathway	3/26	57/18670	6.67368e-05	0.00465938	0.00284926	APOD/TXNIP/PDGFRL	3
GO:0030203	glycosaminoglycan metabolic process	4/26	160/18670	6.70415e-05	0.00465938	0.00284926	DCN/GPC3/LUM/PRELP	4
GO:0051901	positive regulation of mitochondrial depolarization	2/26	10/18670	8.33455e-05	0.00471635	0.0028841	DCN/MYOC	2
GO:0097048	dendritic cell apoptotic process	2/26	10/18670	8.33455e-05	0.00471635	0.0028841	CXCL12/GAS6	2
GO:2000668	regulation of dendritic cell apoptotic process	2/26	10/18670	8.33455e-05	0.00471635	0.0028841	CXCL12/GAS6	2
GO:0006022	aminoglycan metabolic process	4/26	170/18670	8.48265e-05	0.00471635	0.0028841	DCN/GPC3/LUM/PRELP	4
GO:2000401	regulation of lymphocyte migration	3/26	63/18670	9.00731e-05	0.00476959	0.00291665	APOD/CXCL12/CXCL14	3
GO:2000146	negative regulation of cell motility	5/26	349/18670	0.000105598	0.00533752	0.00326395	DCN/APOD/CXCL12/FBLN1/SFRP2	5
GO:0010812	negative regulation of cell-substrate adhesion	3/26	68/18670	0.00011315	0.00542793	0.00331924	APOD/FBLN1/MYOC	3
GO:0042340	keratan sulfate catabolic process	2/26	12/18670	0.000122031	0.00542793	0.00331924	LUM/PRELP	2
GO:1904181	positive regulation of membrane depolarization	2/26	12/18670	0.000122031	0.00542793	0.00331924	DCN/MYOC	2
GO:1901136	carbohydrate derivative catabolic process	4/26	192/18670	0.000135738	0.00580539	0.00355006	DCN/GPC3/LUM/PRELP	4
GO:0002685	regulation of leukocyte migration	4/26	196/18670	0.000146947	0.00605203	0.00370088	APOD/CXCL12/CXCL14/GAS6	4
GO:0072376	protein activation cascade	4/26	198/18670	0.000152796	0.00606819	0.00371076	CFH/C1R/FBLN1/CLU	4
GO:0051271	negative regulation of cellular component movement	5/26	384/18670	0.000165189	0.00633413	0.00387339	DCN/APOD/CXCL12/FBLN1/SFRP2	5
GO:2001021	negative regulation of response to DNA damage stimulus	3/26	81/18670	0.000190335	0.00638299	0.00390327	CXCL12/SFRP2/CLU	3
GO:0040013	negative regulation of locomotion	5/26	396/18670	0.000190644	0.00638299	0.00390327	DCN/APOD/CXCL12/FBLN1/SFRP2	5
GO:0090177	establishment of planar polarity involved in neural tube closure	2/26	15/18670	0.000193641	0.00638299	0.00390327	CTHRC1/SFRP2	2
GO:2000095	regulation of Wnt signaling pathway, planar cell polarity pathway	2/26	15/18670	0.000193641	0.00638299	0.00390327	GPC3/SFRP2	2
GO:0001503	ossification	5/26	398/18670	0.000195163	0.00638299	0.00390327	MGP/GPC3/MYOC/CTHRC1/SFRP2	5
GO:0010810	regulation of cell-substrate adhesion	4/26	215/18670	0.00020955	0.0066577	0.00407126	APOD/FBLN1/MYOC/SMOC2	4
GO:0050920	regulation of chemotaxis	4/26	217/18670	0.000217103	0.00670607	0.00410083	CXCL12/CXCL14/GAS6/SMOC2	4
GO:0002690	positive regulation of leukocyte chemotaxis	3/26	87/18670	0.000235151	0.00706724	0.00432169	CXCL12/CXCL14/GAS6	3
GO:0042249	establishment of planar polarity of embryonic epithelium	2/26	17/18670	0.000250382	0.00732698	0.00448053	CTHRC1/SFRP2	2
GO:2001243	negative regulation of intrinsic apoptotic signaling pathway	3/26	98/18670	0.000334018	0.00952381	0.00582391	CXCL12/SFRP2/CLU	3
GO:0051900	regulation of mitochondrial depolarization	2/26	21/18670	0.000385298	0.0107113	0.00655006	DCN/MYOC	2
GO:0008630	intrinsic apoptotic signaling pathway in response to DNA damage	3/26	104/18670	0.000397711	0.0107867	0.00659618	CXCL12/SFRP2/CLU	3
GO:0060071	Wnt signaling pathway, planar cell polarity pathway	3/26	108/18670	0.00044423	0.0113314	0.00692926	GPC3/CTHRC1/SFRP2	3
GO:0051882	mitochondrial depolarization	2/26	23/18670	0.000463397	0.0113314	0.00692926	DCN/MYOC	2
GO:1900746	regulation of vascular endothelial growth factor signaling pathway	2/26	23/18670	0.000463397	0.0113314	0.00692926	DCN/SMOC2	2
GO:2000050	regulation of non-canonical Wnt signaling pathway	2/26	23/18670	0.000463397	0.0113314	0.00692926	GPC3/SFRP2	2
GO:0090175	regulation of establishment of planar polarity	3/26	110/18670	0.000468744	0.0113314	0.00692926	GPC3/CTHRC1/SFRP2	3
GO:1903510	mucopolysaccharide metabolic process	3/26	112/18670	0.000494112	0.0116905	0.00714885	DCN/LUM/PRELP	3
GO:1902547	regulation of cellular response to vascular endothelial growth factor stimulus	2/26	24/18670	0.000505092	0.0117013	0.00715547	DCN/SMOC2	2
GO:0002688	regulation of leukocyte chemotaxis	3/26	114/18670	0.000520345	0.0118087	0.00722112	CXCL12/CXCL14/GAS6	3
GO:0030449	regulation of complement activation	3/26	115/18670	0.000533791	0.0118715	0.00725955	CFH/C1R/CLU	3
GO:2000257	regulation of protein activation cascade	3/26	116/18670	0.000547457	0.0119367	0.00729942	CFH/C1R/CLU	3
GO:0007162	negative regulation of cell adhesion	4/26	289/18670	0.000642561	0.0134492	0.00822432	APOD/CXCL12/FBLN1/MYOC	4
GO:0001736	establishment of planar polarity	3/26	124/18670	0.000664923	0.0134492	0.00822432	GPC3/CTHRC1/SFRP2	3
GO:0007164	establishment of tissue polarity	3/26	124/18670	0.000664923	0.0134492	0.00822432	GPC3/CTHRC1/SFRP2	3
GO:0090287	regulation of cellular response to growth factor stimulus	4/26	292/18670	0.000667909	0.0134492	0.00822432	DCN/GPC3/SFRP2/SMOC2	4
GO:0018146	keratan sulfate biosynthetic process	2/26	28/18670	0.000689391	0.0134492	0.00822432	LUM/PRELP	2
GO:0085029	extracellular matrix assembly	2/26	28/18670	0.000689391	0.0134492	0.00822432	FBLN5/GAS6	2
GO:0002687	positive regulation of leukocyte migration	3/26	128/18670	0.000729234	0.0139812	0.00854964	CXCL12/CXCL14/GAS6	3
GO:0060326	cell chemotaxis	4/26	304/18670	0.000776451	0.0146341	0.00894893	CXCL12/CXCL14/GAS6/SMOC2	4
GO:0002920	regulation of humoral immune response	3/26	134/18670	0.000832933	0.015437	0.00943991	CFH/C1R/CLU	3
GO:0042339	keratan sulfate metabolic process	2/26	33/18670	0.000958848	0.0171755	0.010503	LUM/PRELP	2
GO:0001738	morphogenesis of a polarized epithelium	3/26	141/18670	0.000965247	0.0171755	0.010503	GPC3/CTHRC1/SFRP2	3
GO:0032103	positive regulation of response to external stimulus	4/26	323/18670	0.000973075	0.0171755	0.010503	CXCL12/CXCL14/GAS6/SMOC2	4
GO:0030336	negative regulation of cell migration	4/26	334/18670	0.00110174	0.0191427	0.011706	DCN/APOD/CXCL12/SFRP2	4
GO:2000403	positive regulation of lymphocyte migration	2/26	37/18670	0.00120532	0.0205847	0.0125878	CXCL12/CXCL14	2
GO:0045807	positive regulation of endocytosis	3/26	153/18670	0.00122176	0.0205847	0.0125878	GPC3/GAS6/CLU	3
GO:0002673	regulation of acute inflammatory response	3/26	159/18670	0.00136466	0.0226493	0.0138503	CFH/C1R/CLU	3
GO:0031214	biomineral tissue development	3/26	163/18670	0.00146554	0.0239659	0.0146554	MGP/GPC3/GAS6	3
GO:2001242	regulation of intrinsic apoptotic signaling pathway	3/26	165/18670	0.0015177	0.0244591	0.014957	CXCL12/SFRP2/CLU	3
GO:0001953	negative regulation of cell-matrix adhesion	2/26	43/18670	0.00162588	0.0258283	0.0157943	APOD/MYOC	2
GO:0038084	vascular endothelial growth factor signaling pathway	2/26	44/18670	0.00170185	0.0262841	0.016073	DCN/SMOC2	2
GO:2000404	regulation of T cell migration	2/26	44/18670	0.00170185	0.0262841	0.016073	APOD/CXCL12	2
GO:0006956	complement activation	3/26	175/18670	0.00179598	0.027358	0.0167297	CFH/C1R/CLU	3
GO:0090090	negative regulation of canonical Wnt signaling pathway	3/26	178/18670	0.00188527	0.0281079	0.0171883	GPC3/CTHRC1/SFRP2	3
GO:2000107	negative regulation of leukocyte apoptotic process	2/26	47/18670	0.00193973	0.0281079	0.0171883	CXCL12/GAS6	2
GO:0070613	regulation of protein processing	3/26	180/18670	0.00194632	0.0281079	0.0171883	CFH/C1R/CLU	3
GO:1905330	regulation of morphogenesis of an epithelium	3/26	180/18670	0.00194632	0.0281079	0.0171883	GPC3/CTHRC1/SFRP2	3
GO:1903317	regulation of protein maturation	3/26	182/18670	0.00200859	0.0286352	0.0175108	CFH/C1R/CLU	3
GO:0002686	negative regulation of leukocyte migration	2/26	49/18670	0.00210659	0.0292816	0.017906	APOD/CXCL12	2
GO:0003254	regulation of membrane depolarization	2/26	49/18670	0.00210659	0.0292816	0.017906	DCN/MYOC	2
GO:0045785	positive regulation of cell adhesion	4/26	403/18670	0.00219462	0.0301286	0.018424	CXCL12/MYOC/SFRP2/SMOC2	4
GO:0044272	sulfur compound biosynthetic process	3/26	192/18670	0.0023386	0.0317138	0.0193933	DCN/LUM/PRELP	3
GO:1900024	regulation of substrate adhesion-dependent cell spreading	2/26	52/18670	0.00236921	0.0317417	0.0194104	FBLN1/MYOC	2
GO:0031099	regeneration	3/26	198/18670	0.00255186	0.0337817	0.0206579	APOD/CXCL12/GAS6	3
GO:0017038	protein import	3/26	199/18670	0.00258853	0.0338641	0.0207083	APOD/TXNIP/CLU	3
GO:0030278	regulation of ossification	3/26	203/18670	0.0027385	0.0354095	0.0216533	MGP/CTHRC1/SFRP2	3
GO:0051216	cartilage development	3/26	209/18670	0.00297338	0.0376543	0.023026	MGP/LUM/SFRP2	3
GO:0009612	response to mechanical stimulus	3/26	210/18670	0.0030137	0.0376543	0.023026	DCN/TXNIP/CXCL12	3
GO:0030178	negative regulation of Wnt signaling pathway	3/26	210/18670	0.0030137	0.0376543	0.023026	GPC3/CTHRC1/SFRP2	3
GO:0051893	regulation of focal adhesion assembly	2/26	60/18670	0.00314098	0.038382	0.023471	APOD/MYOC	2
GO:0090109	regulation of cell-substrate junction assembly	2/26	60/18670	0.00314098	0.038382	0.023471	APOD/MYOC	2
GO:2001020	regulation of response to DNA damage stimulus	3/26	214/18670	0.00317835	0.0384166	0.0234921	CXCL12/SFRP2/CLU	3
GO:0052547	regulation of peptidase activity	4/26	452/18670	0.00332126	0.0397123	0.0242845	GPC3/FBLN1/GAS6/SFRP2	4
GO:0002526	acute inflammatory response	3/26	220/18670	0.00343556	0.0406419	0.024853	CFH/C1R/CLU	3
GO:0045669	positive regulation of osteoblast differentiation	2/26	64/18670	0.00356532	0.04087	0.0249925	CTHRC1/SFRP2	2
GO:0048247	lymphocyte chemotaxis	2/26	64/18670	0.00356532	0.04087	0.0249925	CXCL14/GAS6	2
GO:0030595	leukocyte chemotaxis	3/26	224/18670	0.00361394	0.04087	0.0249925	CXCL12/CXCL14/GAS6	3
GO:0001649	osteoblast differentiation	3/26	225/18670	0.00365941	0.04087	0.0249925	MYOC/CTHRC1/SFRP2	3
GO:0007160	cell-matrix adhesion	3/26	225/18670	0.00365941	0.04087	0.0249925	APOD/FBLN5/MYOC	3
GO:0072678	T cell migration	2/26	65/18670	0.00367536	0.04087	0.0249925	APOD/CXCL12	2
GO:2001234	negative regulation of apoptotic signaling pathway	3/26	230/18670	0.00389203	0.0425196	0.0260012	CXCL12/SFRP2/CLU	3
GO:1903391	regulation of adherens junction organization	2/26	67/18670	0.00390018	0.0425196	0.0260012	APOD/MYOC	2
GO:0000302	response to reactive oxygen species	3/26	232/18670	0.00398755	0.0429289	0.0262515	APOD/TXNIP/FBLN5	3
GO:0035924	cellular response to vascular endothelial growth factor stimulus	2/26	68/18670	0.00401493	0.0429289	0.0262515	DCN/SMOC2	2
GO:0050727	regulation of inflammatory response	4/26	485/18670	0.00427147	0.0452369	0.0276628	APOD/CFH/C1R/CLU	4
GO:0051881	regulation of mitochondrial membrane potential	2/26	72/18670	0.00448955	0.0470979	0.0288009	DCN/MYOC	2
GO:0031100	animal organ regeneration	2/26	73/18670	0.00461208	0.0479311	0.0293104	CXCL12/GAS6	2
GO:0050900	leukocyte migration	4/26	499/18670	0.00472523	0.0486524	0.0297514	APOD/CXCL12/CXCL14/GAS6	4

## Sheet: APC7_GO
GO:ID	Term	GeneRatio	BgRatio	Pvalue	p.adjust	qvalue	geneID	Count
GO:0030195	negative regulation of blood coagulation	4/31	53/18670	1.72017e-06	0.000533744	0.000310671	SERPINE2/TSPAN8/PLAU/APOE	4
GO:0032102	negative regulation of response to external stimulus	7/31	365/18670	1.80849e-06	0.000533744	0.000310671	APOD/CCL2/SERPINE2/TSPAN8/PLAU/NRP1/APOE	7
GO:1900047	negative regulation of hemostasis	4/31	54/18670	1.85564e-06	0.000533744	0.000310671	SERPINE2/TSPAN8/PLAU/APOE	4
GO:0010273	detoxification of copper ion	3/31	15/18670	1.86065e-06	0.000533744	0.000310671	MT1A/MT2A/MT1X	3
GO:1990169	stress response to copper ion	3/31	15/18670	1.86065e-06	0.000533744	0.000310671	MT1A/MT2A/MT1X	3
GO:0050819	negative regulation of coagulation	4/31	57/18670	2.30973e-06	0.000533744	0.000310671	SERPINE2/TSPAN8/PLAU/APOE	4
GO:0061687	detoxification of inorganic compound	3/31	17/18670	2.7745e-06	0.000533744	0.000310671	MT1A/MT2A/MT1X	3
GO:0097501	stress response to metal ion	3/31	17/18670	2.7745e-06	0.000533744	0.000310671	MT1A/MT2A/MT1X	3
GO:0071294	cellular response to zinc ion	3/31	23/18670	7.17732e-06	0.00112943	0.000657394	MT1A/MT2A/MT1X	3
GO:0061045	negative regulation of wound healing	4/31	76/18670	7.33871e-06	0.00112943	0.000657394	SERPINE2/TSPAN8/PLAU/APOE	4
GO:0030193	regulation of blood coagulation	4/31	79/18670	8.56462e-06	0.00115489	0.000672212	SERPINE2/TSPAN8/PLAU/APOE	4
GO:1900046	regulation of hemostasis	4/31	80/18670	9.00496e-06	0.00115489	0.000672212	SERPINE2/TSPAN8/PLAU/APOE	4
GO:0050818	regulation of coagulation	4/31	84/18670	1.09352e-05	0.00129455	0.000753507	SERPINE2/TSPAN8/PLAU/APOE	4
GO:1903035	negative regulation of response to wounding	4/31	90/18670	1.43809e-05	0.00150914	0.000878408	SERPINE2/TSPAN8/PLAU/APOE	4
GO:0071280	cellular response to copper ion	3/31	29/18670	1.47089e-05	0.00150914	0.000878408	MT1A/MT2A/MT1X	3
GO:0048710	regulation of astrocyte differentiation	3/31	31/18670	1.80537e-05	0.00173654	0.00101077	SERPINE2/IL6/HES1	3
GO:0006882	cellular zinc ion homeostasis	3/31	36/18670	2.85163e-05	0.00258156	0.00150262	MT1A/MT2A/MT1X	3
GO:0071276	cellular response to cadmium ion	3/31	37/18670	3.09975e-05	0.00265029	0.00154263	MT1A/MT2A/MT1X	3
GO:0055069	zinc ion homeostasis	3/31	38/18670	3.36166e-05	0.00272295	0.00158492	MT1A/MT2A/MT1X	3
GO:0001952	regulation of cell-matrix adhesion	4/31	119/18670	4.32165e-05	0.00332551	0.00193564	APOD/MYOC/PLAU/NRP1	4
GO:0045926	negative regulation of growth	5/31	249/18670	5.1871e-05	0.0036671	0.00213447	SERPINE2/MT1A/MT2A/MT1X/NRP1	5
GO:0046688	response to copper ion	3/31	44/18670	5.24212e-05	0.0036671	0.00213447	MT1A/MT2A/MT1X	3
GO:0098754	detoxification	4/31	131/18670	6.28869e-05	0.00420796	0.00244928	MT1A/MT2A/MT1X/APOE	4
GO:0010043	response to zinc ion	3/31	53/18670	9.17895e-05	0.005886	0.003426	MT1A/MT2A/MT1X	3
GO:0061041	regulation of wound healing	4/31	148/18670	0.000100996	0.0062173	0.00361884	SERPINE2/TSPAN8/PLAU/APOE	4
GO:0042063	gliogenesis	5/31	290/18670	0.000106578	0.00630863	0.003672	CCL2/MYOC/SERPINE2/IL6/HES1	5
GO:0050768	negative regulation of neurogenesis	5/31	295/18670	0.000115482	0.0065825	0.00383141	IL6/NRP1/ID3/APOE/HES1	5
GO:0051893	regulation of focal adhesion assembly	3/31	60/18670	0.000133033	0.00705992	0.00410929	APOD/MYOC/NRP1	3
GO:0090109	regulation of cell-substrate junction assembly	3/31	60/18670	0.000133033	0.00705992	0.00410929	APOD/MYOC/NRP1	3
GO:0046686	response to cadmium ion	3/31	63/18670	0.00015386	0.00779216	0.0045355	MT1A/MT2A/MT1X	3
GO:0051961	negative regulation of nervous system development	5/31	315/18670	0.000156957	0.00779216	0.0045355	IL6/NRP1/ID3/APOE/HES1	5
GO:0030324	lung development	4/31	172/18670	0.000180221	0.00836255	0.0048675	SPRY1/CRISPLD2/FGF7/HES1	4
GO:1903391	regulation of adherens junction organization	3/31	67/18670	0.000184776	0.00836255	0.0048675	APOD/MYOC/NRP1	3
GO:0030323	respiratory tube development	4/31	176/18670	0.000196825	0.00836255	0.0048675	SPRY1/CRISPLD2/FGF7/HES1	4
GO:0032488	Cdc42 protein signal transduction	2/31	13/18670	0.000205762	0.00836255	0.0048675	NRP1/APOE	2
GO:0048505	regulation of timing of cell differentiation	2/31	13/18670	0.000205762	0.00836255	0.0048675	SERPINE2/HES1	2
GO:0048711	positive regulation of astrocyte differentiation	2/31	13/18670	0.000205762	0.00836255	0.0048675	SERPINE2/HES1	2
GO:1903034	regulation of response to wounding	4/31	179/18670	0.000209984	0.00836255	0.0048675	SERPINE2/TSPAN8/PLAU/APOE	4
GO:0007596	blood coagulation	5/31	336/18670	0.000211917	0.00836255	0.0048675	SERPINE2/TSPAN8/PLAU/IL6/APOE	5
GO:0007599	hemostasis	5/31	341/18670	0.000226934	0.00838779	0.00488219	SERPINE2/TSPAN8/PLAU/IL6/APOE	5
GO:0050817	coagulation	5/31	342/18670	0.000230033	0.00838779	0.00488219	SERPINE2/TSPAN8/PLAU/IL6/APOE	5
GO:0010721	negative regulation of cell development	5/31	344/18670	0.000236327	0.00838779	0.00488219	IL6/NRP1/ID3/APOE/HES1	5
GO:0045685	regulation of glial cell differentiation	3/31	73/18670	0.000238287	0.00838779	0.00488219	SERPINE2/IL6/HES1	3
GO:0040034	regulation of development, heterochronic	2/31	14/18670	0.000239807	0.00838779	0.00488219	SERPINE2/HES1	2
GO:0014015	positive regulation of gliogenesis	3/31	74/18670	0.000248076	0.00848421	0.00493832	SERPINE2/IL6/HES1	3
GO:0048844	artery morphogenesis	3/31	76/18670	0.000268429	0.00886252	0.00515851	NRP1/APOE/HES1	3
GO:0050731	positive regulation of peptidyl-tyrosine phosphorylation	4/31	192/18670	0.00027444	0.00886252	0.00515851	IL6/NRP1/FGF7/HES1	4
GO:2000402	negative regulation of lymphocyte migration	2/31	15/18670	0.000276414	0.00886252	0.00515851	APOD/CCL2	2
GO:0043687	post-translational protein modification	5/31	361/18670	0.000295291	0.00890303	0.00518209	IGFBP7/SPARCL1/TIMP1/IL6/APOE	5
GO:0021675	nerve development	3/31	79/18670	0.000300935	0.00890303	0.00518209	SERPINE2/NRP1/HES1	3
GO:0018108	peptidyl-tyrosine phosphorylation	5/31	363/18670	0.000302902	0.00890303	0.00518209	IL6/NRP1/FGF7/EFEMP1/HES1	5
GO:0060541	respiratory system development	4/31	198/18670	0.000308536	0.00890303	0.00518209	SPRY1/CRISPLD2/FGF7/HES1	4
GO:0018212	peptidyl-tyrosine modification	5/31	366/18670	0.000314597	0.00890303	0.00518209	IL6/NRP1/FGF7/EFEMP1/HES1	5
GO:0007045	cell-substrate adherens junction assembly	3/31	81/18670	0.000323957	0.00890303	0.00518209	APOD/MYOC/NRP1	3
GO:0048041	focal adhesion assembly	3/31	81/18670	0.000323957	0.00890303	0.00518209	APOD/MYOC/NRP1	3
GO:0048708	astrocyte differentiation	3/31	81/18670	0.000323957	0.00890303	0.00518209	SERPINE2/IL6/HES1	3
GO:0021783	preganglionic parasympathetic fiber development	2/31	17/18670	0.000357282	0.0096466	0.0056149	NRP1/HES1	2
GO:0050678	regulation of epithelial cell proliferation	5/31	378/18670	0.000364847	0.00968103	0.00563494	CCL2/NRP1/FGF7/APOE/HES1	5
GO:0051271	negative regulation of cellular component movement	5/31	384/18670	0.000392149	0.0102291	0.00595394	APOD/CCL2/TIMP1/NRP1/APOE	5
GO:1901888	regulation of cell junction assembly	3/31	88/18670	0.000413402	0.0102301	0.00595452	APOD/MYOC/NRP1	3
GO:0010810	regulation of cell-substrate adhesion	4/31	215/18670	0.000421611	0.0102301	0.00595452	APOD/MYOC/PLAU/NRP1	4
GO:0001656	metanephros development	3/31	90/18670	0.000441583	0.0102301	0.00595452	SPRY1/ID3/HES1	3
GO:0034333	adherens junction assembly	3/31	90/18670	0.000441583	0.0102301	0.00595452	APOD/MYOC/NRP1	3
GO:0010001	glial cell differentiation	4/31	218/18670	0.000444269	0.0102301	0.00595452	MYOC/SERPINE2/IL6/HES1	4
GO:0010544	negative regulation of platelet activation	2/31	19/18670	0.0004483	0.0102301	0.00595452	SERPINE2/APOE	2
GO:0048486	parasympathetic nervous system development	2/31	19/18670	0.0004483	0.0102301	0.00595452	NRP1/HES1	2
GO:0040013	negative regulation of locomotion	5/31	396/18670	0.000451376	0.0102301	0.00595452	APOD/CCL2/TIMP1/NRP1/APOE	5
GO:0048762	mesenchymal cell differentiation	4/31	219/18670	0.000452012	0.0102301	0.00595452	IL6/NRP1/SPRY1/HES1	4
GO:0045785	positive regulation of cell adhesion	5/31	403/18670	0.000488916	0.010849	0.00631478	CCL2/MYOC/IL6/NRP1/HES1	5
GO:0007160	cell-matrix adhesion	4/31	225/18670	0.000500507	0.010849	0.00631478	APOD/MYOC/PLAU/NRP1	4
GO:0045665	negative regulation of neuron differentiation	4/31	225/18670	0.000500507	0.010849	0.00631478	NRP1/ID3/APOE/HES1	4
GO:0032682	negative regulation of chemokine production	2/31	21/18670	0.000549406	0.0115923	0.00674739	APOD/IL6	2
GO:0007044	cell-substrate junction assembly	3/31	97/18670	0.00054986	0.0115923	0.00674739	APOD/MYOC/NRP1	3
GO:0001558	regulation of cell growth	5/31	416/18670	0.000564847	0.0117473	0.00683762	IGFBP7/SERPINE2/LTBP4/NRP1/APOE	5
GO:0060840	artery development	3/31	100/18670	0.000601015	0.0122057	0.00710442	NRP1/APOE/HES1	3
GO:0043062	extracellular structure organization	5/31	422/18670	0.000602749	0.0122057	0.00710442	BGN/TIMP1/IL6/CRISPLD2/APOE	5
GO:0046578	regulation of Ras protein signal transduction	4/31	238/18670	0.000618157	0.0123551	0.00719141	MYOC/NRP1/SPRY1/APOE	4
GO:0051043	regulation of membrane protein ectodomain proteolysis	2/31	23/18670	0.000660536	0.0128679	0.00748989	TIMP1/APOE	2
GO:0060445	branching involved in salivary gland morphogenesis	2/31	23/18670	0.000660536	0.0128679	0.00748989	NRP1/FGF7	2
GO:0050673	epithelial cell proliferation	5/31	434/18670	0.000684274	0.0131637	0.00766207	CCL2/NRP1/FGF7/APOE/HES1	5
GO:0046916	cellular transition metal ion homeostasis	3/31	108/18670	0.000752038	0.0142887	0.00831689	MT1A/MT2A/MT1X	3
GO:0031639	plasminogen activation	2/31	25/18670	0.000781626	0.014493	0.00843581	SERPINE2/PLAU	2
GO:0051894	positive regulation of focal adhesion assembly	2/31	25/18670	0.000781626	0.014493	0.00843581	MYOC/NRP1	2
GO:0050730	regulation of peptidyl-tyrosine phosphorylation	4/31	256/18670	0.000811877	0.0148747	0.00865798	IL6/NRP1/FGF7/HES1	4
GO:0060384	innervation	2/31	27/18670	0.000912613	0.0161438	0.00939666	SERPINE2/NRP1	2
GO:0061437	renal system vasculature development	2/31	27/18670	0.000912613	0.0161438	0.00939666	NRP1/HES1	2
GO:0061440	kidney vasculature development	2/31	27/18670	0.000912613	0.0161438	0.00939666	NRP1/HES1	2
GO:0050769	positive regulation of neurogenesis	5/31	474/18670	0.00101685	0.0177833	0.0103509	SERPINE2/IL6/NRP1/APOE/HES1	5
GO:0007263	nitric oxide mediated signal transduction	2/31	29/18670	0.00105343	0.0182161	0.0106029	MT2A/APOE	2
GO:0043087	regulation of GTPase activity	5/31	479/18670	0.00106563	0.0182222	0.0106064	CCL2/RGS16/ALDH1A1/NRP1/SPRY1	5
GO:0001822	kidney development	4/31	278/18670	0.00110275	0.018371	0.010693	NRP1/SPRY1/ID3/HES1	4
GO:0060485	mesenchyme development	4/31	278/18670	0.00110275	0.018371	0.010693	IL6/NRP1/SPRY1/HES1	4
GO:0016049	cell growth	5/31	484/18670	0.00111613	0.018371	0.010693	IGFBP7/SERPINE2/LTBP4/NRP1/APOE	5
GO:0014013	regulation of gliogenesis	3/31	124/18670	0.00112207	0.018371	0.010693	SERPINE2/IL6/HES1	3
GO:0010543	regulation of platelet activation	2/31	31/18670	0.00120403	0.0193021	0.011235	SERPINE2/APOE	2
GO:1903393	positive regulation of adherens junction organization	2/31	31/18670	0.00120403	0.0193021	0.011235	MYOC/NRP1	2
GO:0055076	transition metal ion homeostasis	3/31	131/18670	0.00131441	0.0208544	0.0121385	MT1A/MT2A/MT1X	3
GO:0072001	renal system development	4/31	293/18670	0.00133882	0.021025	0.0122378	NRP1/SPRY1/ID3/HES1	4
GO:1901890	positive regulation of cell junction assembly	2/31	33/18670	0.00136433	0.0212092	0.012345	MYOC/NRP1	2
GO:0007435	salivary gland morphogenesis	2/31	34/18670	0.00144811	0.0222511	0.0129514	NRP1/FGF7	2
GO:0070372	regulation of ERK1 and ERK2 cascade	4/31	300/18670	0.00146027	0.0222511	0.0129514	CCL2/NRP1/SPRY1/APOE	4
GO:0060251	regulation of glial cell proliferation	2/31	35/18670	0.00153428	0.0231496	0.0134745	IL6/HES1	2
GO:0035023	regulation of Rho protein signal transduction	3/31	140/18670	0.00159063	0.0237668	0.0138337	MYOC/NRP1/APOE	3
GO:0034332	adherens junction organization	3/31	142/18670	0.00165657	0.0241979	0.0140846	APOD/MYOC/NRP1	3
GO:0038127	ERBB signaling pathway	3/31	142/18670	0.00165657	0.0241979	0.0140846	MYOC/SPRY1/EFEMP1	3
GO:0044344	cellular response to fibroblast growth factor stimulus	3/31	143/18670	0.00169017	0.0241979	0.0140846	CCL2/SPRY1/FGF7	3
GO:0003156	regulation of animal organ formation	2/31	37/18670	0.00171382	0.0241979	0.0140846	SPRY1/HES1	2
GO:0007431	salivary gland development	2/31	37/18670	0.00171382	0.0241979	0.0140846	NRP1/FGF7	2
GO:1900026	positive regulation of substrate adhesion-dependent cell spreading	2/31	37/18670	0.00171382	0.0241979	0.0140846	MYOC/NRP1	2
GO:0070371	ERK1 and ERK2 cascade	4/31	317/18670	0.001787	0.0250017	0.0145525	CCL2/NRP1/SPRY1/APOE	4
GO:1904037	positive regulation of epithelial cell apoptotic process	2/31	38/18670	0.00180717	0.0250561	0.0145842	CCL2/IL6	2
GO:0043524	negative regulation of neuron apoptotic process	3/31	147/18670	0.00182886	0.0251305	0.0146274	CCL2/NRP1/APOE	3
GO:0071774	response to fibroblast growth factor	3/31	150/18670	0.00193741	0.0263865	0.0153585	CCL2/SPRY1/FGF7	3
GO:0030168	platelet activation	3/31	153/18670	0.00204992	0.0276739	0.0161078	SERPINE2/IL6/APOE	3
GO:0001655	urogenital system development	4/31	330/18670	0.00206893	0.0276877	0.0161159	NRP1/SPRY1/ID3/HES1	4
GO:0021575	hindbrain morphogenesis	2/31	41/18670	0.00210141	0.0278799	0.0162278	SERPINE2/HES1	2
GO:0030336	negative regulation of cell migration	4/31	334/18670	0.00216155	0.0282552	0.0164462	APOD/CCL2/TIMP1/APOE	4
GO:0007259	JAK-STAT cascade	3/31	156/18670	0.00216642	0.0282552	0.0164462	CCL2/IL6/HES1	3
GO:0006509	membrane protein ectodomain proteolysis	2/31	42/18670	0.00220421	0.0285065	0.0165925	TIMP1/APOE	2
GO:0051056	regulation of small GTPase mediated signal transduction	4/31	338/18670	0.002257	0.028946	0.0168483	MYOC/NRP1/SPRY1/APOE	4
GO:0001953	negative regulation of cell-matrix adhesion	2/31	43/18670	0.00230934	0.0291318	0.0169564	APOD/MYOC	2
GO:0045687	positive regulation of glial cell differentiation	2/31	43/18670	0.00230934	0.0291318	0.0169564	SERPINE2/HES1	2
GO:0031018	endocrine pancreas development	2/31	45/18670	0.00252662	0.0312048	0.0181631	IL6/HES1	2
GO:0048483	autonomic nervous system development	2/31	45/18670	0.00252662	0.0312048	0.0181631	NRP1/HES1	2
GO:2000146	negative regulation of cell motility	4/31	349/18670	0.0025345	0.0312048	0.0181631	APOD/CCL2/TIMP1/APOE	4
GO:0097696	STAT cascade	3/31	166/18670	0.00258428	0.0315651	0.0183728	CCL2/IL6/HES1	3
GO:0031589	cell-substrate adhesion	4/31	354/18670	0.0026681	0.0321436	0.0187095	APOD/MYOC/PLAU/NRP1	4
GO:0050806	positive regulation of synaptic transmission	3/31	168/18670	0.00267341	0.0321436	0.0187095	CCL2/SERPINE2/APOE	3
GO:0035272	exocrine system development	2/31	48/18670	0.00286991	0.0342387	0.019929	NRP1/FGF7	2
GO:0010469	regulation of signaling receptor activity	3/31	173/18670	0.0029045	0.0343849	0.020014	CCL2/PLAU/NRP1	3
GO:0002686	negative regulation of leukocyte migration	2/31	49/18670	0.00298895	0.035049	0.0204006	APOD/CCL2	2
GO:0001936	regulation of endothelial cell proliferation	3/31	176/18670	0.0030489	0.035049	0.0204006	CCL2/NRP1/APOE	3
GO:0030198	extracellular matrix organization	4/31	368/18670	0.0030679	0.035049	0.0204006	BGN/TIMP1/IL6/CRISPLD2	4
GO:0014009	glial cell proliferation	2/31	50/18670	0.00311028	0.035049	0.0204006	IL6/HES1	2
GO:0060425	lung morphogenesis	2/31	50/18670	0.00311028	0.035049	0.0204006	SPRY1/FGF7	2
GO:0048771	tissue remodeling	3/31	179/18670	0.00319766	0.035049	0.0204006	BGN/TIMP1/IL6	3
GO:0051099	positive regulation of binding	3/31	179/18670	0.00319766	0.035049	0.0204006	NRP1/APOE/HES1	3
GO:0051098	regulation of binding	4/31	373/18670	0.00322013	0.035049	0.0204006	NRP1/ID3/APOE/HES1	4
GO:0001954	positive regulation of cell-matrix adhesion	2/31	51/18670	0.00323389	0.035049	0.0204006	MYOC/NRP1	2
GO:0007566	embryo implantation	2/31	51/18670	0.00323389	0.035049	0.0204006	IGFBP7/TIMP1	2
GO:0021545	cranial nerve development	2/31	51/18670	0.00323389	0.035049	0.0204006	NRP1/HES1	2
GO:0051496	positive regulation of stress fiber assembly	2/31	51/18670	0.00323389	0.035049	0.0204006	MYOC/NRP1	2
GO:0061138	morphogenesis of a branching epithelium	3/31	182/18670	0.00335082	0.03566	0.0207562	NRP1/SPRY1/FGF7	3
GO:0046580	negative regulation of Ras protein signal transduction	2/31	52/18670	0.00335978	0.03566	0.0207562	MYOC/SPRY1	2
GO:1900024	regulation of substrate adhesion-dependent cell spreading	2/31	52/18670	0.00335978	0.03566	0.0207562	MYOC/NRP1	2
GO:0021879	forebrain neuron differentiation	2/31	53/18670	0.00348793	0.0365165	0.0212548	NRP1/HES1	2
GO:0031638	zymogen activation	2/31	53/18670	0.00348793	0.0365165	0.0212548	SERPINE2/PLAU	2
GO:0044273	sulfur compound catabolic process	2/31	55/18670	0.00375102	0.0387438	0.0225512	BGN/GGT5	2
GO:0046456	icosanoid biosynthetic process	2/31	55/18670	0.00375102	0.0387438	0.0225512	GGT5/PTGDS	2
GO:0071248	cellular response to metal ion	3/31	190/18670	0.00378108	0.0387939	0.0225804	MT1A/MT2A/MT1X	3
GO:0001935	endothelial cell proliferation	3/31	191/18670	0.00383713	0.0391082	0.0227633	CCL2/NRP1/APOE	3
GO:0048008	platelet-derived growth factor receptor signaling pathway	2/31	57/18670	0.0040231	0.0407339	0.0237095	APOD/NRP1	2
GO:0001763	morphogenesis of a branching structure	3/31	196/18670	0.00412498	0.041223	0.0239942	NRP1/SPRY1/FGF7	3
GO:0002685	regulation of leukocyte migration	3/31	196/18670	0.00412498	0.041223	0.0239942	APOD/CCL2/IL6	3
GO:0051058	negative regulation of small GTPase mediated signal transduction	2/31	58/18670	0.00416249	0.0413295	0.0240562	MYOC/SPRY1	2
GO:0022407	regulation of cell-cell adhesion	4/31	403/18670	0.00424364	0.0418032	0.0243319	CCL2/SERPINE2/IL6/HES1	4
GO:0034341	response to interferon-gamma	3/31	199/18670	0.00430385	0.0418032	0.0243319	CCL2/IFITM3/MT2A	3
GO:0033619	membrane protein proteolysis	2/31	59/18670	0.0043041	0.0418032	0.0243319	TIMP1/APOE	2
GO:0043547	positive regulation of GTPase activity	4/31	405/18670	0.00431885	0.0418032	0.0243319	CCL2/RGS16/ALDH1A1/NRP1	4
GO:0050870	positive regulation of T cell activation	3/31	202/18670	0.00448739	0.0431631	0.0251235	CCL2/IL6/HES1	3
GO:0007266	Rho protein signal transduction	3/31	203/18670	0.00454961	0.0432831	0.0251933	MYOC/NRP1/APOE	3
GO:0032233	positive regulation of actin filament bundle assembly	2/31	61/18670	0.00459397	0.0432831	0.0251933	MYOC/NRP1	2
GO:0048645	animal organ formation	2/31	61/18670	0.00459397	0.0432831	0.0251933	SPRY1/HES1	2
GO:1902905	positive regulation of supramolecular fiber organization	3/31	204/18670	0.00461236	0.0432831	0.0251933	MYOC/NRP1/APOE	3
GO:1901215	negative regulation of neuron death	3/31	208/18670	0.00486861	0.0450885	0.0262442	CCL2/NRP1/APOE	3
GO:0042982	amyloid precursor protein metabolic process	2/31	63/18670	0.00489265	0.0450885	0.0262442	APOE/ITM2A	2
GO:2000401	regulation of lymphocyte migration	2/31	63/18670	0.00489265	0.0450885	0.0262442	APOD/CCL2	2
GO:0043523	regulation of neuron apoptotic process	3/31	210/18670	0.00499992	0.0458028	0.02666	CCL2/NRP1/APOE	3
GO:0050922	negative regulation of chemotaxis	2/31	64/18670	0.00504527	0.0459448	0.0267426	CCL2/NRP1	2
GO:0002548	monocyte chemotaxis	2/31	65/18670	0.00520008	0.0468007	0.0272408	CCL2/IL6	2
GO:0072678	T cell migration	2/31	65/18670	0.00520008	0.0468007	0.0272408	APOD/CCL2	2
GO:0070374	positive regulation of ERK1 and ERK2 cascade	3/31	215/18670	0.00533752	0.0476562	0.0277387	CCL2/NRP1/APOE	3
GO:0021872	forebrain generation of neurons	2/31	66/18670	0.00535706	0.0476562	0.0277387	NRP1/HES1	2
GO:0050920	regulation of chemotaxis	3/31	217/18670	0.00547633	0.0481604	0.0280322	CCL2/IL6/NRP1	3
GO:0071241	cellular response to inorganic substance	3/31	217/18670	0.00547633	0.0481604	0.0280322	MT1A/MT2A/MT1X	3
GO:0048732	gland development	4/31	434/18670	0.0055132	0.0482092	0.0280606	SERPINE2/NRP1/FGF7/HES1	4
GO:1903039	positive regulation of leukocyte cell-cell adhesion	3/31	218/18670	0.00554654	0.0482267	0.0280708	CCL2/IL6/HES1	3
GO:0010812	negative regulation of cell-substrate adhesion	2/31	68/18670	0.00567751	0.0485428	0.0282548	APOD/MYOC	2
GO:0019915	lipid storage	2/31	68/18670	0.00567751	0.0485428	0.0282548	IL6/APOE	2
GO:0050918	positive chemotaxis	2/31	68/18670	0.00567751	0.0485428	0.0282548	NRP1/FGF7	2
GO:0044706	multi-multicellular organism process	3/31	222/18670	0.00583284	0.0495952	0.0288674	IGFBP7/SERPINE2/TIMP1	3
