# Supplementary material for: High-resolution aging niche of human adipose tissues
Source: Signal Transduct Target Ther. 2023 Mar 15;8:105. doi: 10.1038/s41392-023-01315-9 (PMC10014933; doi:10.1038/s41392-023-01315-9)
Supplement: Supplementary file 4 — Supplementary Table S3 [file 41392_2023_1315_MOESM4_ESM.xlsx]

## Sheet: Sheet1
Aging-dependent upregulated top 50 gene list of APC5
Gene	p_val	avg_logFC	pct.1	pct.2	p_val_adj
CXCL8	5.23966e-159	2.9451	0.992	0.77	8.63968e-155
FABP3	1.15795e-96	2.18769	0.67	0.042	1.90934e-92
CXCL2	5.66374e-139	1.93121	1	0.98	9.33894e-135
CXCL1	1.76e-45	1.82547	0.689	0.343	2.90206e-41
THBD	2.59053e-63	1.62647	0.588	0.136	4.27153e-59
PRG4	2.90351e-60	1.59653	0.568	0.119	4.7876e-56
CYP1B1	5.40746e-55	1.58832	0.517	0.104	8.91636e-51
CCL20	4.69052e-12	1.52594	0.226	0.086	7.7342e-08
UGDH	5.61323e-129	1.50282	0.93	0.723	9.25565e-125
SERPINE2	2.53791e-47	1.49003	0.536	0.185	4.18476e-43
INHBA	2.21802e-56	1.47291	0.442	0.005	3.65729e-52
RND3	7.08576e-115	1.36459	0.967	0.852	1.16837e-110
MT2A	7.98758e-76	1.35035	0.995	0.96	1.31707e-71
PDLIM4	3.33158e-125	1.33912	0.89	0.472	5.49344e-121
TM4SF1	4.35738e-35	1.29561	0.353	0.042	7.18488e-31
WTAP	3.06005e-94	1.28823	0.94	0.857	5.04572e-90
CXCL3	2.08388e-17	1.27626	0.799	0.77	3.43611e-13
IER3	6.24194e-86	1.21703	0.979	0.909	1.02923e-81
CTSL	2.11557e-112	1.17184	0.988	0.968	3.48837e-108
PTX3	4.53225e-19	1.15944	0.511	0.311	7.47323e-15
FST	2.6825e-07	1.14992	0.558	0.58	0.00442317
GNPNAT1	1.47937e-66	1.13704	0.641	0.23	2.43933e-62
MMP3	1.30865e-25	1.12891	0.257	0.017	2.15783e-21
SPHK1	6.19659e-98	1.10717	0.872	0.558	1.02176e-93
SOD2	2.1205e-123	1.07816	0.996	0.995	3.49649e-119
FOSL1	8.57578e-92	1.06408	0.897	0.598	1.41406e-87
LIF	3.2335e-38	1.04451	0.44	0.106	5.33171e-34
ACKR3	3.86035e-38	1.04063	0.671	0.499	6.36533e-34
PKM	4.29219e-67	1.03703	0.821	0.684	7.07739e-63
CCL3	9.71344e-13	1.0129	0.509	0.457	1.60165e-08
PHLDA1	1.18376e-30	1.00303	0.672	0.523	1.9519e-26
DNAJB9	1.20659e-40	0.997871	0.623	0.4	1.98955e-36
TPM4	1.00558e-62	0.989119	0.798	0.598	1.65811e-58
EMP3	1.12437e-82	0.986467	0.956	0.963	1.85397e-78
PLAU	9.57962e-09	0.97919	0.488	0.442	0.000157958
SNRPD1	2.00604e-88	0.972057	0.855	0.637	3.30776e-84
TGIF1	4.77222e-73	0.971556	0.822	0.585	7.86892e-69
LMCD1	4.37614e-38	0.958622	0.611	0.306	7.21582e-34
HMGA1	8.15369e-46	0.951801	0.744	0.583	1.34446e-41
S100A16	1.59315e-41	0.947636	0.686	0.536	2.62694e-37
SDC4	1.8558e-41	0.937757	0.526	0.225	3.06003e-37
ATP2B1	4.41302e-50	0.932261	0.639	0.363	7.27663e-46
SMS	1.74242e-45	0.931069	0.627	0.368	2.87307e-41
XBP1	3.24633e-67	0.920552	0.861	0.731	5.35287e-63
HAS1	3.91722e-31	0.919398	0.45	0.153	6.4591e-27
ARC	3.61604e-22	0.907187	0.818	0.741	5.96249e-18
MSC	1.06111e-63	0.885249	0.873	0.699	1.74966e-59
MFAP5	1.95274e-42	0.88106	0.848	0.76	3.21988e-38
NME1	1.64855e-54	0.86321	0.738	0.531	2.71829e-50
