# Supplementary material for: High-resolution aging niche of human adipose tissues
Source: Signal Transduct Target Ther. 2023 Mar 15;8:105. doi: 10.1038/s41392-023-01315-9 (PMC10014933; doi:10.1038/s41392-023-01315-9)
Supplement: Supplementary file 5 — Supplementary Table S4 [file 41392_2023_1315_MOESM5_ESM.xlsx]

## Sheet: APC1_GO
GO:ID	Term	GeneRatio	BgRatio	Pvalue	p.adjust	qvalue	geneID	Count
GO:0043687	post-translational protein modification	7/22	361/18670	1.26647e-07	0.000153876	8.78528e-05	APOE/IGFBP7/GPC3/SPARCL1/GAS6/C3/IGFBP3	7
GO:0072676	lymphocyte migration	4/22	111/18670	7.96996e-06	0.00484175	0.00276432	APOD/CXCL14/CXCL12/GAS6	4
GO:0097028	dendritic cell differentiation	3/22	42/18670	1.58241e-05	0.00640875	0.00365897	GAS6/TMEM176B/TMEM176A	3
GO:0045807	positive regulation of endocytosis	4/22	153/18670	2.82745e-05	0.00858839	0.0049034	APOE/GPC3/GAS6/C3	4
GO:2000401	regulation of lymphocyte migration	3/22	63/18670	5.38673e-05	0.00900728	0.00514256	APOD/CXCL14/CXCL12	3
GO:0097048	dendritic cell apoptotic process	2/22	10/18670	5.93072e-05	0.00900728	0.00514256	CXCL12/GAS6	2
GO:0097278	complement-dependent cytotoxicity	2/22	10/18670	5.93072e-05	0.00900728	0.00514256	CFH/C3	2
GO:2000668	regulation of dendritic cell apoptotic process	2/22	10/18670	5.93072e-05	0.00900728	0.00514256	CXCL12/GAS6	2
GO:0002685	regulation of leukocyte migration	4/22	196/18670	7.4302e-05	0.0100308	0.00572691	APOD/CXCL14/CXCL12/GAS6	4
GO:2001198	regulation of dendritic cell differentiation	2/22	12/18670	8.68597e-05	0.0105535	0.00602532	TMEM176B/TMEM176A	2
GO:0002690	positive regulation of leukocyte chemotaxis	3/22	87/18670	0.000141171	0.015593	0.00890254	CXCL14/CXCL12/GAS6	3
GO:0006957	complement activation, alternative pathway	2/22	16/18670	0.000157476	0.0159445	0.00910323	CFH/C3	2
GO:0098869	cellular oxidant detoxification	3/22	102/18670	0.000226078	0.0211296	0.0120636	APOE/GPX3/MGST1	3
GO:0033194	response to hydroperoxide	2/22	20/18670	0.000248626	0.0215772	0.0123192	GPX3/MGST1	2
GO:0030100	regulation of endocytosis	4/22	281/18670	0.000296687	0.0224228	0.0128019	APOE/GPC3/GAS6/C3	4
GO:1990748	cellular detoxification	3/22	112/18670	0.000297822	0.0224228	0.0128019	APOE/GPX3/MGST1	3
GO:0002688	regulation of leukocyte chemotaxis	3/22	114/18670	0.000313735	0.0224228	0.0128019	CXCL14/CXCL12/GAS6	3
GO:0010769	regulation of cell morphogenesis involved in differentiation	4/22	301/18670	0.000385155	0.0254955	0.0145563	APOE/MYOC/CXCL12/NTRK2	4
GO:0022011	myelination in peripheral nervous system	2/22	26/18670	0.000423465	0.0254955	0.0145563	MYOC/NTRK2	2
GO:0032292	peripheral nervous system axon ensheathment	2/22	26/18670	0.000423465	0.0254955	0.0145563	MYOC/NTRK2	2
GO:0002687	positive regulation of leukocyte migration	3/22	128/18670	0.000440663	0.0254955	0.0145563	CXCL14/CXCL12/GAS6	3
GO:0098754	detoxification	3/22	131/18670	0.000471556	0.0256547	0.0146471	APOE/GPX3/MGST1	3
GO:0032103	positive regulation of response to external stimulus	4/22	323/18670	0.000502777	0.0256547	0.0146471	CXCL14/CXCL12/GAS6/C3	4
GO:0050921	positive regulation of chemotaxis	3/22	135/18670	0.000514866	0.0256547	0.0146471	CXCL14/CXCL12/GAS6	3
GO:0014044	Schwann cell development	2/22	29/18670	0.000527874	0.0256547	0.0146471	MYOC/NTRK2	2
GO:0030336	negative regulation of cell migration	4/22	334/18670	0.00057032	0.0266515	0.0152162	APOD/APOE/CXCL12/IGFBP3	4
GO:2000146	negative regulation of cell motility	4/22	349/18670	0.000672552	0.0297041	0.0169591	APOD/APOE/CXCL12/IGFBP3	4
GO:0048011	neurotrophin TRK receptor signaling pathway	2/22	33/18670	0.000684539	0.0297041	0.0169591	SPRY1/NTRK2	2
GO:0010770	positive regulation of cell morphogenesis involved in differentiation	3/22	154/18670	0.000755381	0.0316479	0.0180688	MYOC/CXCL12/NTRK2	3
GO:0001764	neuron migration	3/22	157/18670	0.000798864	0.0317002	0.0180987	CXCL12/GAS6/NTRK2	3
GO:0097242	amyloid-beta clearance	2/22	36/18670	0.000815034	0.0317002	0.0180987	APOE/C3	2
GO:0014037	Schwann cell differentiation	2/22	37/18670	0.000860993	0.0317002	0.0180987	MYOC/NTRK2	2
GO:2000403	positive regulation of lymphocyte migration	2/22	37/18670	0.000860993	0.0317002	0.0180987	CXCL14/CXCL12	2
GO:0038179	neurotrophin signaling pathway	2/22	39/18670	0.000956586	0.0333553	0.0190437	SPRY1/NTRK2	2
GO:0051271	negative regulation of cellular component movement	4/22	384/18670	0.000960854	0.0333553	0.0190437	APOD/APOE/CXCL12/IGFBP3	4
GO:0090207	regulation of triglyceride metabolic process	2/22	40/18670	0.00100621	0.0339597	0.0193888	APOE/C3	2
GO:0040013	negative regulation of locomotion	4/22	396/18670	0.00107716	0.0351412	0.0200633	APOD/APOE/CXCL12/IGFBP3	4
GO:0001953	negative regulation of cell-matrix adhesion	2/22	43/18670	0.0011624	0.0351412	0.0200633	APOD/MYOC	2
GO:0050808	synapse organization	4/22	408/18670	0.00120309	0.0351412	0.0200633	APOE/SPARCL1/C3/NTRK2	4
GO:0010828	positive regulation of glucose transmembrane transport	2/22	44/18670	0.00121688	0.0351412	0.0200633	GPC3/C3	2
GO:2000404	regulation of T cell migration	2/22	44/18670	0.00121688	0.0351412	0.0200633	APOD/CXCL12	2
GO:0019216	regulation of lipid metabolic process	4/22	410/18670	0.00122504	0.0351412	0.0200633	APOD/APOE/IGFBP7/C3	4
GO:0050770	regulation of axonogenesis	3/22	183/18670	0.00124368	0.0351412	0.0200633	APOE/CXCL12/NTRK2	3
GO:0001558	regulation of cell growth	4/22	416/18670	0.00129259	0.035693	0.0203784	APOE/IGFBP7/CXCL12/IGFBP3	4
GO:0043277	apoptotic cell clearance	2/22	46/18670	0.00132947	0.0357462	0.0204087	GAS6/C3	2
GO:0042551	neuron maturation	2/22	47/18670	0.00138757	0.0357462	0.0204087	MYOC/C3	2
GO:2000107	negative regulation of leukocyte apoptotic process	2/22	47/18670	0.00138757	0.0357462	0.0204087	CXCL12/GAS6	2
GO:0051224	negative regulation of protein transport	3/22	193/18670	0.00144907	0.0357462	0.0204087	APOD/APOE/GAS6	3
GO:0002686	negative regulation of leukocyte migration	2/22	49/18670	0.00150736	0.0357462	0.0204087	APOD/CXCL12	2
GO:0050673	epithelial cell proliferation	4/22	434/18670	0.00151094	0.0357462	0.0204087	APOE/GPC3/CXCL12/IGFBP3	4
GO:1904950	negative regulation of establishment of protein localization	3/22	197/18670	0.00153684	0.0357462	0.0204087	APOD/APOE/GAS6	3
GO:0031099	regeneration	3/22	198/18670	0.0015593	0.0357462	0.0204087	APOD/CXCL12/GAS6	3
GO:0046890	regulation of lipid biosynthetic process	3/22	198/18670	0.0015593	0.0357462	0.0204087	APOE/IGFBP7/C3	3
GO:0046580	negative regulation of Ras protein signal transduction	2/22	52/18670	0.00169599	0.0381598	0.0217867	MYOC/SPRY1	2
GO:0006979	response to oxidative stress	4/22	451/18670	0.00173979	0.0382128	0.0218169	APOD/APOE/GPX3/MGST1	4
GO:0045661	regulation of myoblast differentiation	2/22	53/18670	0.00176125	0.0382128	0.0218169	CXCL14/IGFBP3	2
GO:0061098	positive regulation of protein tyrosine kinase activity	2/22	55/18670	0.0018953	0.0401212	0.0229065	GAS6/NTRK2	2
GO:0002683	negative regulation of immune system process	4/22	463/18670	0.00191525	0.0401212	0.0229065	APOD/CXCL12/TMEM176B/TMEM176A	4
GO:0051346	negative regulation of hydrolase activity	4/22	466/18670	0.00196097	0.0403827	0.0230558	GPC3/GAS6/C3/SPRY1	4
GO:0050920	regulation of chemotaxis	3/22	217/18670	0.00202584	0.0410232	0.0234215	CXCL14/CXCL12/GAS6	3
GO:0051058	negative regulation of small GTPase mediated signal transduction	2/22	58/18670	0.00210521	0.0411355	0.0234856	MYOC/SPRY1	2
GO:0030595	leukocyte chemotaxis	3/22	224/18670	0.00221739	0.0411355	0.0234856	CXCL14/CXCL12/GAS6	3
GO:0051893	regulation of focal adhesion assembly	2/22	60/18670	0.00225101	0.0411355	0.0234856	APOD/MYOC	2
GO:0090109	regulation of cell-substrate junction assembly	2/22	60/18670	0.00225101	0.0411355	0.0234856	APOD/MYOC	2
GO:0016049	cell growth	4/22	484/18670	0.00225141	0.0411355	0.0234856	APOE/IGFBP7/CXCL12/IGFBP3	4
GO:0022604	regulation of cell morphogenesis	4/22	484/18670	0.00225141	0.0411355	0.0234856	APOE/MYOC/CXCL12/NTRK2	4
GO:0050727	regulation of inflammatory response	4/22	485/18670	0.00226838	0.0411355	0.0234856	APOD/APOE/CFH/C3	4
GO:0042982	amyloid precursor protein metabolic process	2/22	63/18670	0.00247844	0.0437498	0.0249782	APOE/ITM2A	2
GO:0050900	leukocyte migration	4/22	499/18670	0.00251528	0.0437498	0.0249782	APOD/CXCL14/CXCL12/GAS6	4
GO:0060560	developmental growth involved in morphogenesis	3/22	235/18670	0.00254059	0.0437498	0.0249782	APOE/CXCL12/SPRY1	3
GO:0048247	lymphocyte chemotaxis	2/22	64/18670	0.00255657	0.0437498	0.0249782	CXCL14/GAS6	2
GO:0046578	regulation of Ras protein signal transduction	3/22	238/18670	0.00263354	0.0438707	0.0250473	APOE/MYOC/SPRY1	3
GO:0072678	T cell migration	2/22	65/18670	0.00263585	0.0438707	0.0250473	APOD/CXCL12	2
GO:0048662	negative regulation of smooth muscle cell proliferation	2/22	67/18670	0.00279787	0.044871	0.0256183	APOD/IGFBP3	2
GO:1903391	regulation of adherens junction organization	2/22	67/18670	0.00279787	0.044871	0.0256183	APOD/MYOC	2
GO:0051896	regulation of protein kinase B signaling	3/22	244/18670	0.00282572	0.044871	0.0256183	MYOC/GAS6/NTRK2	3
GO:0010812	negative regulation of cell-substrate adhesion	2/22	68/18670	0.0028806	0.044871	0.0256183	APOD/MYOC	2
GO:0019915	lipid storage	2/22	68/18670	0.0028806	0.044871	0.0256183	APOE/C3	2
GO:0097237	cellular response to toxic substance	3/22	247/18670	0.00292498	0.0449855	0.0256837	APOE/GPX3/MGST1	3
GO:0050766	positive regulation of phagocytosis	2/22	70/18670	0.0030495	0.0463143	0.0264424	GAS6/C3	2
GO:0050795	regulation of behavior	2/22	71/18670	0.00313566	0.0470349	0.0268538	APOE/PTGDS	2
GO:0031100	animal organ regeneration	2/22	73/18670	0.00331138	0.049065	0.0280128	CXCL12/GAS6	2

## Sheet: APC2_GO
GO:ID	Term	GeneRatio	BgRatio	Pvalue	p.adjust	qvalue	geneID	Count
GO:0030198	extracellular matrix organization	31/118	368/18670	2.21421e-26	5.13697e-23	4.14874e-23	MFAP5/COL1A2/COL1A1/SPARC/CST3/FN1/TNXB/MMP2/COL14A1/COL3A1/FBN1/COL5A1/LOXL1/COL6A2/HTRA1/ANXA2/VCAN/COL6A1/ELN/CCDC80/CTSK/TIMP2/FBLN2/DPP4/LUM/TIMP1/POSTN/ITGB5/MFAP4/COL6A3/COMP	31
GO:0043062	extracellular structure organization	32/118	422/18670	8.33221e-26	9.66536e-23	7.80596e-23	MFAP5/COL1A2/COL1A1/SPARC/CST3/FN1/TNXB/MMP2/COL14A1/COL3A1/FBN1/COL5A1/LOXL1/COL6A2/HTRA1/ANXA2/VCAN/COL6A1/ELN/CCDC80/CTSK/TIMP2/CD34/FBLN2/DPP4/LUM/TIMP1/POSTN/ITGB5/MFAP4/COL6A3/COMP	32
GO:0030199	collagen fibril organization	9/118	54/18670	4.94796e-11	3.82642e-08	3.0903e-08	COL1A2/COL1A1/TNXB/COL14A1/COL3A1/COL5A1/ANXA2/LUM/COMP	9
GO:0061448	connective tissue development	15/118	273/18670	1.91596e-10	1.11126e-07	8.97476e-08	COL1A1/CRIP1/COL14A1/COL5A1/COL6A2/ANXA2/COL6A1/CTSK/CD34/ECM1/LUM/TIMP1/PDGFRB/COL6A3/COMP	15
GO:0001503	ossification	17/118	398/18670	5.40367e-10	2.5073e-07	2.02495e-07	COL1A2/COL1A1/SPARC/MMP2/CLEC3B/IGFBP5/ASPN/VCAN/COL6A1/CTSK/TPM4/RHOA/ECM1/MRC2/CTHRC1/GPNMB/COMP	17
GO:0032963	collagen metabolic process	10/118	115/18670	2.95086e-09	1.141e-06	9.21498e-07	COL1A2/COL1A1/CST3/TNXB/MMP2/COL5A1/CTSK/MRC2/PDGFRB/MFAP4	10
GO:0071560	cellular response to transforming growth factor beta stimulus	13/118	249/18670	6.21104e-09	2.05852e-06	1.6625e-06	COL1A2/COL1A1/COL3A1/DKK3/CLEC3B/FBN1/ASPN/HTRA1/CILP/RHOA/POSTN/LTBP2/ITGB5	13
GO:0071559	response to transforming growth factor beta	13/118	255/18670	8.26391e-09	2.16143e-06	1.74562e-06	COL1A2/COL1A1/COL3A1/DKK3/CLEC3B/FBN1/ASPN/HTRA1/CILP/RHOA/POSTN/LTBP2/ITGB5	13
GO:0002576	platelet degranulation	10/118	128/18670	8.38484e-09	2.16143e-06	1.74562e-06	TMSB4X/SPARC/FN1/CLU/CLEC3B/CD9/ISLR/ECM1/TIMP1/FLNA	10
GO:0003416	endochondral bone growth	7/118	44/18670	1.06303e-08	2.46624e-06	1.99179e-06	COL14A1/COL6A2/ANXA2/COL6A1/ECM1/COL6A3/COMP	7
GO:0060348	bone development	12/118	217/18670	1.29704e-08	2.73558e-06	2.20932e-06	COL1A1/SPARC/SFRP4/COL14A1/FBN1/VKORC1/COL6A2/ANXA2/COL6A1/RHOA/COL6A3/COMP	12
GO:0060351	cartilage development involved in endochondral bone morphogenesis	7/118	47/18670	1.71759e-08	3.06523e-06	2.47555e-06	COL1A1/COL14A1/COL6A2/ANXA2/COL6A1/COL6A3/COMP	7
GO:0098868	bone growth	7/118	47/18670	1.71759e-08	3.06523e-06	2.47555e-06	COL14A1/COL6A2/ANXA2/COL6A1/ECM1/COL6A3/COMP	7
GO:0007178	transmembrane receptor protein serine/threonine kinase signaling pathway	14/118	349/18670	4.42845e-08	7.33858e-06	5.9268e-06	COL1A2/SFRP4/FSTL1/COL3A1/DKK3/FBN1/ASPN/HTRA1/NBL1/CILP/RHOA/LTBP2/ITGB5/COMP	14
GO:0051216	cartilage development	11/118	209/18670	8.93738e-08	1.35667e-05	1.09567e-05	COL1A1/COL14A1/COL6A2/ANXA2/COL6A1/CTSK/ECM1/LUM/TIMP1/COL6A3/COMP	11
GO:0003417	growth plate cartilage development	6/118	36/18670	9.35632e-08	1.35667e-05	1.09567e-05	COL14A1/COL6A2/ANXA2/COL6A1/COL6A3/COMP	6
GO:0007596	blood coagulation	13/118	336/18670	2.09984e-07	2.86566e-05	2.31437e-05	COL1A2/COL1A1/COL3A1/ACTG1/ACTB/VKORC1/CD9/ANXA2/PROCR/CD34/CAPZB/FLNA/COMP	13
GO:0007599	hemostasis	13/118	341/18670	2.48684e-07	3.13994e-05	2.53589e-05	COL1A2/COL1A1/COL3A1/ACTG1/ACTB/VKORC1/CD9/ANXA2/PROCR/CD34/CAPZB/FLNA/COMP	13
GO:0050817	coagulation	13/118	342/18670	2.57151e-07	3.13994e-05	2.53589e-05	COL1A2/COL1A1/COL3A1/ACTG1/ACTB/VKORC1/CD9/ANXA2/PROCR/CD34/CAPZB/FLNA/COMP	13
GO:0031589	cell-substrate adhesion	13/118	354/18670	3.80931e-07	4.29349e-05	3.46752e-05	LGALS1/COL1A1/S100A10/FN1/COL3A1/CCDC80/RHOA/CD34/FBLN2/POSTN/THY1/ITGB5/FLNA	13
GO:0060350	endochondral bone morphogenesis	7/118	73/18670	3.88635e-07	4.29349e-05	3.46752e-05	COL1A1/COL14A1/COL6A2/ANXA2/COL6A1/COL6A3/COMP	7
GO:0002063	chondrocyte development	6/118	48/18670	5.54174e-07	5.84401e-05	4.71976e-05	COL14A1/COL6A2/COL6A1/ECM1/COL6A3/COMP	6
GO:0060349	bone morphogenesis	8/118	114/18670	6.31393e-07	6.36883e-05	5.14361e-05	COL1A1/SFRP4/COL14A1/COL6A2/ANXA2/COL6A1/COL6A3/COMP	8
GO:0022617	extracellular matrix disassembly	7/118	80/18670	7.30611e-07	7.06257e-05	5.70389e-05	CST3/MMP2/HTRA1/CTSK/TIMP2/DPP4/TIMP1	7
GO:0034109	homotypic cell-cell adhesion	7/118	81/18670	7.95573e-07	7.38291e-05	5.96261e-05	CD99/LGALS1/ACTG1/ACTB/CD9/FLNA/COMP	7
GO:0070208	protein heterotrimerization	4/118	13/18670	1.03743e-06	9.2571e-05	7.47624e-05	COL1A2/COL1A1/COL6A2/COL6A1	4
GO:0010810	regulation of cell-substrate adhesion	10/118	215/18670	1.09835e-06	9.37034e-05	7.56769e-05	LGALS1/COL1A1/S100A10/FN1/CCDC80/RHOA/FBLN2/POSTN/THY1/FLNA	10
GO:0070206	protein trimerization	6/118	54/18670	1.1309e-06	9.37034e-05	7.56769e-05	COL1A2/COL1A1/C1QTNF3/COL6A2/COL6A1/SCARA5	6
GO:0045785	positive regulation of cell adhesion	13/118	403/18670	1.63076e-06	0.00013046	0.000105363	LGALS1/S100A10/FN1/TPM1/CD55/CD70/CCDC80/RHOA/FBLN2/DPP4/THY1/FLNA/CD81	13
GO:0003414	chondrocyte morphogenesis involved in endochondral bone morphogenesis	4/118	18/18670	4.3327e-06	0.000314121	0.000253691	COL14A1/COL6A2/COL6A1/COL6A3	4
GO:0003429	growth plate cartilage chondrocyte morphogenesis	4/118	18/18670	4.3327e-06	0.000314121	0.000253691	COL14A1/COL6A2/COL6A1/COL6A3	4
GO:0090171	chondrocyte morphogenesis	4/118	18/18670	4.3327e-06	0.000314121	0.000253691	COL14A1/COL6A2/COL6A1/COL6A3	4
GO:0045185	maintenance of protein location	7/118	105/18670	4.59656e-06	0.000323152	0.000260985	TMSB4X/FBN1/TMSB10/NBL1/TSPO/DBN1/FLNA	7
GO:0007179	transforming growth factor beta receptor signaling pathway	9/118	199/18670	4.86735e-06	0.000332125	0.000268231	COL1A2/COL3A1/DKK3/FBN1/ASPN/HTRA1/RHOA/LTBP2/ITGB5	9
GO:0003422	growth plate cartilage morphogenesis	4/118	19/18670	5.46134e-06	0.000362009	0.000292366	COL14A1/COL6A2/COL6A1/COL6A3	4
GO:0030168	platelet activation	8/118	153/18670	5.78283e-06	0.000372672	0.000300978	COL1A2/COL1A1/COL3A1/ACTG1/ACTB/CD9/FLNA/COMP	8
GO:0035265	organ growth	9/118	204/18670	5.95448e-06	0.000373362	0.000301536	COL14A1/COL6A2/ANXA2/COL6A1/ECM1/PI16/PDGFRB/COL6A3/COMP	9
GO:0110053	regulation of actin filament organization	10/118	261/18670	6.22056e-06	0.000379781	0.00030672	TMSB4X/S100A10/TPM1/TMSB10/ELN/RHOA/CAPG/DBN1/CAPZB/FLNA	10
GO:0007015	actin filament organization	12/118	400/18670	8.76277e-06	0.000521273	0.000420991	TMSB4X/S100A10/TPM1/TMSB10/ELN/TPM4/RHOA/CAPG/DBN1/ITGB5/CAPZB/FLNA	12
GO:0031214	biomineral tissue development	8/118	163/18670	9.2132e-06	0.000523166	0.00042252	COL1A2/COL1A1/CLEC3B/ASPN/ANXA2/ECM1/GPNMB/COMP	8
GO:0035987	endodermal cell differentiation	5/118	45/18670	9.2456e-06	0.000523166	0.00042252	FN1/MMP2/COL5A1/COL6A1/ITGB5	5
GO:0032956	regulation of actin cytoskeleton organization	11/118	343/18670	1.13859e-05	0.000628935	0.000507942	TMSB4X/S100A10/TPM1/TMSB10/ELN/RHOA/CAPG/DBN1/PDGFRB/CAPZB/FLNA	11
GO:0002062	chondrocyte differentiation	7/118	123/18670	1.30632e-05	0.000704807	0.000569218	COL14A1/COL6A2/ANXA2/COL6A1/ECM1/COL6A3/COMP	7
GO:1902903	regulation of supramolecular fiber organization	11/118	352/18670	1.44968e-05	0.000736901	0.000595138	TMSB4X/S100A10/CLU/TPM1/TMSB10/ELN/RHOA/CAPG/DBN1/CAPZB/FLNA	11
GO:0003418	growth plate cartilage chondrocyte differentiation	4/118	24/18670	1.4611e-05	0.000736901	0.000595138	COL14A1/COL6A2/COL6A1/COL6A3	4
GO:0003433	chondrocyte development involved in endochondral bone morphogenesis	4/118	24/18670	1.4611e-05	0.000736901	0.000595138	COL14A1/COL6A2/COL6A1/COL6A3	4
GO:0001706	endoderm formation	5/118	50/18670	1.56349e-05	0.000771766	0.000623296	FN1/MMP2/COL5A1/COL6A1/ITGB5	5
GO:0048146	positive regulation of fibroblast proliferation	5/118	51/18670	1.72473e-05	0.000833621	0.000673251	S100A6/FN1/AQP1/ANXA2/PDGFRB	5
GO:0048771	tissue remodeling	8/118	179/18670	1.82071e-05	0.000862052	0.000696212	CST3/MMP2/IGFBP5/CTSK/CTHRC1/TIMP1/SEMA3C/GPNMB	8
GO:0042476	odontogenesis	7/118	132/18670	2.06859e-05	0.000959824	0.000775175	COL1A2/COL1A1/AQP1/ASPN/HTRA1/RHOA/CD34	7
GO:0048705	skeletal system morphogenesis	9/118	239/18670	2.11513e-05	0.000962177	0.000777076	COL1A1/SFRP4/MMP2/COL14A1/COL6A2/ANXA2/COL6A1/COL6A3/COMP	9
GO:0034329	cell junction assembly	9/118	241/18670	2.25891e-05	0.00100782	0.00081394	S100A10/FN1/ACTG1/ACTB/CD9/CD151/RHOA/THY1/FLNA	9
GO:0052547	regulation of peptidase activity	12/118	452/18670	2.94185e-05	0.00128775	0.00104002	CST3/PCOLCE2/FN1/AQP1/RHOA/TIMP2/ARL6IP5/ECM1/PI16/TIMP1/COL6A3/PCOLCE	12
GO:0060536	cartilage morphogenesis	4/118	29/18670	3.18708e-05	0.00136927	0.00110585	COL14A1/COL6A2/COL6A1/COL6A3	4
GO:0070527	platelet aggregation	5/118	59/18670	3.53077e-05	0.00147091	0.00118794	ACTG1/ACTB/CD9/FLNA/COMP	5
GO:0032970	regulation of actin filament-based process	11/118	388/18670	3.55047e-05	0.00147091	0.00118794	TMSB4X/S100A10/TPM1/TMSB10/ELN/RHOA/CAPG/DBN1/PDGFRB/CAPZB/FLNA	11
GO:0003413	chondrocyte differentiation involved in endochondral bone morphogenesis	4/118	30/18670	3.65951e-05	0.00148949	0.00120294	COL14A1/COL6A2/COL6A1/COL6A3	4
GO:0044319	wound healing, spreading of cells	4/118	31/18670	4.18122e-05	0.00164414	0.00132784	COL5A1/CD151/RHOA/FLNA	4
GO:0090505	epiboly involved in wound healing	4/118	31/18670	4.18122e-05	0.00164414	0.00132784	COL5A1/CD151/RHOA/FLNA	4
GO:0090504	epiboly	4/118	32/18670	4.75529e-05	0.00183871	0.00148499	COL5A1/CD151/RHOA/FLNA	4
GO:0098974	postsynaptic actin cytoskeleton organization	3/118	12/18670	5.19402e-05	0.00197543	0.0015954	ACTG1/ACTB/DBN1	3
GO:0001101	response to acid chemical	10/118	343/18670	6.46945e-05	0.00242083	0.00195511	COL1A2/COL1A1/SPARC/MMP2/COL3A1/AQP1/CD9/COL6A1/RHOA/PDGFRB	10
GO:0010721	negative regulation of cell development	10/118	344/18670	6.62812e-05	0.00244083	0.00197127	LGALS1/COL3A1/FBN1/TSPO/RHOA/PI16/SEMA3C/PMP22/POSTN/THY1	10
GO:0071230	cellular response to amino acid stimulus	5/118	68/18670	7.02643e-05	0.00254708	0.00205708	COL1A2/COL1A1/MMP2/COL3A1/COL6A1	5
GO:0032271	regulation of protein polymerization	8/118	218/18670	7.39574e-05	0.00263971	0.00213189	TMSB4X/TPPP3/TMSB10/ELN/RHOA/CAPG/DBN1/CAPZB	8
GO:0050900	leukocyte migration	12/118	499/18670	7.62661e-05	0.00265023	0.00214038	CD99/COL1A2/COL1A1/FN1/CD9/NBL1/HSD3B7/RHOA/CD34/ECM1/THY1/CD81	12
GO:0030833	regulation of actin filament polymerization	7/118	162/18670	7.65368e-05	0.00265023	0.00214038	TMSB4X/TMSB10/ELN/RHOA/CAPG/DBN1/CAPZB	7
GO:0043200	response to amino acid	6/118	113/18670	8.17364e-05	0.00278865	0.00225218	COL1A2/COL1A1/MMP2/COL3A1/COL6A1/RHOA	6
GO:0099188	postsynaptic cytoskeleton organization	3/118	14/18670	8.51471e-05	0.00280481	0.00226523	ACTG1/ACTB/DBN1	3
GO:1903427	negative regulation of reactive oxygen species biosynthetic process	4/118	37/18670	8.52343e-05	0.00280481	0.00226523	PTGIS/TSPO/RHOA/CD34	4
GO:0030282	bone mineralization	6/118	114/18670	8.58368e-05	0.00280481	0.00226523	COL1A2/CLEC3B/ASPN/ECM1/GPNMB/COMP	6
GO:0001649	osteoblast differentiation	8/118	225/18670	9.21897e-05	0.00292987	0.00236623	COL1A1/IGFBP5/VCAN/COL6A1/TPM4/MRC2/CTHRC1/GPNMB	8
GO:0007160	cell-matrix adhesion	8/118	225/18670	9.21897e-05	0.00292987	0.00236623	S100A10/FN1/COL3A1/RHOA/CD34/POSTN/THY1/ITGB5	8
GO:0034330	cell junction organization	9/118	290/18670	9.47787e-05	0.00297144	0.0023998	S100A10/FN1/ACTG1/ACTB/CD9/CD151/RHOA/THY1/FLNA	9
GO:0043687	post-translational protein modification	10/118	361/18670	9.87846e-05	0.00305574	0.00246788	LGALS1/CST3/FN1/FSTL1/PRSS23/FBN1/IGFBP5/VCAN/MXRA8/TIMP1	10
GO:0050710	negative regulation of cytokine secretion	5/118	74/18670	0.000105358	0.0032162	0.00259748	TMSB4X/FN1/C1QTNF3/CD34/ANXA4	5
GO:0010811	positive regulation of cell-substrate adhesion	6/118	121/18670	0.000119347	0.00355008	0.00286712	S100A10/FN1/CCDC80/FBLN2/THY1/FLNA	6
GO:0007492	endoderm development	5/118	76/18670	0.000119626	0.00355008	0.00286712	FN1/MMP2/COL5A1/COL6A1/ITGB5	5
GO:0032535	regulation of cellular component size	10/118	370/18670	0.000120886	0.00355008	0.00286712	TMSB4X/FN1/AQP1/TMSB10/ELN/RHOA/CAPG/DBN1/SEMA3C/CAPZB	10
GO:0008064	regulation of actin polymerization or depolymerization	7/118	179/18670	0.000142716	0.00413877	0.00334256	TMSB4X/TMSB10/ELN/RHOA/CAPG/DBN1/CAPZB	7
GO:0030832	regulation of actin filament length	7/118	180/18670	0.000147724	0.00419189	0.00338547	TMSB4X/TMSB10/ELN/RHOA/CAPG/DBN1/CAPZB	7
GO:0090092	regulation of transmembrane receptor protein serine/threonine kinase signaling pathway	8/118	241/18670	0.000148162	0.00419189	0.00338547	SFRP4/FSTL1/DKK3/FBN1/ASPN/HTRA1/NBL1/CILP	8
GO:1900046	regulation of hemostasis	5/118	80/18670	0.000152567	0.00426453	0.00344413	VKORC1/CD9/ANXA2/CD34/COMP	5
GO:0030041	actin filament polymerization	7/118	182/18670	0.000158167	0.00436842	0.00352804	TMSB4X/TMSB10/ELN/RHOA/CAPG/DBN1/CAPZB	7
GO:0051291	protein heterooligomerization	6/118	128/18670	0.000162496	0.00443518	0.00358195	COL1A2/COL1A1/S100A10/COL6A2/ANXA2/COL6A1	6
GO:0048145	regulation of fibroblast proliferation	5/118	83/18670	0.000181511	0.00489657	0.00395458	S100A6/FN1/AQP1/ANXA2/PDGFRB	5
GO:0048144	fibroblast proliferation	5/118	84/18670	0.000192033	0.00506269	0.00408874	S100A6/FN1/AQP1/ANXA2/PDGFRB	5
GO:0050818	regulation of coagulation	5/118	84/18670	0.000192033	0.00506269	0.00408874	VKORC1/CD9/ANXA2/PROCR/CD34	5
GO:0030574	collagen catabolic process	4/118	47/18670	0.000219253	0.00571535	0.00461584	CST3/MMP2/CTSK/MRC2	4
GO:0002685	regulation of leukocyte migration	7/118	196/18670	0.000249232	0.00638431	0.00515611	CD99/CD9/NBL1/RHOA/ECM1/THY1/CD81	7
GO:0022604	regulation of cell morphogenesis	11/118	484/18670	0.000250419	0.00638431	0.00515611	S100A10/SPARC/FN1/TPM1/RHOA/DBN1/SEMA3C/POSTN/THY1/CAPZB/FLNA	11
GO:0045019	negative regulation of nitric oxide biosynthetic process	3/118	20/18670	0.000259388	0.00647075	0.00522592	PTGIS/TSPO/CD34	3
GO:1904406	negative regulation of nitric oxide metabolic process	3/118	20/18670	0.000259388	0.00647075	0.00522592	PTGIS/TSPO/CD34	3
GO:0031032	actomyosin structure organization	7/118	199/18670	0.000273376	0.00674714	0.00544915	S100A10/ACTG1/TPM1/ELN/RHOA/PDGFRB/ITGB5	7
GO:0030510	regulation of BMP signaling pathway	5/118	91/18670	0.000279296	0.00682069	0.00550855	SFRP4/FSTL1/FBN1/HTRA1/NBL1	5
GO:0050870	positive regulation of T cell activation	7/118	202/18670	0.000299367	0.00723471	0.00584292	LGALS1/CD55/CD70/RHOA/DPP4/THY1/CD81	7
GO:0008154	actin polymerization or depolymerization	7/118	209/18670	0.000367785	0.0087965	0.00710426	TMSB4X/TMSB10/ELN/RHOA/CAPG/DBN1/CAPZB	7
GO:0007044	cell-substrate junction assembly	5/118	97/18670	0.000375588	0.00880529	0.00711135	S100A10/FN1/CD151/RHOA/THY1	5
GO:1900047	negative regulation of hemostasis	4/118	54/18670	0.000375743	0.00880529	0.00711135	CD9/ANXA2/CD34/COMP	4
GO:0030038	contractile actin filament bundle assembly	5/118	98/18670	0.000393803	0.00904578	0.00730558	S100A10/TPM1/ELN/RHOA/ITGB5	5
GO:0043149	stress fiber assembly	5/118	98/18670	0.000393803	0.00904578	0.00730558	S100A10/TPM1/ELN/RHOA/ITGB5	5
GO:0002011	morphogenesis of an epithelial sheet	4/118	55/18670	0.00040325	0.00917195	0.00740748	COL5A1/CD151/RHOA/FLNA	4
GO:0051017	actin filament bundle assembly	6/118	153/18670	0.000425409	0.00958203	0.00773867	S100A10/TPM1/ELN/RHOA/ITGB5/FLNA	6
GO:0051258	protein polymerization	8/118	283/18670	0.000437893	0.00976838	0.00788917	TMSB4X/TPPP3/TMSB10/ELN/RHOA/CAPG/DBN1/CAPZB	8
GO:0051220	cytoplasmic sequestering of protein	3/118	24/18670	0.000452116	0.00990313	0.00799799	TMSB4X/DBN1/FLNA	3
GO:1903426	regulation of reactive oxygen species biosynthetic process	5/118	101/18670	0.000452471	0.00990313	0.00799799	CLU/PTGIS/TSPO/RHOA/CD34	5
GO:0050819	negative regulation of coagulation	4/118	57/18670	0.00046253	0.0100287	0.0080994	CD9/ANXA2/PROCR/CD34	4
GO:1903039	positive regulation of leukocyte cell-cell adhesion	7/118	218/18670	0.00047359	0.0101734	0.00821627	LGALS1/CD55/CD70/RHOA/DPP4/THY1/CD81	7
GO:0030509	BMP signaling pathway	6/118	157/18670	0.000487869	0.0102554	0.00828249	SFRP4/FSTL1/FBN1/HTRA1/NBL1/COMP	6
GO:0061572	actin filament bundle organization	6/118	157/18670	0.000487869	0.0102554	0.00828249	S100A10/TPM1/ELN/RHOA/ITGB5/FLNA	6
GO:0030837	negative regulation of actin filament polymerization	4/118	58/18670	0.000494386	0.0102554	0.00828249	TMSB4X/TMSB10/CAPG/CAPZB	4
GO:0007229	integrin-mediated signaling pathway	5/118	103/18670	0.000495088	0.0102554	0.00828249	COL3A1/TIMP1/THY1/ITGB5/FLNA	5
GO:0051146	striated muscle cell differentiation	8/118	293/18670	0.000550651	0.0113054	0.00913049	ACTG1/TPM1/CD9/IGFBP5/PI16/PDGFRB/CD81/COMP	8
GO:0043567	regulation of insulin-like growth factor receptor signaling pathway	3/118	26/18670	0.000575458	0.0117111	0.00945813	IGFBP6/IGFBP5/CILP	3
GO:0032233	positive regulation of actin filament bundle assembly	4/118	61/18670	0.000599309	0.0120904	0.00976449	S100A10/TPM1/RHOA/FLNA	4
GO:0010769	regulation of cell morphogenesis involved in differentiation	8/118	301/18670	0.000656884	0.0131377	0.0106103	S100A10/FN1/RHOA/DBN1/SEMA3C/POSTN/THY1/FLNA	8
GO:1903037	regulation of leukocyte cell-cell adhesion	8/118	304/18670	0.000700753	0.0138953	0.0112221	LGALS1/CD55/CD70/RHOA/DPP4/THY1/GPNMB/CD81	8
GO:0085029	extracellular matrix assembly	3/118	28/18670	0.000718435	0.0139034	0.0112287	COL1A2/TNXB/MFAP4	3
GO:0048660	regulation of smooth muscle cell proliferation	6/118	169/18670	0.000718895	0.0139034	0.0112287	MMP2/TPM1/IGFBP5/ELN/OGN/PDGFRB	6
GO:2000378	negative regulation of reactive oxygen species metabolic process	4/118	64/18670	0.000719139	0.0139034	0.0112287	PTGIS/TSPO/RHOA/CD34	4
GO:0071772	response to BMP	6/118	170/18670	0.000741407	0.0140916	0.0113807	SFRP4/FSTL1/FBN1/HTRA1/NBL1/COMP	6
GO:0071773	cellular response to BMP stimulus	6/118	170/18670	0.000741407	0.0140916	0.0113807	SFRP4/FSTL1/FBN1/HTRA1/NBL1/COMP	6
GO:0051271	negative regulation of cellular component movement	9/118	384/18670	0.000747098	0.0140916	0.0113807	COL3A1/TPM1/CD9/IGFBP5/NBL1/RHOA/TIMP1/SEMA3C/THY1	9
GO:0048659	smooth muscle cell proliferation	6/118	171/18670	0.000764462	0.0143028	0.0115513	MMP2/TPM1/IGFBP5/ELN/OGN/PDGFRB	6
GO:0045428	regulation of nitric oxide biosynthetic process	4/118	66/18670	0.000807863	0.0149939	0.0121094	CLU/PTGIS/TSPO/CD34	4
GO:0010927	cellular component assembly involved in morphogenesis	5/118	115/18670	0.000817425	0.015051	0.0121555	ACTG1/TPM1/CD9/PMP22/PDGFRB	5
GO:0050863	regulation of T cell activation	8/118	314/18670	0.000864359	0.0157899	0.0127522	LGALS1/CD55/CD70/RHOA/DPP4/THY1/GPNMB/CD81	8
GO:0070482	response to oxygen levels	9/118	394/18670	0.000895695	0.0162345	0.0131113	COL1A1/PTGIS/MMP2/AQP1/RHOA/CD34/DPP4/POSTN/PDGFRB	9
GO:0010812	negative regulation of cell-substrate adhesion	4/118	68/18670	0.000904048	0.0162588	0.013131	LGALS1/COL1A1/RHOA/POSTN	4
GO:0001704	formation of primary germ layer	5/118	121/18670	0.00102752	0.0181973	0.0146965	FN1/MMP2/COL5A1/COL6A1/ITGB5	5
GO:0046718	viral entry into host cell	5/118	121/18670	0.00102752	0.0181973	0.0146965	LGALS1/CD55/DPP4/ITGB5/CD81	5
GO:0022407	regulation of cell-cell adhesion	9/118	403/18670	0.00104922	0.0184409	0.0148933	LGALS1/CD55/CD9/CD70/RHOA/DPP4/THY1/GPNMB/CD81	9
GO:1903409	reactive oxygen species biosynthetic process	5/118	122/18670	0.00106609	0.0185965	0.015019	CLU/PTGIS/TSPO/RHOA/CD34	5
GO:0032272	negative regulation of protein polymerization	4/118	72/18670	0.00112014	0.0192741	0.0155662	TMSB4X/TMSB10/CAPG/CAPZB	4
GO:0046677	response to antibiotic	8/118	327/18670	0.00112155	0.0192741	0.0155662	COL1A1/SPARC/CRIP1/CLU/AQP1/VKORC1/RHOA/PDGFRB	8
GO:0060537	muscle tissue development	9/118	408/18670	0.00114334	0.0195041	0.0157519	MYL6/COL3A1/TPM1/IGFBP5/ELN/RHOA/PI16/SEMA3C/PDGFRB	9
GO:0051235	maintenance of location	8/118	330/18670	0.00118881	0.0199913	0.0161454	TMSB4X/FBN1/TMSB10/NBL1/TSPO/DBN1/THY1/FLNA	8
GO:0022409	positive regulation of cell-cell adhesion	7/118	255/18670	0.00118914	0.0199913	0.0161454	LGALS1/CD55/CD70/RHOA/DPP4/THY1/CD81	7
GO:0090101	negative regulation of transmembrane receptor protein serine/threonine kinase signaling pathway	5/118	126/18670	0.00123122	0.0205361	0.0165854	FBN1/ASPN/HTRA1/NBL1/CILP	5
GO:0032507	maintenance of protein location in cell	4/118	74/18670	0.00124073	0.0205361	0.0165854	TMSB4X/TMSB10/TSPO/DBN1	4
GO:0031345	negative regulation of cell projection organization	6/118	188/18670	0.0012481	0.0205361	0.0165854	LGALS1/RHOA/SEMA3C/PMP22/THY1/CAPZB	6
GO:0007159	leukocyte cell-cell adhesion	8/118	337/18670	0.00135833	0.0221924	0.0179231	LGALS1/CD55/CD70/RHOA/DPP4/THY1/GPNMB/CD81	8
GO:0010466	negative regulation of peptidase activity	7/118	262/18670	0.00138951	0.022543	0.0182063	CST3/AQP1/TIMP2/ECM1/PI16/TIMP1/COL6A3	7
GO:0006809	nitric oxide biosynthetic process	4/118	77/18670	0.00143822	0.0231712	0.0187136	CLU/PTGIS/TSPO/CD34	4
GO:2000377	regulation of reactive oxygen species metabolic process	6/118	195/18670	0.00150423	0.0240487	0.0194223	CLU/PTGIS/TSPO/RHOA/CD34/PDGFRB	6
GO:0042177	negative regulation of protein catabolic process	5/118	132/18670	0.00151341	0.0240487	0.0194223	CST3/ANXA2/TIMP2/TIMP1/FLNA	5
GO:0030193	regulation of blood coagulation	4/118	79/18670	0.00158144	0.0248481	0.0200679	VKORC1/CD9/ANXA2/CD34	4
GO:0030260	entry into host cell	5/118	134/18670	0.00161727	0.0248481	0.0200679	LGALS1/CD55/DPP4/ITGB5/CD81	5
GO:0044409	entry into host	5/118	134/18670	0.00161727	0.0248481	0.0200679	LGALS1/CD55/DPP4/ITGB5/CD81	5
GO:0051806	entry into cell of other organism involved in symbiotic interaction	5/118	134/18670	0.00161727	0.0248481	0.0200679	LGALS1/CD55/DPP4/ITGB5/CD81	5
GO:0051828	entry into other organism involved in symbiotic interaction	5/118	134/18670	0.00161727	0.0248481	0.0200679	LGALS1/CD55/DPP4/ITGB5/CD81	5
GO:0042989	sequestering of actin monomers	2/118	10/18670	0.00172432	0.0261465	0.0211165	TMSB4X/TMSB10	2
GO:0060346	bone trabecula formation	2/118	10/18670	0.00172432	0.0261465	0.0211165	COL1A1/MMP2	2
GO:0048009	insulin-like growth factor receptor signaling pathway	3/118	38/18670	0.00176697	0.0266193	0.0214983	IGFBP6/IGFBP5/CILP	3
GO:0046209	nitric oxide metabolic process	4/118	82/18670	0.00181444	0.026984	0.0217929	CLU/PTGIS/TSPO/CD34	4
GO:0051702	interaction with symbiont	4/118	82/18670	0.00181444	0.026984	0.0217929	FN1/AQP1/ANXA2/IFI27	4
GO:0031333	negative regulation of protein complex assembly	5/118	139/18670	0.00189978	0.0278029	0.0224542	TMSB4X/CLU/TMSB10/CAPG/CAPZB	5
GO:0030049	muscle filament sliding	3/118	39/18670	0.00190546	0.0278029	0.0224542	MYL6/TPM1/TPM4	3
GO:0033275	actin-myosin filament sliding	3/118	39/18670	0.00190546	0.0278029	0.0224542	MYL6/TPM1/TPM4	3
GO:0014910	regulation of smooth muscle cell migration	4/118	84/18670	0.00198237	0.0287444	0.0232147	TPM1/IGFBP5/POSTN/PDGFRB	4
GO:0050709	negative regulation of protein secretion	5/118	141/18670	0.00202232	0.0289834	0.0234077	TMSB4X/FN1/C1QTNF3/CD34/ANXA4	5
GO:2001057	reactive nitrogen species metabolic process	4/118	85/18670	0.00207024	0.0289834	0.0234077	CLU/PTGIS/TSPO/CD34	4
GO:1902904	negative regulation of supramolecular fiber organization	5/118	142/18670	0.00208571	0.0289834	0.0234077	TMSB4X/CLU/TMSB10/CAPG/CAPZB	5
GO:0032060	bleb assembly	2/118	11/18670	0.0020988	0.0289834	0.0234077	EMP3/PMP22	2
GO:0035739	CD4-positive, alpha-beta T cell proliferation	2/118	11/18670	0.0020988	0.0289834	0.0234077	CD55/CD81	2
GO:1900115	extracellular regulation of signal transduction	2/118	11/18670	0.0020988	0.0289834	0.0234077	FBN1/NBL1	2
GO:1900116	extracellular negative regulation of signal transduction	2/118	11/18670	0.0020988	0.0289834	0.0234077	FBN1/NBL1	2
GO:2000561	regulation of CD4-positive, alpha-beta T cell proliferation	2/118	11/18670	0.0020988	0.0289834	0.0234077	CD55/CD81	2
GO:0071229	cellular response to acid chemical	6/118	209/18670	0.00213483	0.0293065	0.0236686	COL1A2/COL1A1/MMP2/COL3A1/AQP1/COL6A1	6
GO:0048013	ephrin receptor signaling pathway	4/118	86/18670	0.00216077	0.0293524	0.0237057	MMP2/ACTG1/ACTB/RHOA	4
GO:0045861	negative regulation of proteolysis	8/118	363/18670	0.00216348	0.0293524	0.0237057	CST3/AQP1/CD55/TIMP2/ECM1/PI16/TIMP1/COL6A3	8
GO:0050707	regulation of cytokine secretion	6/118	210/18670	0.00218649	0.0294921	0.0238185	TMSB4X/FN1/C1QTNF3/CD34/POSTN/ANXA4	6
GO:0032102	negative regulation of response to external stimulus	8/118	365/18670	0.00223829	0.0300164	0.0242419	PTGIS/CD9/C1QTNF3/HTRA1/NBL1/ANXA2/CD34/SEMA3C	8
GO:0002792	negative regulation of peptide secretion	5/118	148/18670	0.00249697	0.0330623	0.0267018	TMSB4X/FN1/C1QTNF3/CD34/ANXA4	5
GO:0030950	establishment or maintenance of actin cytoskeleton polarity	2/118	12/18670	0.00250817	0.0330623	0.0267018	AQP1/RHOA	2
GO:0042340	keratan sulfate catabolic process	2/118	12/18670	0.00250817	0.0330623	0.0267018	LUM/OGN	2
GO:0090287	regulation of cellular response to growth factor stimulus	7/118	292/18670	0.0025644	0.0336125	0.0271462	SFRP4/FSTL1/DKK3/FBN1/ASPN/HTRA1/NBL1	7
GO:0014909	smooth muscle cell migration	4/118	91/18670	0.00265465	0.0346	0.0279437	TPM1/IGFBP5/POSTN/PDGFRB	4
GO:0050768	negative regulation of neurogenesis	7/118	295/18670	0.00271445	0.0351817	0.0284135	LGALS1/COL3A1/TSPO/RHOA/SEMA3C/PMP22/THY1	7
GO:0042110	T cell activation	9/118	464/18670	0.00274389	0.0353657	0.0285621	LGALS1/CD55/CD70/CD151/RHOA/DPP4/THY1/GPNMB/CD81	9
GO:0001818	negative regulation of cytokine production	7/118	296/18670	0.00276594	0.0354529	0.0286326	TMSB4X/FN1/C1QTNF3/TSPO/CD34/ANXA4/GPNMB	7
GO:0003012	muscle system process	9/118	465/18670	0.00278346	0.0354815	0.0286556	MYL6/TPM1/IGFBP5/TPM4/RHOA/PI16/ITGB5/FLNA/COMP	9
GO:0043254	regulation of protein complex assembly	9/118	467/18670	0.00286396	0.0362148	0.0292479	TMSB4X/CLU/TPPP3/TMSB10/ELN/RHOA/CAPG/DBN1/CAPZB	9
GO:0033273	response to vitamin	4/118	93/18670	0.00287221	0.0362148	0.0292479	COL1A1/SPARC/TSPO/POSTN	4
GO:0001765	membrane raft assembly	2/118	13/18670	0.00295198	0.0367755	0.0297007	S100A10/ANXA2	2
GO:0061430	bone trabecula morphogenesis	2/118	13/18670	0.00295198	0.0367755	0.0297007	COL1A1/MMP2	2
GO:0010770	positive regulation of cell morphogenesis involved in differentiation	5/118	154/18670	0.00296423	0.0367755	0.0297007	S100A10/FN1/RHOA/DBN1/FLNA	5
GO:0010977	negative regulation of neuron projection development	5/118	155/18670	0.00304784	0.0376117	0.0303761	LGALS1/RHOA/SEMA3C/PMP22/THY1	5
GO:0051651	maintenance of location in cell	4/118	95/18670	0.00310166	0.0379015	0.0306101	TMSB4X/TMSB10/TSPO/DBN1	4
GO:0042692	muscle cell differentiation	8/118	385/18670	0.003104	0.0379015	0.0306101	ACTG1/TPM1/CD9/IGFBP5/PI16/PDGFRB/CD81/COMP	8
GO:0014911	positive regulation of smooth muscle cell migration	3/118	47/18670	0.00325913	0.0393812	0.0318051	IGFBP5/POSTN/PDGFRB	3
GO:0061383	trabecula morphogenesis	3/118	47/18670	0.00325913	0.0393812	0.0318051	COL1A1/MMP2/RHOA	3
GO:0010771	negative regulation of cell morphogenesis involved in differentiation	4/118	97/18670	0.00334333	0.0397771	0.0321249	RHOA/SEMA3C/POSTN/THY1	4
GO:0032231	regulation of actin filament bundle assembly	4/118	97/18670	0.00334333	0.0397771	0.0321249	S100A10/TPM1/RHOA/FLNA	4
GO:0051591	response to cAMP	4/118	97/18670	0.00334333	0.0397771	0.0321249	COL1A1/SPARC/AQP1/IGFBP5	4
GO:0010755	regulation of plasminogen activation	2/118	14/18670	0.00342979	0.0399855	0.0322932	CLEC3B/ANXA2	2
GO:1903054	negative regulation of extracellular matrix organization	2/118	14/18670	0.00342979	0.0399855	0.0322932	CST3/DPP4	2
GO:1905049	negative regulation of metallopeptidase activity	2/118	14/18670	0.00342979	0.0399855	0.0322932	TIMP2/TIMP1	2
GO:2001044	regulation of integrin-mediated signaling pathway	2/118	14/18670	0.00342979	0.0399855	0.0322932	TIMP1/FLNA	2
GO:0032680	regulation of tumor necrosis factor production	5/118	160/18670	0.00349167	0.0405034	0.0327114	CLU/TSPO/CD34/SPON2/GPNMB	5
GO:0050867	positive regulation of cell activation	8/118	394/18670	0.00356994	0.0412052	0.0332783	LGALS1/CD55/CD70/RHOA/DPP4/THY1/PDGFRB/CD81	8
GO:0010712	regulation of collagen metabolic process	3/118	49/18670	0.0036694	0.0420627	0.0339708	CST3/PDGFRB/MFAP4	3
GO:0040013	negative regulation of locomotion	8/118	396/18670	0.00368049	0.0420627	0.0339708	COL3A1/TPM1/IGFBP5/NBL1/RHOA/TIMP1/SEMA3C/THY1	8
GO:0034446	substrate adhesion-dependent cell spreading	4/118	100/18670	0.00372941	0.042206	0.0340865	S100A10/FN1/POSTN/FLNA	4
GO:0060840	artery development	4/118	100/18670	0.00372941	0.042206	0.0340865	COL3A1/LOXL1/PDGFRB/COMP	4
GO:0032640	tumor necrosis factor production	5/118	163/18670	0.00377927	0.042357	0.0342085	CLU/TSPO/CD34/SPON2/GPNMB	5
GO:1903555	regulation of tumor necrosis factor superfamily cytokine production	5/118	163/18670	0.00377927	0.042357	0.0342085	CLU/TSPO/CD34/SPON2/GPNMB	5
GO:0051961	negative regulation of nervous system development	7/118	315/18670	0.00389455	0.0434392	0.0350825	LGALS1/COL3A1/TSPO/RHOA/SEMA3C/PMP22/THY1	7
GO:0007566	embryo implantation	3/118	51/18670	0.00410985	0.0451888	0.0364955	PTGIS/MMP2/TIMP1	3
GO:0048260	positive regulation of receptor-mediated endocytosis	3/118	51/18670	0.00410985	0.0451888	0.0364955	SFRP4/CLU/ANXA2	3
GO:0051496	positive regulation of stress fiber assembly	3/118	51/18670	0.00410985	0.0451888	0.0364955	S100A10/TPM1/RHOA	3
GO:0033002	muscle cell proliferation	6/118	239/18670	0.00413782	0.0452818	0.0365706	MMP2/TPM1/IGFBP5/ELN/OGN/PDGFRB	6
GO:0050663	cytokine secretion	6/118	240/18670	0.00422248	0.0459913	0.0371436	TMSB4X/FN1/C1QTNF3/CD34/POSTN/ANXA4	6
GO:0014812	muscle cell migration	4/118	104/18670	0.00428978	0.0463544	0.0374368	TPM1/IGFBP5/POSTN/PDGFRB	4
GO:0071706	tumor necrosis factor superfamily cytokine production	5/118	168/18670	0.00429577	0.0463544	0.0374368	CLU/TSPO/CD34/SPON2/GPNMB	5
GO:0030514	negative regulation of BMP signaling pathway	3/118	52/18670	0.00434158	0.0464169	0.0374874	FBN1/HTRA1/NBL1	3
GO:1900024	regulation of substrate adhesion-dependent cell spreading	3/118	52/18670	0.00434158	0.0464169	0.0374874	S100A10/POSTN/FLNA	3
GO:0030952	establishment or maintenance of cytoskeleton polarity	2/118	16/18670	0.00448563	0.047303	0.038203	AQP1/RHOA	2
GO:0072109	glomerular mesangium development	2/118	16/18670	0.00448563	0.047303	0.038203	CD34/PDGFRB	2
GO:0072224	metanephric glomerulus development	2/118	16/18670	0.00448563	0.047303	0.038203	CD34/PDGFRB	2
GO:0043433	negative regulation of DNA-binding transcription factor activity	5/118	170/18670	0.00451584	0.0473297	0.0382245	TMSB4X/SFRP4/PTGIS/ANXA4/FLNA	5
GO:0007517	muscle organ development	8/118	410/18670	0.00453062	0.0473297	0.0382245	MYL6/COL3A1/TPM1/ELN/RHOA/PI16/COL6A3/TAGLN	8
GO:0030195	negative regulation of blood coagulation	3/118	53/18670	0.0045811	0.0473297	0.0382245	CD9/ANXA2/CD34	3
GO:0032964	collagen biosynthetic process	3/118	53/18670	0.0045811	0.0473297	0.0382245	COL1A1/COL5A1/PDGFRB	3
GO:0042136	neurotransmitter biosynthetic process	4/118	106/18670	0.00459017	0.0473297	0.0382245	CLU/PTGIS/TSPO/CD34	4
GO:0062014	negative regulation of small molecule metabolic process	4/118	107/18670	0.00474554	0.0487153	0.0393435	DKK3/C1QTNF3/TSPO/RHOA	4
GO:0019058	viral life cycle	7/118	328/18670	0.00484824	0.0494611	0.0399459	LGALS1/CD55/ANXA2/DPP4/IFI27/ITGB5/CD81	7
GO:0055002	striated muscle cell development	5/118	173/18670	0.00486083	0.0494611	0.0399459	ACTG1/TPM1/PI16/PDGFRB/COMP	5

## Sheet: APC3_GO
GO:ID	Term	GeneRatio	BgRatio	Pvalue	p.adjust	qvalue	geneID	Count
GO:0097529	myeloid leukocyte migration	8/28	210/18670	5.74412e-10	5.81444e-07	3.75093e-07	CXCL8/CXCL2/SERPINE1/VEGFA/CSF1/CXCL1/CCL3/CCL3L1	8
GO:0030595	leukocyte chemotaxis	8/28	224/18670	9.57898e-10	5.81444e-07	3.75093e-07	CXCL8/CXCL2/SERPINE1/VEGFA/CSF1/CXCL1/CCL3/CCL3L1	8
GO:0060326	cell chemotaxis	8/28	304/18670	1.05554e-08	4.2714e-06	2.7555e-06	CXCL8/CXCL2/SERPINE1/VEGFA/CSF1/CXCL1/CCL3/CCL3L1	8
GO:0071621	granulocyte chemotaxis	6/28	123/18670	2.41961e-08	6.91006e-06	4.45772e-06	CXCL8/CXCL2/CSF1/CXCL1/CCL3/CCL3L1	6
GO:0050900	leukocyte migration	9/28	499/18670	2.84599e-08	6.91006e-06	4.45772e-06	CXCL8/CXCL2/SERPINE1/VEGFA/CSF1/THBD/CXCL1/CCL3/CCL3L1	9
GO:0097530	granulocyte migration	6/28	141/18670	5.47844e-08	1.10847e-05	7.15081e-06	CXCL8/CXCL2/CSF1/CXCL1/CCL3/CCL3L1	6
GO:0002690	positive regulation of leukocyte chemotaxis	5/28	87/18670	1.76668e-07	2.83952e-05	1.83179e-05	CXCL8/SERPINE1/VEGFA/CSF1/CCL3	5
GO:0070098	chemokine-mediated signaling pathway	5/28	88/18670	1.87118e-07	2.83952e-05	1.83179e-05	CXCL8/CXCL2/CXCL1/CCL3/CCL3L1	5
GO:1990868	response to chemokine	5/28	97/18670	3.04981e-07	3.70247e-05	2.38848e-05	CXCL8/CXCL2/CXCL1/CCL3/CCL3L1	5
GO:1990869	cellular response to chemokine	5/28	97/18670	3.04981e-07	3.70247e-05	2.38848e-05	CXCL8/CXCL2/CXCL1/CCL3/CCL3L1	5
GO:0032103	positive regulation of response to external stimulus	7/28	323/18670	3.7668e-07	4.15718e-05	2.68182e-05	CXCL8/SERPINE1/VEGFA/CSF1/THBD/CCL3/CCL3L1	7
GO:0030593	neutrophil chemotaxis	5/28	104/18670	4.32076e-07	4.37116e-05	2.81986e-05	CXCL8/CXCL2/CXCL1/CCL3/CCL3L1	5
GO:0002688	regulation of leukocyte chemotaxis	5/28	114/18670	6.82677e-07	6.37515e-05	4.11264e-05	CXCL8/SERPINE1/VEGFA/CSF1/CCL3	5
GO:1990266	neutrophil migration	5/28	118/18670	8.10287e-07	7.02634e-05	4.53273e-05	CXCL8/CXCL2/CXCL1/CCL3/CCL3L1	5
GO:0002687	positive regulation of leukocyte migration	5/28	128/18670	1.21271e-06	9.81484e-05	6.33161e-05	CXCL8/SERPINE1/VEGFA/CSF1/CCL3	5
GO:0050921	positive regulation of chemotaxis	5/28	135/18670	1.57778e-06	0.000119714	7.7228e-05	CXCL8/SERPINE1/VEGFA/CSF1/CCL3	5
GO:0030856	regulation of epithelial cell differentiation	5/28	156/18670	3.21389e-06	0.00022951	0.000148058	LIF/CTSL/SERPINE1/VEGFA/CCND1	5
GO:0032496	response to lipopolysaccharide	6/28	330/18670	7.90564e-06	0.000533191	0.000343965	CXCL8/CXCL2/SERPINE1/THBD/CXCL1/CCL3	6
GO:0071674	mononuclear cell migration	4/28	90/18670	9.46196e-06	0.000543771	0.00035079	SERPINE1/CSF1/CCL3/CCL3L1	4
GO:0042730	fibrinolysis	3/28	28/18670	9.6509e-06	0.000543771	0.00035079	SERPINE1/PLAUR/THBD	3
GO:0002685	regulation of leukocyte migration	5/28	196/18670	9.7853e-06	0.000543771	0.00035079	CXCL8/SERPINE1/VEGFA/CSF1/CCL3	5
GO:0002237	response to molecule of bacterial origin	6/28	343/18670	9.85418e-06	0.000543771	0.00035079	CXCL8/CXCL2/SERPINE1/THBD/CXCL1/CCL3	6
GO:0071222	cellular response to lipopolysaccharide	5/28	205/18670	1.21625e-05	0.000641968	0.000414137	CXCL8/CXCL2/SERPINE1/CXCL1/CCL3	5
GO:0071219	cellular response to molecule of bacterial origin	5/28	212/18670	1.43057e-05	0.00072363	0.000466818	CXCL8/CXCL2/SERPINE1/CXCL1/CCL3	5
GO:0050920	regulation of chemotaxis	5/28	217/18670	1.60092e-05	0.000777406	0.000501509	CXCL8/SERPINE1/VEGFA/CSF1/CCL3	5
GO:0071216	cellular response to biotic stimulus	5/28	236/18670	2.39749e-05	0.00111944	0.000722158	CXCL8/CXCL2/SERPINE1/CXCL1/CCL3	5
GO:0030225	macrophage differentiation	3/28	44/18670	3.83942e-05	0.00172632	0.00111366	LIF/VEGFA/CSF1	3
GO:0061041	regulation of wound healing	4/28	148/18670	6.69454e-05	0.00281736	0.00181749	SERPINE1/PLAUR/THBD/TNFRSF12A	4
GO:0030195	negative regulation of blood coagulation	3/28	53/18670	6.73009e-05	0.00281736	0.00181749	SERPINE1/PLAUR/THBD	3
GO:1900047	negative regulation of hemostasis	3/28	54/18670	7.11883e-05	0.00288075	0.00185839	SERPINE1/PLAUR/THBD	3
GO:0050819	negative regulation of coagulation	3/28	57/18670	8.37247e-05	0.00327877	0.00211515	SERPINE1/PLAUR/THBD	3
GO:0051918	negative regulation of fibrinolysis	2/28	10/18670	9.68818e-05	0.00367545	0.00237106	SERPINE1/THBD	2
GO:1903977	positive regulation of glial cell migration	2/28	11/18670	0.000118301	0.00435205	0.00280753	CSF1/CCL3	2
GO:0002548	monocyte chemotaxis	3/28	65/18670	0.000123987	0.00442706	0.00285592	SERPINE1/CCL3/CCL3L1	3
GO:1903034	regulation of response to wounding	4/28	179/18670	0.000139741	0.00478275	0.00308538	SERPINE1/PLAUR/THBD/TNFRSF12A	4
GO:0050918	positive chemotaxis	3/28	68/18670	0.000141828	0.00478275	0.00308538	CXCL8/VEGFA/CCL3	3
GO:0061844	antimicrobial humoral immune response mediated by antimicrobial peptide	3/28	73/18670	0.000175134	0.00570459	0.00368006	CXCL8/CXCL2/CXCL1	3
GO:0014015	positive regulation of gliogenesis	3/28	74/18670	0.000182351	0.00570459	0.00368006	LIF/CSF1/CCL3	3
GO:0045651	positive regulation of macrophage differentiation	2/28	14/18670	0.00019519	0.00570459	0.00368006	LIF/CSF1	2
GO:0050930	induction of positive chemotaxis	2/28	14/18670	0.00019519	0.00570459	0.00368006	CXCL8/VEGFA	2
GO:0051917	regulation of fibrinolysis	2/28	14/18670	0.00019519	0.00570459	0.00368006	SERPINE1/THBD	2
GO:0061045	negative regulation of wound healing	3/28	76/18670	0.000197358	0.00570459	0.00368006	SERPINE1/PLAUR/THBD	3
GO:0030193	regulation of blood coagulation	3/28	79/18670	0.000221337	0.00622401	0.00401514	SERPINE1/PLAUR/THBD	3
GO:1900046	regulation of hemostasis	3/28	80/18670	0.00022973	0.00622401	0.00401514	SERPINE1/PLAUR/THBD	3
GO:0002573	myeloid leukocyte differentiation	4/28	204/18670	0.000230709	0.00622401	0.00401514	LIF/VEGFA/CSF1/CCL3	4
GO:0110110	positive regulation of animal organ morphogenesis	3/28	81/18670	0.000238327	0.00628975	0.00405755	LIF/VEGFA/CSF1	3
GO:0050818	regulation of coagulation	3/28	84/18670	0.00026536	0.00685419	0.00442167	SERPINE1/PLAUR/THBD	3
GO:1903975	regulation of glial cell migration	2/28	17/18670	0.000290902	0.0073574	0.0047463	CSF1/CCL3	2
GO:1903035	negative regulation of response to wounding	3/28	90/18670	0.000325212	0.00778297	0.00502083	SERPINE1/PLAUR/THBD	3
GO:0060749	mammary gland alveolus development	2/28	18/18670	0.000326962	0.00778297	0.00502083	VEGFA/CCND1	2
GO:0061377	mammary gland lobule development	2/28	18/18670	0.000326962	0.00778297	0.00502083	VEGFA/CCND1	2
GO:1905523	positive regulation of macrophage migration	2/28	20/18670	0.000405278	0.00946168	0.00610378	CSF1/CCL3	2
GO:0051412	response to corticosterone	2/28	21/18670	0.000447523	0.0102508	0.00661286	ATP2B1/CCND1	2
GO:0045649	regulation of macrophage differentiation	2/28	22/18670	0.000491819	0.0110568	0.00713282	LIF/CSF1	2
GO:0009226	nucleotide-sugar biosynthetic process	2/28	23/18670	0.00053816	0.0118787	0.00766299	UGDH/GNPNAT1	2
GO:0050769	positive regulation of neurogenesis	5/28	474/18670	0.00062614	0.013566	0.00875147	LIF/VEGFA/CSF1/TNFRSF12A/CCL3	5
GO:0050927	positive regulation of positive chemotaxis	2/28	25/18670	0.000636952	0.013566	0.00875147	CXCL8/VEGFA	2
GO:1902105	regulation of leukocyte differentiation	4/28	272/18670	0.00068494	0.01372	0.00885086	LIF/CSF1/PNP/CCL3	4
GO:0030194	positive regulation of blood coagulation	2/28	26/18670	0.000689391	0.01372	0.00885086	SERPINE1/THBD	2
GO:0050926	regulation of positive chemotaxis	2/28	26/18670	0.000689391	0.01372	0.00885086	CXCL8/VEGFA	2
GO:1900048	positive regulation of hemostasis	2/28	26/18670	0.000689391	0.01372	0.00885086	SERPINE1/THBD	2
GO:0002761	regulation of myeloid leukocyte differentiation	3/28	117/18670	0.000700872	0.0137235	0.00885311	LIF/CSF1/CCL3	3
GO:0001952	regulation of cell-matrix adhesion	3/28	119/18670	0.000736277	0.01411	0.00910241	SERPINE1/VEGFA/CSF1	3
GO:0050820	positive regulation of coagulation	2/28	27/18670	0.000743853	0.01411	0.00910241	SERPINE1/THBD	2
GO:0042119	neutrophil activation	5/28	498/18670	0.000782688	0.0145587	0.00939189	CXCL8/PLAUR/PNP/CXCL1/TNFAIP6	5
GO:0019730	antimicrobial humoral response	3/28	122/18670	0.000791494	0.0145587	0.00939189	CXCL8/CXCL2/CXCL1	3
GO:0014013	regulation of gliogenesis	3/28	124/18670	0.000829731	0.0150342	0.00969867	LIF/CSF1/CCL3	3
GO:0007263	nitric oxide mediated signal transduction	2/28	29/18670	0.000858817	0.0153324	0.00989102	MT2A/VEGFA	2
GO:0071356	cellular response to tumor necrosis factor	4/28	291/18670	0.000881229	0.0155045	0.0100021	CXCL8/TNFRSF12A/CCL3/CCL3L1	4
GO:0010165	response to X-ray	2/28	31/18670	0.000981798	0.0170272	0.0109843	THBD/CCND1	2
GO:0051385	response to mineralocorticoid	2/28	32/18670	0.00104628	0.0178899	0.0115409	ATP2B1/CCND1	2
GO:0034612	response to tumor necrosis factor	4/28	312/18670	0.00114119	0.0192418	0.012413	CXCL8/TNFRSF12A/CCL3/CCL3L1	4
GO:1905332	positive regulation of morphogenesis of an epithelium	2/28	35/18670	0.00125163	0.0205502	0.0132571	LIF/VEGFA	2
GO:0030879	mammary gland development	3/28	143/18670	0.00125265	0.0205502	0.0132571	VEGFA/CSF1/CCND1	3
GO:1902107	positive regulation of leukocyte differentiation	3/28	144/18670	0.00127802	0.0206869	0.0133452	LIF/CSF1/PNP	3
GO:0030224	monocyte differentiation	2/28	36/18670	0.00132403	0.020875	0.0134665	VEGFA/CSF1	2
GO:1903131	mononuclear cell differentiation	2/28	36/18670	0.00132403	0.020875	0.0134665	VEGFA/CSF1	2
GO:0051592	response to calcium ion	3/28	148/18670	0.00138275	0.0215213	0.0138835	KCNMA1/S100A16/CCND1	3
GO:0009225	nucleotide-sugar metabolic process	2/28	38/18670	0.00147471	0.0223788	0.0144367	UGDH/GNPNAT1	2
GO:0048246	macrophage chemotaxis	2/28	38/18670	0.00147471	0.0223788	0.0144367	CSF1/CCL3	2
GO:0050729	positive regulation of inflammatory response	3/28	153/18670	0.00152107	0.0227973	0.0147067	SERPINE1/CCL3/CCL3L1	3
GO:1905521	regulation of macrophage migration	2/28	39/18670	0.00155299	0.0229918	0.0148321	CSF1/CCL3	2
GO:0090184	positive regulation of kidney development	2/28	40/18670	0.00163321	0.0238882	0.0154104	LIF/VEGFA	2
GO:0031589	cell-substrate adhesion	4/28	354/18670	0.00181545	0.0262376	0.016926	SERPINE1/VEGFA/CSF1/TNFRSF12A	4
GO:0045773	positive regulation of axon extension	2/28	43/18670	0.00188551	0.0269295	0.0173724	VEGFA/TNFRSF12A	2
GO:0071622	regulation of granulocyte chemotaxis	2/28	44/18670	0.00197347	0.027858	0.0179714	CXCL8/CSF1	2
GO:0010038	response to metal ion	4/28	364/18670	0.00200962	0.0280019	0.0180642	KCNMA1/MT2A/S100A16/CCND1	4
GO:0032102	negative regulation of response to external stimulus	4/28	365/18670	0.00202979	0.0280019	0.0180642	SERPINE1/PLAUR/THBD/TNFAIP6	4
GO:0071675	regulation of mononuclear cell migration	2/28	46/18670	0.00215514	0.0291402	0.0187985	SERPINE1/CSF1	2
GO:0003018	vascular process in circulatory system	3/28	173/18670	0.00216031	0.0291402	0.0187985	KCNMA1/VEGFA/ATP2B1	3
GO:0007595	lactation	2/28	48/18670	0.00234444	0.0305621	0.0197158	VEGFA/CCND1	2
GO:0008361	regulation of cell size	3/28	179/18670	0.00238005	0.0305621	0.0197158	KCNMA1/VEGFA/TNFRSF12A	3
GO:0071347	cellular response to interleukin-1	3/28	179/18670	0.00238005	0.0305621	0.0197158	CXCL8/CCL3/CCL3L1	3
GO:0045765	regulation of angiogenesis	4/28	383/18670	0.00241753	0.0305621	0.0197158	CXCL8/SERPINE1/VEGFA/TNFRSF12A	4
GO:0071346	cellular response to interferon-gamma	3/28	180/18670	0.00241797	0.0305621	0.0197158	MT2A/CCL3/CCL3L1	3
GO:0008347	glial cell migration	2/28	49/18670	0.00244194	0.0305621	0.0197158	CSF1/CCL3	2
GO:0030857	negative regulation of epithelial cell differentiation	2/28	49/18670	0.00244194	0.0305621	0.0197158	VEGFA/CCND1	2
GO:0048639	positive regulation of developmental growth	3/28	184/18670	0.0025734	0.0317638	0.020491	VEGFA/CSF1/TNFRSF12A	3
GO:1903708	positive regulation of hemopoiesis	3/28	185/18670	0.00261321	0.0317638	0.020491	LIF/CSF1/PNP	3
GO:0001954	positive regulation of cell-matrix adhesion	2/28	51/18670	0.00264262	0.0317638	0.020491	VEGFA/CSF1	2
GO:0048260	positive regulation of receptor-mediated endocytosis	2/28	51/18670	0.00264262	0.0317638	0.020491	SERPINE1/VEGFA	2
GO:1905517	macrophage migration	2/28	53/18670	0.00285082	0.0339304	0.0218887	CSF1/CCL3	2
GO:0002763	positive regulation of myeloid leukocyte differentiation	2/28	54/18670	0.00295773	0.034861	0.022489	LIF/CSF1	2
GO:0090183	regulation of kidney development	2/28	56/18670	0.00317714	0.037087	0.023925	LIF/VEGFA	2
GO:0034341	response to interferon-gamma	3/28	199/18670	0.00321098	0.0371251	0.0239496	MT2A/CCL3/CCL3L1	3
GO:0030099	myeloid cell differentiation	4/28	416/18670	0.00325651	0.0372962	0.02406	LIF/VEGFA/CSF1/CCL3	4
GO:0030278	regulation of ossification	3/28	203/18670	0.00339594	0.0383489	0.0247391	CSF1/ATP2B1/CCL3	3
GO:1901342	regulation of vasculature development	4/28	422/18670	0.00342798	0.0383489	0.0247391	CXCL8/SERPINE1/VEGFA/TNFRSF12A	4
GO:0045766	positive regulation of angiogenesis	3/28	204/18670	0.00344318	0.0383489	0.0247391	CXCL8/SERPINE1/VEGFA	3
GO:0070555	response to interleukin-1	3/28	207/18670	0.00358733	0.0395911	0.0255404	CXCL8/CCL3/CCL3L1	3
GO:0090303	positive regulation of wound healing	2/28	61/18670	0.00375801	0.0410733	0.0264966	SERPINE1/THBD	2
GO:0048732	gland development	4/28	434/18670	0.0037893	0.0410733	0.0264966	VEGFA/GNPNAT1/CSF1/CCND1	4
GO:0019932	second-messenger-mediated signaling	4/28	439/18670	0.00394725	0.0424067	0.0273568	CXCL8/MT2A/VEGFA/CCL3	4
GO:0010810	regulation of cell-substrate adhesion	3/28	215/18670	0.0039897	0.0424868	0.0274085	SERPINE1/VEGFA/CSF1	3
GO:0045670	regulation of osteoclast differentiation	2/28	64/18670	0.0041285	0.0432069	0.027873	CSF1/CCL3	2
GO:0048247	lymphocyte chemotaxis	2/28	64/18670	0.0041285	0.0432069	0.027873	CCL3/CCL3L1	2
GO:0006940	regulation of smooth muscle contraction	2/28	65/18670	0.00425563	0.0441567	0.0284857	KCNMA1/ATP2B1	2
GO:0030858	positive regulation of epithelial cell differentiation	2/28	67/18670	0.0045153	0.0462143	0.0298131	LIF/SERPINE1	2
GO:0007160	cell-matrix adhesion	3/28	225/18670	0.00453007	0.0462143	0.0298131	SERPINE1/VEGFA/CSF1	3
GO:1904018	positive regulation of vasculature development	3/28	230/18670	0.00481614	0.0487232	0.0314316	CXCL8/SERPINE1/VEGFA	3

## Sheet: APC4_GO
GO:ID	Term	GeneRatio	BgRatio	Pvalue	p.adjust	qvalue	geneID	Count
GO:0032496	response to lipopolysaccharide	12/72	330/18670	4.52862e-09	4.5949e-06	3.4051e-06	CXCL3/PTGS2/IL6/CXCL2/NFKBIA/CXCL1/CXCL8/CCL2/XBP1/NFKB1/THBD/ICAM1	12
GO:0071222	cellular response to lipopolysaccharide	10/72	205/18670	6.06562e-09	4.5949e-06	3.4051e-06	CXCL3/IL6/CXCL2/NFKBIA/CXCL1/CXCL8/CCL2/XBP1/NFKB1/ICAM1	10
GO:0002237	response to molecule of bacterial origin	12/72	343/18670	6.97822e-09	4.5949e-06	3.4051e-06	CXCL3/PTGS2/IL6/CXCL2/NFKBIA/CXCL1/CXCL8/CCL2/XBP1/NFKB1/THBD/ICAM1	12
GO:0071219	cellular response to molecule of bacterial origin	10/72	212/18670	8.36959e-09	4.5949e-06	3.4051e-06	CXCL3/IL6/CXCL2/NFKBIA/CXCL1/CXCL8/CCL2/XBP1/NFKB1/ICAM1	10
GO:0071216	cellular response to biotic stimulus	10/72	236/18670	2.32505e-08	1.02116e-05	7.56743e-06	CXCL3/IL6/CXCL2/NFKBIA/CXCL1/CXCL8/CCL2/XBP1/NFKB1/ICAM1	10
GO:0030595	leukocyte chemotaxis	9/72	224/18670	1.93831e-07	7.09423e-05	5.25725e-05	CXCL3/IL6/CXCL14/CXCL2/RARRES2/CXCL1/CXCL8/CCL2/CCL20	9
GO:0050900	leukocyte migration	12/72	499/18670	4.16993e-07	0.000114343	8.47349e-05	CXCL3/IL6/CXCL14/CXCL2/RARRES2/CXCL1/ATP1B3/CXCL8/CCL2/CCL20/THBD/ICAM1	12
GO:0071347	cellular response to interleukin-1	8/72	179/18670	4.3309e-07	0.000114343	8.47349e-05	IL6/NFKBIA/CXCL8/CCL2/CCL20/HAS2/NFKB1/ICAM1	8
GO:0071621	granulocyte chemotaxis	7/72	123/18670	4.68618e-07	0.000114343	8.47349e-05	CXCL3/CXCL2/RARRES2/CXCL1/CXCL8/CCL2/CCL20	7
GO:0070098	chemokine-mediated signaling pathway	6/72	88/18670	1.12336e-06	0.000235611	0.000174602	CXCL3/CXCL2/CXCL1/CXCL8/CCL2/CCL20	6
GO:0097530	granulocyte migration	7/72	141/18670	1.1802e-06	0.000235611	0.000174602	CXCL3/CXCL2/RARRES2/CXCL1/CXCL8/CCL2/CCL20	7
GO:0070555	response to interleukin-1	8/72	207/18670	1.29949e-06	0.000237808	0.00017623	IL6/NFKBIA/CXCL8/CCL2/CCL20/HAS2/NFKB1/ICAM1	8
GO:0097529	myeloid leukocyte migration	8/72	210/18670	1.44758e-06	0.00024453	0.000181211	CXCL3/IL6/CXCL2/RARRES2/CXCL1/CXCL8/CCL2/CCL20	8
GO:1990868	response to chemokine	6/72	97/18670	1.99326e-06	0.000291813	0.000216251	CXCL3/CXCL2/CXCL1/CXCL8/CCL2/CCL20	6
GO:1990869	cellular response to chemokine	6/72	97/18670	1.99326e-06	0.000291813	0.000216251	CXCL3/CXCL2/CXCL1/CXCL8/CCL2/CCL20	6
GO:0060326	cell chemotaxis	9/72	304/18670	2.47566e-06	0.000339784	0.000251801	CXCL3/IL6/CXCL14/CXCL2/RARRES2/CXCL1/CXCL8/CCL2/CCL20	9
GO:0030593	neutrophil chemotaxis	6/72	104/18670	2.99649e-06	0.000387076	0.000286847	CXCL3/CXCL2/CXCL1/CXCL8/CCL2/CCL20	6
GO:0019216	regulation of lipid metabolic process	10/72	410/18670	3.72313e-06	0.000454222	0.000336606	PTGS2/IGFBP7/APOE/RARRES2/APOC1/PLIN2/NFKB1/NR4A3/G0S2/GAL	10
GO:1990266	neutrophil migration	6/72	118/18670	6.23695e-06	0.000702001	0.000520225	CXCL3/CXCL2/CXCL1/CXCL8/CCL2/CCL20	6
GO:0019915	lipid storage	5/72	68/18670	6.39345e-06	0.000702001	0.000520225	IL6/APOE/NFKBIA/PLIN2/NFKB1	5
GO:0002687	positive regulation of leukocyte migration	6/72	128/18670	9.95938e-06	0.00104147	0.000771789	IL6/CXCL14/RARRES2/CXCL8/CCL20/ICAM1	6
GO:0002685	regulation of leukocyte migration	7/72	196/18670	1.04472e-05	0.00104282	0.000772793	IL6/CXCL14/RARRES2/CXCL8/CCL2/CCL20/ICAM1	7
GO:0098754	detoxification	6/72	131/18670	1.13725e-05	0.00108582	0.000804659	PTGS2/SOD2/APOE/MT2A/MT1A/MT1X	6
GO:0010876	lipid localization	9/72	400/18670	2.24601e-05	0.00192616	0.0014274	IL6/APOE/NFKBIA/MFSD2A/APOC1/PLIN2/NFKB1/AKR1C1/GAL	9
GO:0061041	regulation of wound healing	6/72	148/18670	2.27672e-05	0.00192616	0.0014274	APOE/PLPP3/PLAU/XBP1/SERPINE2/THBD	6
GO:0010273	detoxification of copper ion	3/72	15/18670	2.42036e-05	0.00192616	0.0014274	MT2A/MT1A/MT1X	3
GO:1990169	stress response to copper ion	3/72	15/18670	2.42036e-05	0.00192616	0.0014274	MT2A/MT1A/MT1X	3
GO:0046688	response to copper ion	4/72	44/18670	2.45595e-05	0.00192616	0.0014274	MT2A/MT1A/MT1X/ICAM1	4
GO:0034612	response to tumor necrosis factor	8/72	312/18670	2.63008e-05	0.0019916	0.0014759	PTGS2/NFKBIA/CXCL8/CCL2/CCL20/HAS2/NFKB1/ICAM1	8
GO:1905952	regulation of lipid localization	6/72	157/18670	3.17609e-05	0.00219433	0.00162613	IL6/APOE/NFKBIA/APOC1/NFKB1/GAL	6
GO:0032103	positive regulation of response to external stimulus	8/72	323/18670	3.3658e-05	0.00219433	0.00162613	PTGS2/IL6/CXCL14/CTSC/NFKBIA/RARRES2/CXCL8/THBD	8
GO:0043062	extracellular structure organization	9/72	422/18670	3.41595e-05	0.00219433	0.00162613	IL6/APOE/ADAMTS4/PTX3/CTSL/CRISPLD2/APOC1/HAS2/ICAM1	9
GO:1990823	response to leukemia inhibitory factor	5/72	96/18670	3.44823e-05	0.00219433	0.00162613	XBP1/SRM/NCL/ICAM1/TWISTNB	5
GO:1990830	cellular response to leukemia inhibitory factor	5/72	96/18670	3.44823e-05	0.00219433	0.00162613	XBP1/SRM/NCL/ICAM1/TWISTNB	5
GO:0061687	detoxification of inorganic compound	3/72	17/18670	3.59725e-05	0.00219433	0.00162613	MT2A/MT1A/MT1X	3
GO:0097501	stress response to metal ion	3/72	17/18670	3.59725e-05	0.00219433	0.00162613	MT2A/MT1A/MT1X	3
GO:0030301	cholesterol transport	5/72	100/18670	4.19685e-05	0.00249089	0.0018459	APOE/NFKBIA/APOC1/NFKB1/AKR1C1	5
GO:0010544	negative regulation of platelet activation	3/72	19/18670	5.09776e-05	0.00283327	0.00209963	APOE/SERPINE2/THBD	3
GO:0030195	negative regulation of blood coagulation	4/72	53/18670	5.16079e-05	0.00283327	0.00209963	APOE/PLAU/SERPINE2/THBD	4
GO:0043331	response to dsRNA	4/72	53/18670	5.16079e-05	0.00283327	0.00209963	NFKBIA/DDX21/NPM1/NFKB1	4
GO:1900047	negative regulation of hemostasis	4/72	54/18670	5.55747e-05	0.00295277	0.00218818	APOE/PLAU/SERPINE2/THBD	4
GO:0022409	positive regulation of cell-cell adhesion	7/72	255/18670	5.64737e-05	0.00295277	0.00218818	IL6/PLPP3/CCL2/XBP1/HAS2/NR4A3/ICAM1	7
GO:1903034	regulation of response to wounding	6/72	179/18670	6.60571e-05	0.00332182	0.00246167	APOE/PLPP3/PLAU/XBP1/SERPINE2/THBD	6
GO:0006959	humoral immune response	8/72	356/18670	6.67996e-05	0.00332182	0.00246167	CXCL3/IL6/CXCL2/C7/RARRES2/CXCL1/CXCL8/CCL2	8
GO:0050819	negative regulation of coagulation	4/72	57/18670	6.88123e-05	0.00332182	0.00246167	APOE/PLAU/SERPINE2/THBD	4
GO:0071498	cellular response to fluid shear stress	3/72	21/18670	6.95828e-05	0.00332182	0.00246167	PTGS2/HAS2/TFPI2	3
GO:0015918	sterol transport	5/72	112/18670	7.21537e-05	0.00337127	0.00249831	APOE/NFKBIA/APOC1/NFKB1/AKR1C1	5
GO:0002688	regulation of leukocyte chemotaxis	5/72	114/18670	7.84877e-05	0.00356329	0.00264062	IL6/CXCL14/RARRES2/CXCL8/CCL2	5
GO:0006869	lipid transport	8/72	365/18670	7.95089e-05	0.00356329	0.00264062	APOE/NFKBIA/MFSD2A/APOC1/PLIN2/NFKB1/AKR1C1/GAL	8
GO:1905953	negative regulation of lipid localization	4/72	61/18670	8.98586e-05	0.00394659	0.00292466	IL6/NFKBIA/APOC1/NFKB1	4
GO:0071294	cellular response to zinc ion	3/72	23/18670	9.21434e-05	0.00396759	0.00294022	MT2A/MT1A/MT1X	3
GO:0032371	regulation of sterol transport	4/72	63/18670	0.000101974	0.00422518	0.00313111	APOE/NFKBIA/APOC1/NFKB1	4
GO:0032374	regulation of cholesterol transport	4/72	63/18670	0.000101974	0.00422518	0.00313111	APOE/NFKBIA/APOC1/NFKB1	4
GO:0019730	antimicrobial humoral response	5/72	122/18670	0.000108214	0.00433037	0.00320907	CXCL3/CXCL2/RARRES2/CXCL1/CXCL8	5
GO:0045600	positive regulation of fat cell differentiation	4/72	64/18670	0.000108457	0.00433037	0.00320907	PTGS2/MEDAG/RARRES2/XBP1	4
GO:0019218	regulation of steroid metabolic process	5/72	124/18670	0.00011684	0.0045818	0.00339539	IGFBP7/APOE/APOC1/NFKB1/GAL	5
GO:0042119	neutrophil activation	9/72	498/18670	0.000121742	0.00467971	0.00346795	TNFAIP6/CTSC/PTX3/PLAU/CXCL1/CXCL8/CRISPLD2/NFKB1/PA2G4	9
GO:0002446	neutrophil mediated immunity	9/72	499/18670	0.000123599	0.00467971	0.00346795	IL6/TNFAIP6/CTSC/PTX3/PLAU/CXCL1/CRISPLD2/NFKB1/PA2G4	9
GO:0071356	cellular response to tumor necrosis factor	7/72	291/18670	0.000128874	0.00478573	0.00354651	NFKBIA/CXCL8/CCL2/CCL20/HAS2/NFKB1/ICAM1	7
GO:0032368	regulation of lipid transport	5/72	127/18670	0.000130758	0.00478573	0.00354651	APOE/NFKBIA/APOC1/NFKB1/GAL	5
GO:0045598	regulation of fat cell differentiation	5/72	132/18670	0.000156738	0.0054892	0.00406783	PTGS2/IL6/MEDAG/RARRES2/XBP1	5
GO:0022407	regulation of cell-cell adhesion	8/72	403/18670	0.000157477	0.0054892	0.00406783	IL6/PLPP3/CCL2/XBP1/HAS2/SERPINE2/NR4A3/ICAM1	8
GO:0045785	positive regulation of cell adhesion	8/72	403/18670	0.000157477	0.0054892	0.00406783	IL6/PLPP3/CCL2/XBP1/HAS2/NINJ1/NR4A3/ICAM1	8
GO:0061844	antimicrobial humoral immune response mediated by antimicrobial peptide	4/72	73/18670	0.000180999	0.00621053	0.00460238	CXCL3/CXCL2/CXCL1/CXCL8	4
GO:0071280	cellular response to copper ion	3/72	29/18670	0.000186984	0.00631717	0.0046814	MT2A/MT1A/MT1X	3
GO:1903039	positive regulation of leukocyte cell-cell adhesion	6/72	218/18670	0.000194522	0.00647228	0.00479635	IL6/CCL2/XBP1/HAS2/NR4A3/ICAM1	6
GO:0150076	neuroinflammatory response	4/72	75/18670	0.000200952	0.00658642	0.00488094	PTGS2/IL6/CTSC/NAMPT	4
GO:0061045	negative regulation of wound healing	4/72	76/18670	0.000211501	0.00683014	0.00506155	APOE/PLAU/SERPINE2/THBD	4
GO:0044706	multi-multicellular organism process	6/72	222/18670	0.000214608	0.00683014	0.00506155	PTGS2/IGFBP7/LIF/NAMPT/SERPINE2/THBD	6
GO:0045444	fat cell differentiation	6/72	223/18670	0.000219877	0.00689785	0.00511172	PTGS2/IL6/MEDAG/RARRES2/XBP1/NR4A3	6
GO:0010543	regulation of platelet activation	3/72	31/18670	0.000228751	0.0069769	0.0051703	APOE/SERPINE2/THBD	3
GO:0048710	regulation of astrocyte differentiation	3/72	31/18670	0.000228751	0.0069769	0.0051703	IL6/LIF/SERPINE2	3
GO:0030193	regulation of blood coagulation	4/72	79/18670	0.000245544	0.0073865	0.00547384	APOE/PLAU/SERPINE2/THBD	4
GO:1900046	regulation of hemostasis	4/72	80/18670	0.000257719	0.00764797	0.00566761	APOE/PLAU/SERPINE2/THBD	4
GO:1905954	positive regulation of lipid localization	4/72	82/18670	0.000283361	0.00829681	0.00614843	APOE/NFKBIA/NFKB1/GAL	4
GO:0050818	regulation of coagulation	4/72	84/18670	0.000310786	0.00898008	0.00665478	APOE/PLAU/SERPINE2/THBD	4
GO:0002690	positive regulation of leukocyte chemotaxis	4/72	87/18670	0.000355421	0.0100894	0.00747688	IL6/CXCL14/RARRES2/CXCL8	4
GO:0006882	cellular zinc ion homeostasis	3/72	36/18670	0.000358368	0.0100894	0.00747688	MT2A/MT1A/MT1X	3
GO:0097237	cellular response to toxic substance	6/72	247/18670	0.000380133	0.0105439	0.00781363	PTGS2/SOD2/IL6/APOE/NFKB1/NR4A3	6
GO:0034405	response to fluid shear stress	3/72	37/18670	0.000388913	0.0105439	0.00781363	PTGS2/HAS2/TFPI2	3
GO:0071276	cellular response to cadmium ion	3/72	37/18670	0.000388913	0.0105439	0.00781363	MT2A/MT1A/MT1X	3
GO:0071674	mononuclear cell migration	4/72	90/18670	0.000404469	0.0107014	0.00793036	IL6/RARRES2/CCL2/CCL20	4
GO:1903035	negative regulation of response to wounding	4/72	90/18670	0.000404469	0.0107014	0.00793036	APOE/PLAU/SERPINE2/THBD	4
GO:0055069	zinc ion homeostasis	3/72	38/18670	0.000421083	0.0110083	0.00815783	MT2A/MT1A/MT1X	3
GO:0048660	regulation of smooth muscle cell proliferation	5/72	169/18670	0.000491208	0.0126828	0.00939871	PTGS2/SOD2/IL6/NAMPT/NR4A3	5
GO:0002702	positive regulation of production of molecular mediator of immune response	4/72	95/18670	0.000496685	0.0126828	0.00939871	IL6/DDX21/XBP1/NR4A3	4
GO:0032102	negative regulation of response to external stimulus	7/72	365/18670	0.000509952	0.0128136	0.00949566	APOE/TNFAIP6/PLAU/CCL2/SERPINE2/NFKB1/THBD	7
GO:0048659	smooth muscle cell proliferation	5/72	171/18670	0.000518246	0.0128136	0.00949566	PTGS2/SOD2/IL6/NAMPT/NR4A3	5
GO:0015850	organic hydroxy compound transport	6/72	262/18670	0.000519313	0.0128136	0.00949566	APOE/NFKBIA/APOC1/NFKB1/AKR1C1/GAL	6
GO:0150077	regulation of neuroinflammatory response	3/72	41/18670	0.000527704	0.012876	0.00954188	PTGS2/IL6/CTSC	3
GO:0030198	extracellular matrix organization	7/72	368/18670	0.000535371	0.0128856	0.00954897	IL6/ADAMTS4/PTX3/CTSL/CRISPLD2/HAS2/ICAM1	7
GO:0043312	neutrophil degranulation	8/72	485/18670	0.0005457	0.0128856	0.00954897	TNFAIP6/CTSC/PTX3/PLAU/CXCL1/CRISPLD2/NFKB1/PA2G4	8
GO:0050727	regulation of inflammatory response	8/72	485/18670	0.0005457	0.0128856	0.00954897	PTGS2/IL6/APOE/TNFAIP6/CTSC/C7/NFKBIA/NFKB1	8
GO:0002283	neutrophil activation involved in immune response	8/72	488/18670	0.000568264	0.0132756	0.00983803	TNFAIP6/CTSC/PTX3/PLAU/CXCL1/CRISPLD2/NFKB1/PA2G4	8
GO:0045429	positive regulation of nitric oxide biosynthetic process	3/72	43/18670	0.000607555	0.0140441	0.0104075	PTGS2/PTX3/ICAM1	3
GO:0048661	positive regulation of smooth muscle cell proliferation	4/72	101/18670	0.000626029	0.0143204	0.0106123	PTGS2/IL6/NAMPT/NR4A3	4
GO:0034447	very-low-density lipoprotein particle clearance	2/72	10/18670	0.000646919	0.0145701	0.0107973	APOE/APOC1	2
GO:1904407	positive regulation of nitric oxide metabolic process	3/72	44/18670	0.000650214	0.0145701	0.0107973	PTGS2/PTX3/ICAM1	3
GO:0006984	ER-nucleus signaling pathway	3/72	46/18670	0.00074116	0.0161147	0.011942	CXCL8/CCL2/XBP1	3
GO:0010883	regulation of lipid storage	3/72	46/18670	0.00074116	0.0161147	0.011942	IL6/NFKBIA/NFKB1	3
GO:0071354	cellular response to interleukin-6	3/72	46/18670	0.00074116	0.0161147	0.011942	IL6/NFKB1/ICAM1	3
GO:0019371	cyclooxygenase pathway	2/72	11/18670	0.000788707	0.0164952	0.012224	PTGS2/PTGDS	2
GO:0035747	natural killer cell chemotaxis	2/72	11/18670	0.000788707	0.0164952	0.012224	CXCL14/CCL2	2
GO:0051024	positive regulation of immunoglobulin secretion	2/72	11/18670	0.000788707	0.0164952	0.012224	IL6/XBP1	2
GO:0072683	T cell extravasation	2/72	11/18670	0.000788707	0.0164952	0.012224	CCL2/ICAM1	2
GO:0001774	microglial cell activation	3/72	48/18670	0.000839827	0.0172361	0.012773	IL6/CTSC/NAMPT	3
GO:0002269	leukocyte activation involved in inflammatory response	3/72	48/18670	0.000839827	0.0172361	0.012773	IL6/CTSC/NAMPT	3
GO:0007565	female pregnancy	5/72	192/18670	0.000874551	0.0177825	0.0131779	PTGS2/IGFBP7/LIF/NAMPT/THBD	5
GO:0072676	lymphocyte migration	4/72	111/18670	0.000892089	0.0179176	0.013278	CXCL14/CCL2/CCL20/ICAM1	4
GO:0042303	molting cycle	4/72	112/18670	0.000922457	0.0179176	0.013278	PTGS2/FGF7/FST/GAL	4
GO:0042633	hair cycle	4/72	112/18670	0.000922457	0.0179176	0.013278	PTGS2/FGF7/FST/GAL	4
GO:0033700	phospholipid efflux	2/72	12/18670	0.000944088	0.0179176	0.013278	APOE/APOC1	2
GO:0051549	positive regulation of keratinocyte migration	2/72	12/18670	0.000944088	0.0179176	0.013278	FGF7/HAS2	2
GO:0051798	positive regulation of hair follicle development	2/72	12/18670	0.000944088	0.0179176	0.013278	FST/GAL	2
GO:0070486	leukocyte aggregation	2/72	12/18670	0.000944088	0.0179176	0.013278	HAS2/NR4A3	2
GO:0070741	response to interleukin-6	3/72	50/18670	0.000946466	0.0179176	0.013278	IL6/NFKB1/ICAM1	3
GO:0007566	embryo implantation	3/72	51/18670	0.00100285	0.0186773	0.013841	PTGS2/IGFBP7/LIF	3
GO:0046890	regulation of lipid biosynthetic process	5/72	198/18670	0.00100361	0.0186773	0.013841	PTGS2/IGFBP7/APOE/APOC1/NFKB1	5
GO:0000054	ribosomal subunit export from nucleus	2/72	13/18670	0.00111296	0.0194608	0.0144216	NPM1/ZNF593	2
GO:0010838	positive regulation of keratinocyte proliferation	2/72	13/18670	0.00111296	0.0194608	0.0144216	FGF7/HAS2	2
GO:0010872	regulation of cholesterol esterification	2/72	13/18670	0.00111296	0.0194608	0.0144216	APOE/APOC1	2
GO:0033750	ribosome localization	2/72	13/18670	0.00111296	0.0194608	0.0144216	NPM1/ZNF593	2
GO:0042635	positive regulation of hair cycle	2/72	13/18670	0.00111296	0.0194608	0.0144216	FST/GAL	2
GO:0048711	positive regulation of astrocyte differentiation	2/72	13/18670	0.00111296	0.0194608	0.0144216	LIF/SERPINE2	2
GO:1903025	regulation of RNA polymerase II regulatory region sequence-specific DNA binding	2/72	13/18670	0.00111296	0.0194608	0.0144216	LIF/ZNF593	2
GO:0010043	response to zinc ion	3/72	53/18670	0.0011219	0.0194608	0.0144216	MT2A/MT1A/MT1X	3
GO:1903037	regulation of leukocyte cell-cell adhesion	6/72	304/18670	0.00112547	0.0194608	0.0144216	IL6/CCL2/XBP1/HAS2/NR4A3/ICAM1	6
GO:0002720	positive regulation of cytokine production involved in immune response	3/72	54/18670	0.00118463	0.0203238	0.0150612	IL6/DDX21/NR4A3	3
GO:1901215	negative regulation of neuron death	5/72	208/18670	0.0012495	0.0212705	0.0157627	SOD2/APOE/CCL2/NR4A3/REL	5
GO:0030213	hyaluronan biosynthetic process	2/72	14/18670	0.00129522	0.0213857	0.0158481	HAS2/NFKB1	2
GO:0034356	NAD biosynthesis via nicotinamide riboside salvage pathway	2/72	14/18670	0.00129522	0.0213857	0.0158481	PTGS2/NAMPT	2
GO:0051547	regulation of keratinocyte migration	2/72	14/18670	0.00129522	0.0213857	0.0158481	FGF7/HAS2	2
GO:0071428	rRNA-containing ribonucleoprotein complex export from nucleus	2/72	14/18670	0.00129522	0.0213857	0.0158481	NPM1/ZNF593	2
GO:0033344	cholesterol efflux	3/72	57/18670	0.00138594	0.0223789	0.0165841	APOE/NFKBIA/APOC1	3
GO:0051055	negative regulation of lipid biosynthetic process	3/72	57/18670	0.00138594	0.0223789	0.0165841	APOE/APOC1/NFKB1	3
GO:1903428	positive regulation of reactive oxygen species biosynthetic process	3/72	57/18670	0.00138594	0.0223789	0.0165841	PTGS2/PTX3/ICAM1	3
GO:0043434	response to peptide hormone	7/72	436/18670	0.00143944	0.023073	0.0170985	PTGS2/RARRES2/XBP1/NFKB1/NR4A3/ICAM1/GAL	7
GO:0061900	glial cell activation	3/72	58/18670	0.00145752	0.0231936	0.0171878	IL6/CTSC/NAMPT	3
GO:0007568	aging	6/72	321/18670	0.00148602	0.0232177	0.0172057	PTGS2/SOD2/CTSC/NAMPT/NPM1/ICAM1	6
GO:0051770	positive regulation of nitric-oxide synthase biosynthetic process	2/72	15/18670	0.00149076	0.0232177	0.0172057	NAMPT/CCL2	2
GO:0055089	fatty acid homeostasis	2/72	15/18670	0.00149076	0.0232177	0.0172057	APOE/XBP1	2
GO:0050920	regulation of chemotaxis	5/72	217/18670	0.00150661	0.0232994	0.0172662	IL6/CXCL14/RARRES2/CXCL8/CCL2	5
GO:0032370	positive regulation of lipid transport	3/72	61/18670	0.00168605	0.0257122	0.0190543	APOE/NFKBIA/GAL	3
GO:0090303	positive regulation of wound healing	3/72	61/18670	0.00168605	0.0257122	0.0190543	PLPP3/XBP1/THBD	3
GO:0010875	positive regulation of cholesterol efflux	2/72	16/18670	0.00169948	0.0257383	0.0190736	APOE/NFKBIA	2
GO:0008202	steroid metabolic process	6/72	331/18670	0.00173581	0.0261085	0.019348	IGFBP7/APOE/APOC1/NFKB1/AKR1C1/GAL	6
GO:0050921	positive regulation of chemotaxis	4/72	135/18670	0.00183902	0.0270457	0.0200425	IL6/CXCL14/RARRES2/CXCL8	4
GO:0046686	response to cadmium ion	3/72	63/18670	0.00185015	0.0270457	0.0200425	MT2A/MT1A/MT1X	3
GO:2000401	regulation of lymphocyte migration	3/72	63/18670	0.00185015	0.0270457	0.0200425	CXCL14/CCL2/CCL20	3
GO:0007596	blood coagulation	6/72	336/18670	0.0018721	0.0270457	0.0200425	IL6/APOE/PLAU/SERPINE2/THBD/TFPI2	6
GO:0007159	leukocyte cell-cell adhesion	6/72	337/18670	0.0019003	0.0270457	0.0200425	IL6/CCL2/XBP1/HAS2/NR4A3/ICAM1	6
GO:0006883	cellular sodium ion homeostasis	2/72	17/18670	0.00192128	0.0270457	0.0200425	C7/ATP1B3	2
GO:0034433	steroid esterification	2/72	17/18670	0.00192128	0.0270457	0.0200425	APOE/APOC1	2
GO:0034434	sterol esterification	2/72	17/18670	0.00192128	0.0270457	0.0200425	APOE/APOC1	2
GO:0034435	cholesterol esterification	2/72	17/18670	0.00192128	0.0270457	0.0200425	APOE/APOC1	2
GO:1902931	negative regulation of alcohol biosynthetic process	2/72	17/18670	0.00192128	0.0270457	0.0200425	APOE/NFKB1	2
GO:0048247	lymphocyte chemotaxis	3/72	64/18670	0.00193581	0.0270767	0.0200655	CXCL14/CCL2/CCL20	3
GO:0007599	hemostasis	6/72	341/18670	0.00201636	0.0277374	0.0205551	IL6/APOE/PLAU/SERPINE2/THBD/TFPI2	6
GO:0002548	monocyte chemotaxis	3/72	65/18670	0.0020239	0.0277374	0.0205551	IL6/CCL2/CCL20	3
GO:0072678	T cell migration	3/72	65/18670	0.0020239	0.0277374	0.0205551	CCL2/CCL20/ICAM1	3
GO:0002700	regulation of production of molecular mediator of immune response	4/72	139/18670	0.00204579	0.0277374	0.0205551	IL6/DDX21/XBP1/NR4A3	4
GO:0050817	coagulation	6/72	342/18670	0.0020462	0.0277374	0.0205551	IL6/APOE/PLAU/SERPINE2/THBD/TFPI2	6
GO:0001837	epithelial to mesenchymal transition	4/72	140/18670	0.00209989	0.0281828	0.0208851	IL6/HAS2/HNRNPAB/DAB2	4
GO:0045428	regulation of nitric oxide biosynthetic process	3/72	66/18670	0.00211446	0.0281828	0.0208851	PTGS2/PTX3/ICAM1	3
GO:0034375	high-density lipoprotein particle remodeling	2/72	18/18670	0.00215606	0.0281828	0.0208851	APOE/APOC1	2
GO:0035994	response to muscle stretch	2/72	18/18670	0.00215606	0.0281828	0.0208851	NFKBIA/NFKB1	2
GO:0051023	regulation of immunoglobulin secretion	2/72	18/18670	0.00215606	0.0281828	0.0208851	IL6/XBP1	2
GO:0150078	positive regulation of neuroinflammatory response	2/72	18/18670	0.00215606	0.0281828	0.0208851	IL6/CTSC	2
GO:0070997	neuron death	6/72	348/18670	0.00223232	0.0289582	0.0214598	SOD2/APOE/NAMPT/CCL2/NR4A3/REL	6
GO:0035296	regulation of tube diameter	4/72	143/18670	0.00226813	0.0289582	0.0214598	PTGS2/SOD2/APOE/ICAM1	4
GO:0050880	regulation of blood vessel size	4/72	143/18670	0.00226813	0.0289582	0.0214598	PTGS2/SOD2/APOE/ICAM1	4
GO:0097746	regulation of blood vessel diameter	4/72	143/18670	0.00226813	0.0289582	0.0214598	PTGS2/SOD2/APOE/ICAM1	4
GO:0033002	muscle cell proliferation	5/72	239/18670	0.00229741	0.0291625	0.0216112	PTGS2/SOD2/IL6/NAMPT/NR4A3	5
GO:0035150	regulation of tube size	4/72	144/18670	0.00232621	0.0293584	0.0217563	PTGS2/SOD2/APOE/ICAM1	4
GO:0010888	negative regulation of lipid storage	2/72	19/18670	0.00240371	0.0298224	0.0221002	IL6/NFKBIA	2
GO:0051546	keratinocyte migration	2/72	19/18670	0.00240371	0.0298224	0.0221002	FGF7/HAS2	2
GO:0061081	positive regulation of myeloid leukocyte cytokine production involved in immune response	2/72	19/18670	0.00240371	0.0298224	0.0221002	DDX21/NR4A3	2
GO:0045834	positive regulation of lipid metabolic process	4/72	146/18670	0.00244544	0.0300011	0.0222326	PTGS2/APOE/APOC1/NR4A3	4
GO:0051384	response to glucocorticoid	4/72	146/18670	0.00244544	0.0300011	0.0222326	PTGS2/IGFBP7/IL6/ICAM1	4
GO:0051966	regulation of synaptic transmission, glutamatergic	3/72	70/18670	0.00250173	0.0304117	0.0225369	PTGS2/CCL2/SERPINE2	3
GO:0043524	negative regulation of neuron apoptotic process	4/72	147/18670	0.00250661	0.0304117	0.0225369	SOD2/APOE/CCL2/NR4A3	4
GO:0050795	regulation of behavior	3/72	71/18670	0.00260493	0.0314309	0.0232922	APOE/NR4A3/PTGDS	3
GO:0051767	nitric-oxide synthase biosynthetic process	2/72	20/18670	0.00266415	0.0314541	0.0233094	NAMPT/CCL2	2
GO:0051769	regulation of nitric-oxide synthase biosynthetic process	2/72	20/18670	0.00266415	0.0314541	0.0233094	NAMPT/CCL2	2
GO:0051797	regulation of hair follicle development	2/72	20/18670	0.00266415	0.0314541	0.0233094	FST/GAL	2
GO:1903978	regulation of microglial cell activation	2/72	20/18670	0.00266415	0.0314541	0.0233094	IL6/CTSC	2
GO:0045926	negative regulation of growth	5/72	249/18670	0.00274236	0.0322044	0.0238654	MT2A/MT1A/MT1X/SERPINE2/GAL	5
GO:0045685	regulation of glial cell differentiation	3/72	73/18670	0.00281915	0.0329093	0.0243878	IL6/LIF/SERPINE2	3
GO:0030168	platelet activation	4/72	153/18670	0.00289586	0.0329093	0.0243878	IL6/APOE/SERPINE2/THBD	4
GO:0045807	positive regulation of endocytosis	4/72	153/18670	0.00289586	0.0329093	0.0243878	APOE/PTX3/CCL2/DAB2	4
GO:0050729	positive regulation of inflammatory response	4/72	153/18670	0.00289586	0.0329093	0.0243878	PTGS2/IL6/CTSC/NFKBIA	4
GO:0062013	positive regulation of small molecule metabolic process	4/72	153/18670	0.00289586	0.0329093	0.0243878	PTGS2/HAS2/NFKB1/NR4A3	4
GO:0014015	positive regulation of gliogenesis	3/72	74/18670	0.00293021	0.0329093	0.0243878	IL6/LIF/SERPINE2	3
GO:1903036	positive regulation of response to wounding	3/72	74/18670	0.00293021	0.0329093	0.0243878	PLPP3/XBP1/THBD	3
GO:0030728	ovulation	2/72	21/18670	0.00293726	0.0329093	0.0243878	PTGS2/TNFAIP6	2
GO:0036499	PERK-mediated unfolded protein response	2/72	21/18670	0.00293726	0.0329093	0.0243878	CXCL8/CCL2	2
GO:0035690	cellular response to drug	6/72	369/18670	0.00298593	0.0332848	0.024666	PTGS2/IL6/MT2A/NFKB1/NR4A3/ICAM1	6
GO:0015914	phospholipid transport	3/72	75/18670	0.00304392	0.0337599	0.0250181	APOE/MFSD2A/APOC1	3
GO:0006925	inflammatory cell apoptotic process	2/72	22/18670	0.00322295	0.035212	0.0260942	IL6/CTSL	2
GO:0048305	immunoglobulin secretion	2/72	22/18670	0.00322295	0.035212	0.0260942	IL6/XBP1	2
GO:0071359	cellular response to dsRNA	2/72	22/18670	0.00322295	0.035212	0.0260942	NPM1/NFKB1	2
GO:0006809	nitric oxide biosynthetic process	3/72	77/18670	0.00327943	0.0356516	0.02642	PTGS2/PTX3/ICAM1	3
GO:0051091	positive regulation of DNA-binding transcription factor activity	5/72	261/18670	0.00335521	0.0361865	0.0268164	IL6/PLPP3/NPM1/NFKB1/ICAM1	5
GO:0050678	regulation of epithelial cell proliferation	6/72	378/18670	0.00336159	0.0361865	0.0268164	APOE/FGF7/CCL2/XBP1/HAS2/NR4A3	6
GO:0032373	positive regulation of sterol transport	2/72	23/18670	0.00352112	0.0375268	0.0278096	APOE/NFKBIA	2
GO:0032376	positive regulation of cholesterol transport	2/72	23/18670	0.00352112	0.0375268	0.0278096	APOE/NFKBIA	2
GO:0015718	monocarboxylic acid transport	4/72	162/18670	0.00355445	0.0375268	0.0278096	APOE/MFSD2A/PLIN2/AKR1C1	4
GO:0031960	response to corticosteroid	4/72	162/18670	0.00355445	0.0375268	0.0278096	PTGS2/IGFBP7/IL6/ICAM1	4
GO:0006631	fatty acid metabolic process	6/72	383/18670	0.00358498	0.037668	0.0279143	PTGS2/CREM/APOC1/XBP1/NR4A3/PTGDS	6
GO:0022617	extracellular matrix disassembly	3/72	80/18670	0.00365315	0.038092	0.0282285	IL6/ADAMTS4/CTSL	3
GO:0048545	response to steroid hormone	6/72	385/18670	0.00367737	0.038092	0.0282285	PTGS2/IGFBP7/IL6/NR4A3/ICAM1/DAB2	6
GO:1901653	cellular response to peptide	6/72	385/18670	0.00367737	0.038092	0.0282285	RARRES2/NAMPT/XBP1/NFKB1/NR4A3/ICAM1	6
GO:0006633	fatty acid biosynthetic process	4/72	164/18670	0.00371353	0.0382859	0.0283722	PTGS2/APOC1/XBP1/PTGDS	4
GO:0048708	astrocyte differentiation	3/72	81/18670	0.00378326	0.038642	0.0286361	IL6/LIF/SERPINE2	3
GO:0110110	positive regulation of animal organ morphogenesis	3/72	81/18670	0.00378326	0.038642	0.0286361	FGF7/LIF/XBP1	3
GO:0046697	decidualization	2/72	24/18670	0.00383168	0.0389554	0.0288683	PTGS2/LIF	2
GO:0046209	nitric oxide metabolic process	3/72	82/18670	0.00391617	0.0396309	0.0293689	PTGS2/PTX3/ICAM1	3
GO:0050806	positive regulation of synaptic transmission	4/72	168/18670	0.00404606	0.0407575	0.0302038	PTGS2/APOE/CCL2/SERPINE2	4
GO:0010959	regulation of metal ion transport	6/72	394/18670	0.00411524	0.0412652	0.03058	PTGS2/ATP1B3/CCL2/SERPINE2/ICAM1/GAL	6
GO:0031639	plasminogen activation	2/72	25/18670	0.00415452	0.0414515	0.0307181	PLAU/SERPINE2	2
GO:0002718	regulation of cytokine production involved in immune response	3/72	84/18670	0.00419045	0.0414515	0.0307181	IL6/DDX21/NR4A3	3
GO:0014910	regulation of smooth muscle cell migration	3/72	84/18670	0.00419045	0.0414515	0.0307181	PLAU/HAS2/NR4A3	3
GO:0010634	positive regulation of epithelial cell migration	4/72	171/18670	0.0043083	0.042279	0.0313313	PTGS2/PLPP3/FGF7/HAS2	4
GO:0045682	regulation of epidermis development	3/72	85/18670	0.00433186	0.042279	0.0313313	FST/CTSL/GAL	3
GO:2001057	reactive nitrogen species metabolic process	3/72	85/18670	0.00433186	0.042279	0.0313313	PTGS2/PTX3/ICAM1	3
GO:0001942	hair follicle development	3/72	86/18670	0.00447614	0.0432415	0.0320445	FGF7/FST/GAL	3
GO:0003018	vascular process in circulatory system	4/72	173/18670	0.00448938	0.0432415	0.0320445	PTGS2/SOD2/APOE/ICAM1	4
GO:1901018	positive regulation of potassium ion transmembrane transporter activity	2/72	26/18670	0.00448955	0.0432415	0.0320445	ATP1B3/GAL	2
GO:0030100	regulation of endocytosis	5/72	281/18670	0.0045874	0.043991	0.0326	APOE/PTX3/CCL2/APOC1/DAB2	5
GO:2001233	regulation of apoptotic signaling pathway	6/72	406/18670	0.00475788	0.0447964	0.0331968	PTGS2/SOD2/CTSC/XBP1/ICAM1/G0S2	6
GO:0022404	molting cycle process	3/72	88/18670	0.00477339	0.0447964	0.0331968	FGF7/FST/GAL	3
GO:0022405	hair cycle process	3/72	88/18670	0.00477339	0.0447964	0.0331968	FGF7/FST/GAL	3
GO:0098773	skin epidermis development	3/72	88/18670	0.00477339	0.0447964	0.0331968	FGF7/FST/GAL	3
GO:1904035	regulation of epithelial cell apoptotic process	3/72	88/18670	0.00477339	0.0447964	0.0331968	IL6/CCL2/ICAM1	3
GO:1901623	regulation of lymphocyte chemotaxis	2/72	27/18670	0.00483667	0.0451972	0.0334938	CXCL14/CCL2	2
GO:0071346	cellular response to interferon-gamma	4/72	180/18670	0.0051635	0.0465713	0.0345121	MT2A/CCL2/CCL20/ICAM1	4
GO:0001516	prostaglandin biosynthetic process	2/72	28/18670	0.0051958	0.0465713	0.0345121	PTGS2/PTGDS	2
GO:0010894	negative regulation of steroid biosynthetic process	2/72	28/18670	0.0051958	0.0465713	0.0345121	APOE/NFKB1	2
GO:0034368	protein-lipid complex remodeling	2/72	28/18670	0.0051958	0.0465713	0.0345121	APOE/APOC1	2
GO:0034369	plasma lipoprotein particle remodeling	2/72	28/18670	0.0051958	0.0465713	0.0345121	APOE/APOC1	2
GO:0034377	plasma lipoprotein particle assembly	2/72	28/18670	0.0051958	0.0465713	0.0345121	APOE/APOC1	2
GO:0042634	regulation of hair cycle	2/72	28/18670	0.0051958	0.0465713	0.0345121	FST/GAL	2
GO:0042730	fibrinolysis	2/72	28/18670	0.0051958	0.0465713	0.0345121	PLAU/THBD	2
GO:0046457	prostanoid biosynthetic process	2/72	28/18670	0.0051958	0.0465713	0.0345121	PTGS2/PTGDS	2
GO:1990776	response to angiotensin	2/72	28/18670	0.0051958	0.0465713	0.0345121	PTGS2/NFKB1	2
GO:0014909	smooth muscle cell migration	3/72	91/18670	0.00524118	0.0467872	0.0346721	PLAU/HAS2/NR4A3	3
GO:0010632	regulation of epithelial cell migration	5/72	291/18670	0.0053114	0.047222	0.0349943	PTGS2/APOE/PLPP3/FGF7/HAS2	5
GO:0045833	negative regulation of lipid metabolic process	3/72	92/18670	0.00540303	0.047843	0.0354545	APOE/APOC1/NFKB1	3
GO:0007263	nitric oxide mediated signal transduction	2/72	29/18670	0.00556682	0.0479491	0.0355332	APOE/MT2A	2
GO:0010575	positive regulation of vascular endothelial growth factor production	2/72	29/18670	0.00556682	0.0479491	0.0355332	PTGS2/IL6	2
GO:0032372	negative regulation of sterol transport	2/72	29/18670	0.00556682	0.0479491	0.0355332	APOC1/NFKB1	2
GO:0032375	negative regulation of cholesterol transport	2/72	29/18670	0.00556682	0.0479491	0.0355332	APOC1/NFKB1	2
GO:0034367	protein-containing complex remodeling	2/72	29/18670	0.00556682	0.0479491	0.0355332	APOE/APOC1	2
GO:0044788	modulation by host of viral process	2/72	29/18670	0.00556682	0.0479491	0.0355332	APOE/PTX3	2
GO:0035249	synaptic transmission, glutamatergic	3/72	93/18670	0.00556786	0.0479491	0.0355332	PTGS2/CCL2/SERPINE2	3
GO:0048511	rhythmic process	5/72	295/18670	0.0056225	0.0482305	0.0357417	CREM/PTX3/NAMPT/HAS2/PTGDS	5
GO:0042116	macrophage activation	3/72	95/18670	0.00590652	0.0498681	0.0369552	IL6/CTSC/NAMPT	3
GO:0050810	regulation of steroid biosynthetic process	3/72	95/18670	0.00590652	0.0498681	0.0369552	IGFBP7/APOE/NFKB1	3
GO:0010743	regulation of macrophage derived foam cell differentiation	2/72	30/18670	0.00594965	0.0498681	0.0369552	NFKBIA/NFKB1	2
GO:0045939	negative regulation of steroid metabolic process	2/72	30/18670	0.00594965	0.0498681	0.0369552	APOE/NFKB1	2
GO:0045940	positive regulation of steroid metabolic process	2/72	30/18670	0.00594965	0.0498681	0.0369552	APOE/APOC1	2
GO:0061082	myeloid leukocyte cytokine production	2/72	30/18670	0.00594965	0.0498681	0.0369552	DDX21/NR4A3	2

## Sheet: APC5_GO
GO:ID	Term	GeneRatio	BgRatio	Pvalue	p.adjust	qvalue	geneID	Count
GO:0006986	response to unfolded protein	20/99	176/18670	2.30189e-21	5.21377e-18	3.81386e-18	DNAJB1/HSPA1B/HSPA1A/HSP90AA1/HSPA6/HSPB1/HSPH1/ATF3/DNAJB4/HSPA8/BAG3/HSP90AB1/DNAJA1/PPP1R15A/HSPD1/DDIT3/SERPINH1/HSPB8/TSPYL2/HSPE1	20
GO:0035966	response to topologically incorrect protein	20/99	199/18670	2.79584e-20	3.16629e-17	2.31613e-17	DNAJB1/HSPA1B/HSPA1A/HSP90AA1/HSPA6/HSPB1/HSPH1/ATF3/DNAJB4/HSPA8/BAG3/HSP90AB1/DNAJA1/PPP1R15A/HSPD1/DDIT3/SERPINH1/HSPB8/TSPYL2/HSPE1	20
GO:0009266	response to temperature stimulus	20/99	243/18670	1.52596e-18	1.04996e-15	7.6804e-16	DNAJB1/HSPA1B/HSPA1A/HSP90AA1/HSPA6/HSPH1/DNAJB4/CRYAB/HSPA8/BAG3/CHORDC1/HSP90AB1/DNAJA4/DNAJA1/FOS/HSPD1/HSPB8/IER5/DNAJB6/FKBP4	20
GO:0009408	response to heat	18/99	176/18670	1.85423e-18	1.04996e-15	7.6804e-16	DNAJB1/HSPA1B/HSPA1A/HSP90AA1/HSPA6/HSPH1/DNAJB4/CRYAB/HSPA8/BAG3/CHORDC1/HSP90AB1/DNAJA4/DNAJA1/HSPB8/IER5/DNAJB6/FKBP4	18
GO:1900034	regulation of cellular response to heat	14/99	79/18670	5.02087e-18	2.27445e-15	1.66376e-15	DNAJB1/HSPA1B/HSPA1A/HSP90AA1/HSPH1/CRYAB/HSPA8/BAG3/CHORDC1/HSP90AB1/HSPB8/IER5/DNAJB6/FKBP4	14
GO:0006457	protein folding	19/99	227/18670	8.7113e-18	3.28851e-15	2.40554e-15	DNAJB1/HSPA1B/HSPA1A/HSP90AA1/HSPA6/HSPB1/HSPH1/DNAJB4/CRYAB/HSPA8/BAG3/CHORDC1/HSP90AB1/DNAJA4/DNAJA1/HSPD1/HSPE1/DNAJB6/FKBP4	19
GO:0034605	cellular response to heat	15/99	137/18670	5.61504e-16	1.81687e-13	1.32903e-13	DNAJB1/HSPA1B/HSPA1A/HSP90AA1/HSPA6/HSPH1/CRYAB/HSPA8/BAG3/CHORDC1/HSP90AB1/HSPB8/IER5/DNAJB6/FKBP4	15
GO:0061077	chaperone-mediated protein folding	11/99	59/18670	1.19397e-14	3.38043e-12	2.47278e-12	DNAJB1/HSPA1B/HSPA1A/HSPA6/HSPB1/HSPH1/DNAJB4/HSPA8/CHORDC1/HSPE1/FKBP4	11
GO:0006458	'de novo' protein folding	9/99	41/18670	6.96053e-13	1.75173e-10	1.28139e-10	DNAJB1/HSPA1B/HSPA1A/HSPA6/HSPH1/DNAJB4/HSPA8/HSPD1/HSPE1	9
GO:0051085	chaperone cofactor-dependent protein refolding	8/99	32/18670	4.43809e-12	1.00523e-09	7.35322e-10	DNAJB1/HSPA1B/HSPA1A/HSPA6/HSPH1/DNAJB4/HSPA8/HSPE1	8
GO:0051084	'de novo' posttranslational protein folding	8/99	37/18670	1.59403e-11	3.28226e-09	2.40096e-09	DNAJB1/HSPA1B/HSPA1A/HSPA6/HSPH1/DNAJB4/HSPA8/HSPE1	8
GO:0043618	regulation of transcription from RNA polymerase II promoter in response to stress	10/99	121/18670	8.59956e-10	1.62317e-07	1.18734e-07	DNAJB1/HSPA1A/UBC/UBB/ATF3/JUN/BAG3/EGR1/KLF2/DDIT3	10
GO:0043620	regulation of DNA-templated transcription in response to stress	10/99	127/18670	1.38474e-09	2.41263e-07	1.76484e-07	DNAJB1/HSPA1A/UBC/UBB/ATF3/JUN/BAG3/EGR1/KLF2/DDIT3	10
GO:0042026	protein refolding	7/99	40/18670	1.53573e-09	2.4846e-07	1.81748e-07	HSPA1B/HSPA1A/HSP90AA1/HSPA6/HSPA8/DNAJA4/HSPD1	7
GO:0090084	negative regulation of inclusion body assembly	5/99	11/18670	1.70539e-09	2.53332e-07	1.85312e-07	DNAJB1/HSPA1B/HSPA1A/DNAJA4/DNAJB6	5
GO:0070841	inclusion body assembly	6/99	23/18670	1.78954e-09	2.53332e-07	1.85312e-07	DNAJB1/HSPA1B/HSPA1A/BAG3/DNAJA4/DNAJB6	6
GO:0034620	cellular response to unfolded protein	10/99	140/18670	3.58963e-09	4.78266e-07	3.4985e-07	HSPA1B/HSPA1A/HSPA6/ATF3/HSPA8/BAG3/PPP1R15A/DDIT3/HSPB8/TSPYL2	10
GO:0035967	cellular response to topologically incorrect protein	10/99	161/18670	1.38469e-08	1.74241e-06	1.27457e-06	HSPA1B/HSPA1A/HSPA6/ATF3/HSPA8/BAG3/PPP1R15A/DDIT3/HSPB8/TSPYL2	10
GO:0090083	regulation of inclusion body assembly	5/99	16/18670	1.57884e-08	1.88214e-06	1.37678e-06	DNAJB1/HSPA1B/HSPA1A/DNAJA4/DNAJB6	5
GO:0042326	negative regulation of phosphorylation	15/99	468/18670	2.42787e-08	2.74956e-06	2.0113e-06	HSPB1/GADD45B/ATF3/JUN/CHORDC1/DNAJA1/SOCS3/DYNLL1/MIDN/KLF4/DUSP1/MYC/GADD45A/SOCS1/RGS2	15
GO:1903706	regulation of hemopoiesis	15/99	475/18670	2.95366e-08	3.18573e-06	2.33035e-06	HSPA1B/HSPA1A/JUN/KLF10/IRF1/PIM1/ZFP36/FOS/ZFP36L2/MYC/HES1/ZFP36L1/MAFB/SOCS1/ID2	15
GO:0051348	negative regulation of transferase activity	12/99	285/18670	3.60454e-08	3.71104e-06	2.71461e-06	HSPB1/GADD45B/CHORDC1/DNAJA1/ZFP36/EIF4A2/SOCS3/MIDN/DUSP1/GADD45A/SOCS1/RGS2	12
GO:0046677	response to antibiotic	12/99	327/18670	1.61199e-07	1.55642e-05	1.13852e-05	HSP90AA1/JUN/CRYAB/ID3/RHOB/EGR1/KLF2/KLF4/OSER1/DUSP1/ID1/RGS2	12
GO:0009612	response to mechanical stimulus	10/99	210/18670	1.70607e-07	1.55642e-05	1.13852e-05	JUN/BAG3/IRF1/FOSB/FOS/BTG2/JUNB/JUND/GADD45A/SLC38A2	10
GO:0045646	regulation of erythrocyte differentiation	6/99	47/18670	1.7179e-07	1.55642e-05	1.13852e-05	HSPA1B/HSPA1A/ZFP36/ZFP36L1/MAFB/ID2	6
GO:0045444	fat cell differentiation	10/99	223/18670	2.97755e-07	2.59391e-05	1.89744e-05	ZFP36/NR4A1/DDIT3/KLF4/ZFP36L2/HES1/ZFP36L1/SOCS1/ID2/RGS2	10
GO:0031647	regulation of protein stability	11/99	284/18670	3.20405e-07	2.68784e-05	1.96615e-05	HSPA1B/HSPA1A/HSP90AA1/CRYAB/HSPA8/BAG3/HSP90AB1/PIM1/HSPD1/MYLIP/ID1	11
GO:0051403	stress-activated MAPK cascade	11/99	286/18670	3.43595e-07	2.70291e-05	1.97717e-05	UBC/UBB/GADD45B/CRYAB/DNAJA1/ZFP36/DUSP1/MYC/GADD45A/GADD45G/ZFP36L1	11
GO:0097201	negative regulation of transcription from RNA polymerase II promoter in response to stress	4/99	12/18670	3.56372e-07	2.70291e-05	1.97717e-05	DNAJB1/HSPA1A/JUN/BAG3	4
GO:0038066	p38MAPK cascade	6/99	53/18670	3.58002e-07	2.70291e-05	1.97717e-05	GADD45B/ZFP36/DUSP1/GADD45A/GADD45G/ZFP36L1	6
GO:0001933	negative regulation of protein phosphorylation	13/99	429/18670	4.27956e-07	3.12684e-05	2.28727e-05	HSPB1/GADD45B/ATF3/JUN/CHORDC1/DNAJA1/SOCS3/KLF4/DUSP1/MYC/GADD45A/SOCS1/RGS2	13
GO:0032781	positive regulation of ATPase activity	6/99	55/18670	4.48223e-07	3.17258e-05	2.32074e-05	DNAJB1/DNAJB4/DNAJA1/DYNLL1/DNAJB6/AHSA1	6
GO:0051090	regulation of DNA-binding transcription factor activity	13/99	432/18670	4.63079e-07	3.1784e-05	2.32499e-05	HSPA1B/HSPA1A/UBC/UBB/JUN/ID3/PIM1/FOS/DDIT3/KLF4/TCEAL7/ID1/ID2	13
GO:0045639	positive regulation of myeloid cell differentiation	7/99	91/18670	5.34978e-07	3.5639e-05	2.60698e-05	HSPA1B/HSPA1A/JUN/KLF10/FOS/ZFP36L1/ID2	7
GO:0051591	response to cAMP	7/99	97/18670	8.27387e-07	5.35438e-05	3.91671e-05	JUN/FOSB/FOS/JUNB/JUND/DUSP1/ZFP36L1	7
GO:0045637	regulation of myeloid cell differentiation	10/99	251/18670	8.80318e-07	5.46211e-05	3.99552e-05	HSPA1B/HSPA1A/JUN/KLF10/ZFP36/FOS/MYC/ZFP36L1/MAFB/ID2	10
GO:0031098	stress-activated protein kinase signaling cascade	11/99	315/18670	8.92265e-07	5.46211e-05	3.99552e-05	UBC/UBB/GADD45B/CRYAB/DNAJA1/ZFP36/DUSP1/MYC/GADD45A/GADD45G/ZFP36L1	11
GO:0033673	negative regulation of kinase activity	10/99	257/18670	1.09081e-06	6.5018e-05	4.75605e-05	HSPB1/GADD45B/CHORDC1/DNAJA1/SOCS3/MIDN/DUSP1/GADD45A/SOCS1/RGS2	10
GO:0061013	regulation of mRNA catabolic process	9/99	199/18670	1.12146e-06	6.51311e-05	4.76432e-05	HSPA1A/UBC/UBB/HSPB1/HSPA8/ZFP36/BTG2/ZFP36L2/ZFP36L1	9
GO:1903311	regulation of mRNA metabolic process	11/99	324/18670	1.17547e-06	6.65609e-05	4.86891e-05	HSPA1A/UBC/UBB/HSPB1/HSPA8/ZFP36/TRA2B/BTG2/ZFP36L2/ZFP36L1/SRSF3	11
GO:1903707	negative regulation of hemopoiesis	8/99	155/18670	1.70124e-06	9.39829e-05	6.87483e-05	IRF1/ZFP36/MYC/HES1/ZFP36L1/MAFB/SOCS1/ID2	8
GO:1902105	regulation of leukocyte differentiation	10/99	272/18670	1.81983e-06	9.6157e-05	7.03386e-05	JUN/KLF10/IRF1/FOS/ZFP36L2/MYC/ZFP36L1/MAFB/SOCS1/ID2	10
GO:0071496	cellular response to external stimulus	11/99	339/18670	1.8255e-06	9.6157e-05	7.03386e-05	ATF3/JUN/HSPA8/KLF10/BAG3/IRF1/PIM1/FOS/MAP1LC3B/GADD45A/SLC38A2	11
GO:0030099	myeloid cell differentiation	12/99	416/18670	2.05633e-06	0.000105854	7.7432e-05	HSPA1B/HSPA1A/JUN/KLF10/ZFP36/KLF2/FOS/JUNB/MYC/ZFP36L1/MAFB/ID2	12
GO:1900153	positive regulation of nuclear-transcribed mRNA catabolic process, deadenylation-dependent decay	4/99	18/18670	2.14982e-06	0.000108208	7.91536e-05	ZFP36/BTG2/ZFP36L2/ZFP36L1	4
GO:0030218	erythrocyte differentiation	7/99	114/18670	2.46281e-06	0.000121267	8.87063e-05	HSPA1B/HSPA1A/ZFP36/KLF2/ZFP36L1/MAFB/ID2	7
GO:0051131	chaperone-mediated protein complex assembly	4/99	19/18670	2.71204e-06	0.000130697	9.56047e-05	HSPA1A/HSP90AA1/HSP90AB1/HSPD1	4
GO:0002761	regulation of myeloid leukocyte differentiation	7/99	117/18670	2.93031e-06	0.000138274	0.000101147	JUN/KLF10/FOS/MYC/ZFP36L1/MAFB/ID2	7
GO:1900151	regulation of nuclear-transcribed mRNA catabolic process, deadenylation-dependent decay	4/99	20/18670	3.37627e-06	0.000156066	0.000114162	ZFP36/BTG2/ZFP36L2/ZFP36L1	4
GO:0034101	erythrocyte homeostasis	7/99	122/18670	3.87335e-06	0.000175463	0.00012835	HSPA1B/HSPA1A/ZFP36/KLF2/ZFP36L1/MAFB/ID2	7
GO:0043462	regulation of ATPase activity	6/99	80/18670	4.17593e-06	0.000183156	0.000133978	DNAJB1/DNAJB4/DNAJA1/DYNLL1/DNAJB6/AHSA1	6
GO:0051101	regulation of DNA binding	7/99	124/18670	4.31544e-06	0.000183156	0.000133978	JUN/ID3/DDIT3/KLF4/HES1/ID1/ID2	7
GO:0060711	labyrinthine layer development	5/99	46/18670	4.36845e-06	0.000183156	0.000133978	SOCS3/JUNB/HES1/DNAJB6/ZFP36L1	5
GO:0006469	negative regulation of protein kinase activity	9/99	235/18670	4.40614e-06	0.000183156	0.000133978	HSPB1/GADD45B/CHORDC1/DNAJA1/SOCS3/DUSP1/GADD45A/SOCS1/RGS2	9
GO:0043488	regulation of mRNA stability	8/99	177/18670	4.57633e-06	0.000183156	0.000133978	HSPA1A/UBC/UBB/HSPB1/HSPA8/ZFP36/ZFP36L2/ZFP36L1	8
GO:0034599	cellular response to oxidative stress	10/99	302/18670	4.62337e-06	0.000183156	0.000133978	HSPA1B/HSPA1A/HSPB1/JUN/RHOB/KLF2/FOS/KLF4/OSER1/MCL1	10
GO:0006979	response to oxidative stress	12/99	451/18670	4.71423e-06	0.000183156	0.000133978	HSPA1B/HSPA1A/HSPB1/JUN/CRYAB/RHOB/KLF2/FOS/KLF4/OSER1/DUSP1/MCL1	12
GO:0007050	cell cycle arrest	9/99	237/18670	4.72041e-06	0.000183156	0.000133978	IRF1/HSP90AB1/PPP1R15A/DDIT3/BTG2/DUSP1/MYC/GADD45A/ID2	9
GO:0050821	protein stabilization	8/99	178/18670	4.77095e-06	0.000183156	0.000133978	HSPA1B/HSPA1A/HSP90AA1/CRYAB/BAG3/HSP90AB1/PIM1/HSPD1	8
GO:0071277	cellular response to calcium ion	6/99	83/18670	5.17854e-06	0.00019549	0.000143	JUN/FOSB/FOS/CACYBP/JUNB/JUND	6
GO:0043487	regulation of RNA stability	8/99	183/18670	5.85273e-06	0.000217318	0.000158968	HSPA1A/UBC/UBB/HSPB1/HSPA8/ZFP36/ZFP36L2/ZFP36L1	8
GO:1903708	positive regulation of hemopoiesis	8/99	185/18670	6.3401e-06	0.000231618	0.000169428	HSPA1B/HSPA1A/JUN/KLF10/FOS/ZFP36L1/SOCS1/ID2	8
GO:0071560	cellular response to transforming growth factor beta stimulus	9/99	249/18670	7.04081e-06	0.000253134	0.000185167	HSPA1A/UBC/UBB/JUN/HSP90AB1/FOS/ZFP36L2/ZFP36L1/ID1	9
GO:0046683	response to organophosphorus	7/99	134/18670	7.2073e-06	0.000255071	0.000186584	JUN/FOSB/FOS/JUNB/JUND/DUSP1/ZFP36L1	7
GO:0042594	response to starvation	8/99	191/18670	8.01333e-06	0.000279234	0.000204259	ATF3/JUN/HSPA8/KLF10/ZFP36/DDIT3/MAP1LC3B/SLC38A2	8
GO:0001656	metanephros development	6/99	90/18670	8.29099e-06	0.000284532	0.000208134	ID3/EGR1/MYC/HES1/ID2/OSR2	6
GO:0071559	response to transforming growth factor beta	9/99	255/18670	8.52837e-06	0.00028831	0.000210898	HSPA1A/UBC/UBB/JUN/HSP90AB1/FOS/ZFP36L2/ZFP36L1/ID1	9
GO:0002763	positive regulation of myeloid leukocyte differentiation	5/99	54/18670	9.74626e-06	0.000319931	0.000234029	JUN/KLF10/FOS/ZFP36L1/ID2	5
GO:0043392	negative regulation of DNA binding	5/99	54/18670	9.74626e-06	0.000319931	0.000234029	JUN/ID3/DDIT3/ID1/ID2	5
GO:0042542	response to hydrogen peroxide	7/99	146/18670	1.26424e-05	0.000409074	0.000299236	JUN/CRYAB/RHOB/KLF2/KLF4/OSER1/DUSP1	7
GO:0002573	myeloid leukocyte differentiation	8/99	204/18670	1.29502e-05	0.00041313	0.000302204	JUN/KLF10/FOS/JUNB/MYC/ZFP36L1/MAFB/ID2	8
GO:0002262	myeloid cell homeostasis	7/99	147/18670	1.32175e-05	0.000415801	0.000304158	HSPA1B/HSPA1A/ZFP36/KLF2/ZFP36L1/MAFB/ID2	7
GO:0051592	response to calcium ion	7/99	148/18670	1.38141e-05	0.000428615	0.000313531	JUN/FOSB/FOS/CACYBP/JUNB/JUND/DUSP1	7
GO:0014074	response to purine-containing compound	7/99	149/18670	1.44328e-05	0.00044176	0.000323146	JUN/FOSB/FOS/JUNB/JUND/DUSP1/ZFP36L1	7
GO:0009896	positive regulation of catabolic process	11/99	423/18670	1.49372e-05	0.000451104	0.000329981	HSPA1B/HSPA1A/HSP90AA1/ZFAND2A/BAG3/ZFP36/BTG2/HSPB8/ZFP36L2/ZFP36L1/MYLIP	11
GO:0031331	positive regulation of cellular catabolic process	10/99	361/18670	2.18332e-05	0.000650686	0.000475975	HSPA1B/HSPA1A/HSP90AA1/ZFAND2A/BAG3/ZFP36/BTG2/HSPB8/ZFP36L2/ZFP36L1	10
GO:0000185	activation of MAPKKK activity	3/99	11/18670	2.31386e-05	0.000671858	0.000491462	GADD45B/GADD45A/GADD45G	3
GO:1901990	regulation of mitotic cell cycle phase transition	11/99	444/18670	2.33725e-05	0.000671858	0.000491462	HSP90AA1/BTG2/DYNLL1/KLF4/ZFP36L2/DUSP1/TUBB4B/GADD45A/ZFP36L1/ID2/TUBA1A	11
GO:0006402	mRNA catabolic process	10/99	364/18670	2.34335e-05	0.000671858	0.000491462	HSPA1B/HSPA1A/UBC/UBB/HSPB1/HSPA8/ZFP36/BTG2/ZFP36L2/ZFP36L1	10
GO:0009314	response to radiation	11/99	448/18670	2.53785e-05	0.000718529	0.000525602	JUN/CRYAB/RHOB/EGR1/FOS/JUNB/JUND/DUSP1/MYC/GADD45A/ID2	11
GO:0035914	skeletal muscle cell differentiation	5/99	68/18670	3.0296e-05	0.000847167	0.000619701	ATF3/MAFF/EGR1/FOS/BTG2	5
GO:0000302	response to reactive oxygen species	8/99	232/18670	3.26445e-05	0.000901704	0.000659594	JUN/CRYAB/RHOB/KLF2/FOS/KLF4/OSER1/DUSP1	8
GO:0043433	negative regulation of DNA-binding transcription factor activity	7/99	170/18670	3.37829e-05	0.000921906	0.000674372	ID3/PIM1/DDIT3/KLF4/TCEAL7/ID1/ID2	7
GO:0070423	nucleotide-binding oligomerization domain containing signaling pathway	4/99	35/18670	3.43276e-05	0.000925619	0.000677088	HSPA1B/HSPA1A/UBC/UBB	4
GO:0002755	MyD88-dependent toll-like receptor signaling pathway	4/99	36/18670	3.84619e-05	0.00100134	0.000732475	UBC/UBB/IRF1/HSPD1	4
GO:0035872	nucleotide-binding domain, leucine rich repeat containing receptor signaling pathway	4/99	36/18670	3.84619e-05	0.00100134	0.000732475	HSPA1B/HSPA1A/UBC/UBB	4
GO:0051973	positive regulation of telomerase activity	4/99	36/18670	3.84619e-05	0.00100134	0.000732475	HSP90AA1/HSP90AB1/KLF4/MYC	4
GO:1902947	regulation of tau-protein kinase activity	3/99	13/18670	3.97987e-05	0.00102436	0.00074932	HSP90AA1/HSP90AB1/EGR1	3
GO:0014706	striated muscle tissue development	10/99	390/18670	4.20642e-05	0.00107051	0.000783076	ATF3/PIM1/MAFF/EGR1/IFRD1/FOS/CACYBP/BTG2/ID2/RGS2	10
GO:1901987	regulation of cell cycle phase transition	11/99	480/18670	4.75431e-05	0.0011965	0.000875239	HSP90AA1/BTG2/DYNLL1/KLF4/ZFP36L2/DUSP1/TUBB4B/GADD45A/ZFP36L1/ID2/TUBA1A	11
GO:0006401	RNA catabolic process	10/99	397/18670	4.88455e-05	0.00121577	0.000889333	HSPA1B/HSPA1A/UBC/UBB/HSPB1/HSPA8/ZFP36/BTG2/ZFP36L2/ZFP36L1	10
GO:0001709	cell fate determination	4/99	40/18670	5.87112e-05	0.00143309	0.0010483	IFRD1/KLF4/HES1/MCL1	4
GO:1903313	positive regulation of mRNA metabolic process	5/99	78/18670	5.88423e-05	0.00143309	0.0010483	ZFP36/TRA2B/BTG2/ZFP36L2/ZFP36L1	5
GO:0060537	muscle tissue development	10/99	408/18670	6.13841e-05	0.0014791	0.00108195	ATF3/PIM1/MAFF/EGR1/IFRD1/FOS/CACYBP/BTG2/ID2/RGS2	10
GO:0071214	cellular response to abiotic stimulus	9/99	331/18670	6.62637e-05	0.00156341	0.00114363	CRYAB/BAG3/IRF1/RHOB/EGR1/MYC/GADD45A/ZFP36L1/SLC38A2	9
GO:0104004	cellular response to environmental stimulus	9/99	331/18670	6.62637e-05	0.00156341	0.00114363	CRYAB/BAG3/IRF1/RHOB/EGR1/MYC/GADD45A/ZFP36L1/SLC38A2	9
GO:0071248	cellular response to metal ion	7/99	190/18670	6.84298e-05	0.00159787	0.00116884	JUN/FOSB/FOS/CACYBP/JUNB/JUND/ID2	7
GO:0045598	regulation of fat cell differentiation	6/99	132/18670	7.29058e-05	0.00168502	0.00123259	ZFP36/DDIT3/ZFP36L2/HES1/ZFP36L1/ID2	6
GO:0061158	3'-UTR-mediated mRNA destabilization	3/99	16/18670	7.70314e-05	0.0017392	0.00127222	ZFP36/ZFP36L2/ZFP36L1	3
GO:0061684	chaperone-mediated autophagy	3/99	16/18670	7.70314e-05	0.0017392	0.00127222	HSP90AA1/HSPA8/BAG3	3
GO:0045429	positive regulation of nitric oxide biosynthetic process	4/99	43/18670	7.83217e-05	0.0017392	0.00127222	HSP90AA1/HSP90AB1/KLF2/KLF4	4
GO:0071364	cellular response to epidermal growth factor stimulus	4/99	43/18670	7.83217e-05	0.0017392	0.00127222	ZFP36/ZFP36L2/ZFP36L1/ID1	4
GO:0071897	DNA biosynthetic process	7/99	196/18670	8.31878e-05	0.00182932	0.00133815	HSP90AA1/UBC/UBB/HSP90AB1/KLF4/DUSP1/MYC	7
GO:1904407	positive regulation of nitric oxide metabolic process	4/99	44/18670	8.58049e-05	0.00186873	0.00136697	HSP90AA1/HSP90AB1/KLF2/KLF4	4
GO:0031668	cellular response to extracellular stimulus	8/99	268/18670	9.0045e-05	0.00193659	0.00141661	ATF3/JUN/HSPA8/KLF10/PIM1/FOS/MAP1LC3B/SLC38A2	8
GO:0048568	embryonic organ development	10/99	428/18670	9.12686e-05	0.00193659	0.00141661	ID3/TRA2B/SOCS3/JUNB/HES1/DNAJB6/ZFP36L1/MAFB/ID2/OSR2	10
GO:0007179	transforming growth factor beta receptor signaling pathway	7/99	199/18670	9.14858e-05	0.00193659	0.00141661	HSPA1A/UBC/UBB/JUN/HSP90AB1/FOS/ID1	7
GO:0001892	embryonic placenta development	5/99	87/18670	9.91868e-05	0.00206247	0.00150869	SOCS3/JUNB/HES1/DNAJB6/ZFP36L1	5
GO:0007178	transmembrane receptor protein serine/threonine kinase signaling pathway	9/99	349/18670	9.92536e-05	0.00206247	0.00150869	HSPA1A/UBC/UBB/JUN/HSP90AB1/EGR1/FOS/HES1/ID1	9
GO:0070849	response to epidermal growth factor	4/99	47/18670	0.000111376	0.00227267	0.00166245	ZFP36/ZFP36L2/ZFP36L1/ID1	4
GO:1900744	regulation of p38MAPK cascade	4/99	47/18670	0.000111376	0.00227267	0.00166245	GADD45B/DUSP1/GADD45A/GADD45G	4
GO:1902107	positive regulation of leukocyte differentiation	6/99	144/18670	0.000117911	0.00238055	0.00174137	JUN/KLF10/FOS/ZFP36L1/SOCS1/ID2	6
GO:0007623	circadian rhythm	7/99	208/18670	0.000120517	0.00238055	0.00174137	JUN/KLF10/ID3/EGR1/JUND/ID1/ID2	7
GO:0051972	regulation of telomerase activity	4/99	48/18670	0.000121009	0.00238055	0.00174137	HSP90AA1/HSP90AB1/KLF4/MYC	4
GO:0061014	positive regulation of mRNA catabolic process	4/99	48/18670	0.000121009	0.00238055	0.00174137	ZFP36/BTG2/ZFP36L2/ZFP36L1	4
GO:0030522	intracellular receptor signaling pathway	8/99	280/18670	0.000121918	0.00238055	0.00174137	HSPA1B/HSPA1A/UBC/UBB/DNAJA1/PIM1/NR4A1/FKBP4	8
GO:0051384	response to glucocorticoid	6/99	146/18670	0.000127187	0.0024622	0.00180109	ZFP36/FOSB/FOS/ZFP36L2/DUSP1/ZFP36L1	6
GO:0071236	cellular response to antibiotic	6/99	147/18670	0.000132036	0.00253442	0.00185393	ID3/RHOB/EGR1/KLF2/KLF4/OSER1	6
GO:0009267	cellular response to starvation	6/99	149/18670	0.000142176	0.00270104	0.0019758	ATF3/JUN/HSPA8/KLF10/MAP1LC3B/SLC38A2	6
GO:1901216	positive regulation of neuron death	5/99	94/18670	0.000143101	0.00270104	0.0019758	JUN/EGR1/FOS/DDIT3/MCL1	5
GO:0045655	regulation of monocyte differentiation	3/99	20/18670	0.000154416	0.0028726	0.0021013	JUN/MYC/ZFP36L1	3
GO:0071241	cellular response to inorganic substance	7/99	217/18670	0.000156632	0.0028726	0.0021013	JUN/FOSB/FOS/CACYBP/JUNB/JUND/ID2	7
GO:1990823	response to leukemia inhibitory factor	5/99	96/18670	0.000158026	0.0028726	0.0021013	EIF4A2/SOCS3/CACYBP/KLF4/SRSF3	5
GO:1990830	cellular response to leukemia inhibitory factor	5/99	96/18670	0.000158026	0.0028726	0.0021013	EIF4A2/SOCS3/CACYBP/KLF4/SRSF3	5
GO:0001890	placenta development	6/99	152/18670	0.000158532	0.0028726	0.0021013	HSP90AB1/SOCS3/JUNB/HES1/DNAJB6/ZFP36L1	6
GO:0036499	PERK-mediated unfolded protein response	3/99	21/18670	0.00017946	0.00318881	0.00233261	ATF3/PPP1R15A/DDIT3	3
GO:0060713	labyrinthine layer morphogenesis	3/99	21/18670	0.00017946	0.00318881	0.00233261	SOCS3/DNAJB6/ZFP36L1	3
GO:0044706	multi-multicellular organism process	7/99	222/18670	0.000180206	0.00318881	0.00233261	MAFF/FOSB/FOS/JUNB/SLC38A2/FKBP4/RGS2	7
GO:0045665	negative regulation of neuron differentiation	7/99	225/18670	0.000195676	0.00343572	0.00251322	ID3/IFRD1/HES1/MYLIP/ID1/FKBP4/ID2	7
GO:0048545	response to steroid hormone	9/99	385/18670	0.000207381	0.00361322	0.00264306	DNAJA1/ZFP36/NR4A1/FOSB/FOS/ZFP36L2/DUSP1/ZFP36L1/FKBP4	9
GO:2000379	positive regulation of reactive oxygen species metabolic process	5/99	102/18670	0.000210011	0.0036311	0.00265614	HSP90AA1/HSP90AB1/KLF2/KLF4/GADD45A	5
GO:1902106	negative regulation of leukocyte differentiation	5/99	103/18670	0.000219806	0.00377168	0.00275897	IRF1/MYC/MAFB/SOCS1/ID2	5
GO:0031960	response to corticosteroid	6/99	162/18670	0.000224081	0.00381611	0.00279148	ZFP36/FOSB/FOS/ZFP36L2/DUSP1/ZFP36L1	6
GO:1903320	regulation of protein modification by small protein conjugation or removal	7/99	231/18670	0.00022984	0.00388498	0.00284186	HSPA1B/HSPA1A/HSP90AA1/UBB/HSP90AB1/DNAJA1/EGR1	7
GO:1903428	positive regulation of reactive oxygen species biosynthetic process	4/99	57/18670	0.000236854	0.00397388	0.00290689	HSP90AA1/HSP90AB1/KLF2/KLF4	4
GO:2001242	regulation of intrinsic apoptotic signaling pathway	6/99	165/18670	0.000247419	0.00412062	0.00301422	HSPA1A/UBB/HSPB1/DNAJA1/DDIT3/MCL1	6
GO:1901214	regulation of neuron death	8/99	313/18670	0.0002605	0.00430681	0.00315042	UBB/JUN/HSP90AB1/EGR1/FOS/DDIT3/BTG2/MCL1	8
GO:0031669	cellular response to nutrient levels	7/99	237/18670	0.000268664	0.00440959	0.0032256	ATF3/JUN/HSPA8/KLF10/PIM1/MAP1LC3B/SLC38A2	7
GO:0034614	cellular response to reactive oxygen species	6/99	168/18670	0.00027263	0.0044347	0.00324397	JUN/RHOB/KLF2/FOS/KLF4/OSER1	6
GO:2000278	regulation of DNA biosynthetic process	5/99	108/18670	0.00027411	0.0044347	0.00324397	HSP90AA1/HSP90AB1/KLF4/DUSP1/MYC	5
GO:0006914	autophagy	10/99	496/18670	0.000300879	0.0047764	0.00349393	HSP90AA1/HSPB1/HSPA8/BAG3/DDIT3/DYNLL1/HSPB8/MAP1LC3B/MCL1/SQSTM1	10
GO:0061919	process utilizing autophagic mechanism	10/99	496/18670	0.000300879	0.0047764	0.00349393	HSP90AA1/HSPB1/HSPA8/BAG3/DDIT3/DYNLL1/HSPB8/MAP1LC3B/MCL1/SQSTM1	10
GO:0060330	regulation of response to interferon-gamma	3/99	25/18670	0.000305604	0.0047764	0.00349393	HSP90AB1/SOCS3/SOCS1	3
GO:0060334	regulation of interferon-gamma-mediated signaling pathway	3/99	25/18670	0.000305604	0.0047764	0.00349393	HSP90AB1/SOCS3/SOCS1	3
GO:2001233	regulation of apoptotic signaling pathway	9/99	406/18670	0.000306806	0.0047764	0.00349393	HSPA1B/HSPA1A/UBB/HSPB1/ATF3/DNAJA1/DDIT3/TNFRSF12A/MCL1	9
GO:0045604	regulation of epidermal cell differentiation	4/99	61/18670	0.000307883	0.0047764	0.00349393	MAFF/ZFP36/HES1/ZFP36L1	4
GO:0002753	cytoplasmic pattern recognition receptor signaling pathway	4/99	62/18670	0.000327786	0.00504459	0.00369011	HSPA1B/HSPA1A/UBC/UBB	4
GO:0007517	muscle organ development	9/99	410/18670	0.000329624	0.00504459	0.00369011	ATF3/CRYAB/ID3/PIM1/MAFF/EGR1/FOS/BTG2/RGS2	9
GO:0048872	homeostasis of number of cells	7/99	246/18670	0.000336644	0.00511743	0.00374339	HSPA1B/HSPA1A/ZFP36/KLF2/ZFP36L1/MAFB/ID2	7
GO:0060669	embryonic placenta morphogenesis	3/99	26/18670	0.000344139	0.00517468	0.00378526	SOCS3/DNAJB6/ZFP36L1	3
GO:1903362	regulation of cellular protein catabolic process	7/99	247/18670	0.000344978	0.00517468	0.00378526	HSPA1B/HSPA1A/HSP90AA1/UBB/ZFAND2A/HSP90AB1/MYLIP	7
GO:0042035	regulation of cytokine biosynthetic process	5/99	114/18670	0.000352079	0.00524645	0.00383776	HSPB1/IRF1/ZFP36/EGR1/KLF4	5
GO:0030705	cytoskeleton-dependent intracellular transport	6/99	180/18670	0.000394345	0.00583786	0.00427038	UBB/HSPB1/HSPA8/BAG3/DYNLL1/TUBA1A	6
GO:0045428	regulation of nitric oxide biosynthetic process	4/99	66/18670	0.000416689	0.00612857	0.00448304	HSP90AA1/HSP90AB1/KLF2/KLF4	4
GO:0006417	regulation of translation	9/99	424/18670	0.000420848	0.00614981	0.00449857	HSPB1/PPP1R15A/EIF5/ZFP36/EIF4A2/BTG2/ZFP36L2/ZFP36L1/RGS2	9
GO:0043405	regulation of MAP kinase activity	8/99	337/18670	0.000426811	0.00619697	0.00453307	UBC/UBB/GADD45B/DNAJA1/DUSP1/GADD45A/GADD45G/RGS2	8
GO:0045577	regulation of B cell differentiation	3/99	28/18670	0.000430294	0.00620774	0.00454095	ZFP36L2/ZFP36L1/ID2	3
GO:2000573	positive regulation of DNA biosynthetic process	4/99	67/18670	0.000441356	0.00631326	0.00461813	HSP90AA1/HSP90AB1/KLF4/MYC	4
GO:0043409	negative regulation of MAPK cascade	6/99	184/18670	0.000443182	0.00631326	0.00461813	ATF3/DNAJA1/KLF4/DUSP1/MYC/RGS2	6
GO:0051052	regulation of DNA metabolic process	9/99	429/18670	0.000458092	0.00648487	0.00474367	HSP90AA1/JUN/HSP90AB1/ID3/CACYBP/TSPYL2/KLF4/DUSP1/MYC	9
GO:0030308	negative regulation of cell growth	6/99	186/18670	0.000469308	0.00660237	0.00482962	HSPA1B/HSPA1A/CRYAB/IFRD1/TSPYL2/RGS2	6
GO:0048608	reproductive structure development	9/99	431/18670	0.000473731	0.00662347	0.00484505	UBB/HSP90AB1/SOCS3/JUNB/ARID4B/HES1/DNAJB6/ZFP36L1/FKBP4	9
GO:0010721	negative regulation of cell development	8/99	344/18670	0.000488956	0.00679439	0.00497008	ID3/IFRD1/HES1/MYLIP/ID1/FKBP4/ID2/RGS2	8
GO:0050673	epithelial cell proliferation	9/99	434/18670	0.000498013	0.00681046	0.00498183	JUN/ZFP36/NR4A1/MYC/HES1/ZFP36L1/ID1/ID2/OSR2	9
GO:0061458	reproductive system development	9/99	434/18670	0.000498013	0.00681046	0.00498183	UBB/HSP90AB1/SOCS3/JUNB/ARID4B/HES1/DNAJB6/ZFP36L1/FKBP4	9
GO:0042089	cytokine biosynthetic process	5/99	123/18670	0.000499133	0.00681046	0.00498183	HSPB1/IRF1/ZFP36/EGR1/KLF4	5
GO:0042107	cytokine metabolic process	5/99	124/18670	0.000517943	0.0070248	0.00513862	HSPB1/IRF1/ZFP36/EGR1/KLF4	5
GO:0060759	regulation of response to cytokine stimulus	6/99	190/18670	0.000525155	0.00705064	0.00515752	HSPA1B/HSPA1A/HSP90AB1/SOCS3/KLF4/SOCS1	6
GO:0070997	neuron death	8/99	348/18670	0.000527645	0.00705064	0.00515752	UBB/JUN/HSP90AB1/EGR1/FOS/DDIT3/BTG2/MCL1	8
GO:0061157	mRNA destabilization	3/99	30/18670	0.000529187	0.00705064	0.00515752	ZFP36/ZFP36L2/ZFP36L1	3
GO:0071479	cellular response to ionizing radiation	4/99	71/18670	0.000550508	0.00729182	0.00533395	CRYAB/RHOB/EGR1/GADD45A	4
GO:0007565	female pregnancy	6/99	192/18670	0.000554951	0.00730793	0.00534573	FOSB/FOS/JUNB/SLC38A2/FKBP4/RGS2	6
GO:0030098	lymphocyte differentiation	8/99	353/18670	0.000579461	0.0074686	0.00546326	IRF1/EGR1/ZFP36L2/KLF6/ZFP36L1/MAFB/SOCS1/ID2	8
GO:0035019	somatic stem cell population maintenance	4/99	72/18670	0.000580539	0.0074686	0.00546326	KLF10/KLF4/ZFP36L2/HES1	4
GO:0038034	signal transduction in absence of ligand	4/99	72/18670	0.000580539	0.0074686	0.00546326	HSPA1B/HSPA1A/BAG3/MCL1	4
GO:0097192	extrinsic apoptotic signaling pathway in absence of ligand	4/99	72/18670	0.000580539	0.0074686	0.00546326	HSPA1B/HSPA1A/BAG3/MCL1	4
GO:0045648	positive regulation of erythrocyte differentiation	3/99	31/18670	0.000583639	0.0074686	0.00546326	HSPA1B/HSPA1A/ID2	3
GO:2000377	regulation of reactive oxygen species metabolic process	6/99	195/18670	0.000602094	0.00766148	0.00560435	HSP90AA1/CRYAB/HSP90AB1/KLF2/KLF4/GADD45A	6
GO:0002221	pattern recognition receptor signaling pathway	6/99	197/18670	0.000635211	0.00797157	0.00583119	HSPA1B/HSPA1A/UBC/UBB/IRF1/HSPD1	6
GO:0050779	RNA destabilization	3/99	32/18670	0.000641547	0.00797157	0.00583119	ZFP36/ZFP36L2/ZFP36L1	3
GO:0060674	placenta blood vessel development	3/99	32/18670	0.000641547	0.00797157	0.00583119	SOCS3/JUNB/HES1	3
GO:1900745	positive regulation of p38MAPK cascade	3/99	32/18670	0.000641547	0.00797157	0.00583119	GADD45B/GADD45A/GADD45G	3
GO:0032677	regulation of interleukin-8 production	4/99	74/18670	0.000644061	0.00797157	0.00583119	HSPA1B/HSPA1A/DDIT3/KLF4	4
GO:0045088	regulation of innate immune response	9/99	452/18670	0.000666178	0.00820051	0.00599865	HSPA1B/HSPA1A/UBC/UBB/IRF1/HSP90AB1/HSPD1/SOCS3/SOCS1	9
GO:0036003	positive regulation of transcription from RNA polymerase II promoter in response to stress	3/99	33/18670	0.000702997	0.00860696	0.00629597	ATF3/KLF2/DDIT3	3
GO:0010038	response to metal ion	8/99	364/18670	0.000708036	0.00862205	0.00630701	JUN/FOSB/FOS/CACYBP/JUNB/JUND/DUSP1/ID2	8
GO:0000288	nuclear-transcribed mRNA catabolic process, deadenylation-dependent decay	4/99	77/18670	0.000748365	0.0090162	0.00659533	ZFP36/BTG2/ZFP36L2/ZFP36L1	4
GO:0006809	nitric oxide biosynthetic process	4/99	77/18670	0.000748365	0.0090162	0.00659533	HSP90AA1/HSP90AB1/KLF2/KLF4	4
GO:0031396	regulation of protein ubiquitination	6/99	204/18670	0.000762389	0.00913656	0.00668337	HSPA1B/HSPA1A/HSP90AA1/UBB/HSP90AB1/DNAJA1	6
GO:0035690	cellular response to drug	8/99	369/18670	0.000773633	0.00922252	0.00674625	HSP90AB1/RHOB/EGR1/KLF2/KLF4/OSER1/MYC/ID1	8
GO:0021954	central nervous system neuron development	4/99	78/18670	0.000785636	0.00931658	0.00681505	HSP90AA1/UBB/HSP90AB1/BTG2	4
GO:0002683	negative regulation of immune system process	9/99	463/18670	0.000790074	0.0093204	0.00681785	IRF1/ZFP36/DUSP1/MYC/HES1/ZFP36L1/MAFB/SOCS1/ID2	9
GO:0042110	T cell activation	9/99	464/18670	0.000802212	0.00941456	0.00688673	HSPH1/IRF1/EGR1/HSPD1/ZFP36L2/HES1/ZFP36L1/MAFB/SOCS1	9
GO:0072655	establishment of protein localization to mitochondrion	5/99	137/18670	0.000814104	0.00950488	0.0069528	HSP90AA1/BAG3/DNAJA1/HSPD1/DDIT3	5
GO:0006446	regulation of translational initiation	4/99	79/18670	0.0008242	0.00952456	0.00696719	HSPB1/PPP1R15A/EIF5/EIF4A2	4
GO:0071260	cellular response to mechanical stimulus	4/99	79/18670	0.0008242	0.00952456	0.00696719	BAG3/IRF1/GADD45A/SLC38A2	4
GO:0051098	regulation of binding	8/99	373/18670	0.000829566	0.0095379	0.00697695	JUN/HSP90AB1/ID3/DDIT3/KLF4/HES1/ID1/ID2	8
GO:0097193	intrinsic apoptotic signaling pathway	7/99	289/18670	0.00087585	0.0100192	0.00732902	HSPA1A/UBB/HSPB1/DNAJA1/PPP1R15A/DDIT3/MCL1	7
GO:0050678	regulation of epithelial cell proliferation	8/99	378/18670	0.000904014	0.0101235	0.00740535	JUN/ZFP36/NR4A1/MYC/HES1/ZFP36L1/ID1/OSR2	8
GO:0030224	monocyte differentiation	3/99	36/18670	0.000909445	0.0101235	0.00740535	JUN/MYC/ZFP36L1	3
GO:1901099	negative regulation of signal transduction in absence of ligand	3/99	36/18670	0.000909445	0.0101235	0.00740535	HSPA1B/HSPA1A/MCL1	3
GO:1903131	mononuclear cell differentiation	3/99	36/18670	0.000909445	0.0101235	0.00740535	JUN/MYC/ZFP36L1	3
GO:2001240	negative regulation of extrinsic apoptotic signaling pathway in absence of ligand	3/99	36/18670	0.000909445	0.0101235	0.00740535	HSPA1B/HSPA1A/MCL1	3
GO:0071356	cellular response to tumor necrosis factor	7/99	291/18670	0.000911789	0.0101235	0.00740535	HSPA1B/HSPA1A/ZFP36/KLF2/ZFP36L2/TNFRSF12A/ZFP36L1	7
GO:0070585	protein localization to mitochondrion	5/99	141/18670	0.000926547	0.0102372	0.0074885	HSP90AA1/BAG3/DNAJA1/HSPD1/DDIT3	5
GO:0032637	interleukin-8 production	4/99	82/18670	0.000947896	0.0103719	0.00758703	HSPA1B/HSPA1A/DDIT3/KLF4	4
GO:0046209	nitric oxide metabolic process	4/99	82/18670	0.000947896	0.0103719	0.00758703	HSP90AA1/HSP90AB1/KLF2/KLF4	4
GO:0007254	JNK cascade	6/99	214/18670	0.000977248	0.0106417	0.00778436	UBC/UBB/GADD45B/DNAJA1/GADD45A/GADD45G	6
GO:0048511	rhythmic process	7/99	295/18670	0.000987159	0.0106472	0.00778841	JUN/KLF10/ID3/EGR1/JUND/ID1/ID2	7
GO:0050768	negative regulation of neurogenesis	7/99	295/18670	0.000987159	0.0106472	0.00778841	ID3/IFRD1/HES1/MYLIP/ID1/FKBP4/ID2	7
GO:0043281	regulation of cysteine-type endopeptidase activity involved in apoptotic process	6/99	215/18670	0.00100106	0.0107459	0.00786063	CRYAB/HSPD1/KLF4/MYC/HSPE1/DNAJB6	6
GO:1901653	cellular response to peptide	8/99	385/18670	0.00101717	0.0108674	0.00794949	KLF10/NR4A1/KLF2/SOCS3/KLF4/ZFP36L1/SOCS1/ID1	8
GO:0045445	myoblast differentiation	4/99	84/18670	0.00103728	0.0110302	0.00806856	ID3/IFRD1/DDIT3/ZFP36L1	4
GO:0071901	negative regulation of protein serine/threonine kinase activity	5/99	145/18670	0.00105017	0.0111151	0.00813065	HSPB1/CHORDC1/DNAJA1/DUSP1/RGS2	5
GO:0034248	regulation of cellular amide metabolic process	9/99	483/18670	0.00106337	0.0112024	0.00819456	HSPB1/PPP1R15A/EIF5/ZFP36/EIF4A2/BTG2/ZFP36L2/ZFP36L1/RGS2	9
GO:0016049	cell growth	9/99	484/18670	0.00107882	0.0112639	0.00823949	HSPA1B/HSPA1A/HSP90AA1/CRYAB/HSP90AB1/IFRD1/TSPYL2/TNFRSF12A/RGS2	9
GO:0045682	regulation of epidermis development	4/99	85/18670	0.00108412	0.0112639	0.00823949	MAFF/ZFP36/HES1/ZFP36L1	4
GO:2001057	reactive nitrogen species metabolic process	4/99	85/18670	0.00108412	0.0112639	0.00823949	HSP90AA1/HSP90AB1/KLF2/KLF4	4
GO:0043312	neutrophil degranulation	9/99	485/18670	0.00109446	0.0113194	0.00828014	HSPA1B/HSPA1A/HSP90AA1/HSPA6/HSPA8/HSP90AB1/DYNLL1/TUBB4B/NEU1	9
GO:0010212	response to ionizing radiation	5/99	147/18670	0.00111638	0.0114936	0.00840754	CRYAB/RHOB/EGR1/MYC/GADD45A	5
GO:0002283	neutrophil activation involved in immune response	9/99	488/18670	0.00114249	0.0117092	0.00856524	HSPA1B/HSPA1A/HSP90AA1/HSPA6/HSPA8/HSP90AB1/DYNLL1/TUBB4B/NEU1	9
GO:0042769	DNA damage response, detection of DNA damage	3/99	39/18670	0.00115075	0.0117407	0.00858831	UBC/UBB/DNAJA1	3
GO:0045657	positive regulation of monocyte differentiation	2/99	10/18670	0.00121834	0.012134	0.00887598	JUN/ZFP36L1	2
GO:0051409	response to nitrosative stress	2/99	10/18670	0.00121834	0.012134	0.00887598	DNAJA1/DDIT3	2
GO:0061635	regulation of protein complex stability	2/99	10/18670	0.00121834	0.012134	0.00887598	HSPA8/SQSTM1	2
GO:0072203	cell proliferation involved in metanephros development	2/99	10/18670	0.00121834	0.012134	0.00887598	EGR1/MYC	2
GO:1903265	positive regulation of tumor necrosis factor-mediated signaling pathway	2/99	10/18670	0.00121834	0.012134	0.00887598	HSPA1B/HSPA1A	2
GO:0071774	response to fibroblast growth factor	5/99	150/18670	0.00122143	0.012134	0.00887598	IER2/ZFP36/NR4A1/ZFP36L2/ZFP36L1	5
GO:0097191	extrinsic apoptotic signaling pathway	6/99	224/18670	0.00123598	0.0122249	0.00894248	HSPA1B/HSPA1A/ATF3/BAG3/TNFRSF12A/MCL1	6
GO:0001503	ossification	8/99	398/18670	0.00125733	0.012382	0.00905738	KLF10/ID3/JUNB/JUND/HSPE1/ID1/ID2/OSR2	8
GO:0001649	osteoblast differentiation	6/99	225/18670	0.00126448	0.0123985	0.00906948	ID3/JUNB/JUND/HSPE1/ID1/ID2	6
GO:0042119	neutrophil activation	9/99	498/18670	0.00131506	0.0128389	0.00939159	HSPA1B/HSPA1A/HSP90AA1/HSPA6/HSPA8/HSP90AB1/DYNLL1/TUBB4B/NEU1	9
GO:0002446	neutrophil mediated immunity	9/99	499/18670	0.00133342	0.0129068	0.0094413	HSPA1B/HSPA1A/HSP90AA1/HSPA6/HSPA8/HSP90AB1/DYNLL1/TUBB4B/NEU1	9
GO:0031667	response to nutrient levels	9/99	499/18670	0.00133342	0.0129068	0.0094413	ATF3/JUN/HSPA8/KLF10/PIM1/ZFP36/DDIT3/MAP1LC3B/SLC38A2	9
GO:0051054	positive regulation of DNA metabolic process	6/99	228/18670	0.00135302	0.0130408	0.0095393	HSP90AA1/JUN/HSP90AB1/CACYBP/KLF4/MYC	6
GO:0034612	response to tumor necrosis factor	7/99	312/18670	0.00136398	0.0130908	0.00957588	HSPA1B/HSPA1A/ZFP36/KLF2/ZFP36L2/TNFRSF12A/ZFP36L1	7
GO:0045638	negative regulation of myeloid cell differentiation	4/99	91/18670	0.00139678	0.0132929	0.00972375	ZFP36/MYC/ZFP36L1/MAFB	4
GO:0060333	interferon-gamma-mediated signaling pathway	4/99	91/18670	0.00139678	0.0132929	0.00972375	IRF1/HSP90AB1/SOCS3/SOCS1	4
GO:2001236	regulation of extrinsic apoptotic signaling pathway	5/99	155/18670	0.00141256	0.0133868	0.00979239	HSPA1B/HSPA1A/ATF3/TNFRSF12A/MCL1	5
GO:0051961	negative regulation of nervous system development	7/99	315/18670	0.00144081	0.0135976	0.00994665	ID3/IFRD1/HES1/MYLIP/ID1/FKBP4/ID2	7
GO:0030856	regulation of epithelial cell differentiation	5/99	156/18670	0.00145328	0.0136584	0.00999112	MAFF/ZFP36/HES1/ZFP36L1/ID1	5
GO:0003264	regulation of cardioblast proliferation	2/99	11/18670	0.00148394	0.0137189	0.0100353	PIM1/HES1	2
GO:0060992	response to fungicide	2/99	11/18670	0.00148394	0.0137189	0.0100353	KLF2/KLF4	2
GO:0072321	chaperone-mediated protein transport	2/99	11/18670	0.00148394	0.0137189	0.0100353	HSPA8/BAG3	2
GO:1990440	positive regulation of transcription from RNA polymerase II promoter in response to endoplasmic reticulum stress	2/99	11/18670	0.00148394	0.0137189	0.0100353	ATF3/DDIT3	2
GO:0070371	ERK1 and ERK2 cascade	7/99	317/18670	0.00149388	0.0137546	0.0100615	ATF3/JUN/KLF4/ZFP36L2/DUSP1/MYC/ZFP36L1	7
GO:0007519	skeletal muscle tissue development	5/99	160/18670	0.00162489	0.0149003	0.0108996	ATF3/MAFF/EGR1/FOS/BTG2	5
GO:0097711	ciliary basal body-plasma membrane docking	4/99	95/18670	0.00163716	0.0149523	0.0109376	HSP90AA1/DYNLL1/TUBB4B/TUBA1A	4
GO:0032872	regulation of stress-activated MAPK cascade	6/99	237/18670	0.00164725	0.014984	0.0109608	GADD45B/DNAJA1/DUSP1/MYC/GADD45A/GADD45G	6
GO:0010970	transport along microtubule	5/99	161/18670	0.00167003	0.0150702	0.0110238	UBB/HSPB1/HSPA8/BAG3/DYNLL1	5
GO:0099111	microtubule-based transport	5/99	161/18670	0.00167003	0.0150702	0.0110238	UBB/HSPB1/HSPA8/BAG3/DYNLL1	5
GO:0070302	regulation of stress-activated protein kinase signaling cascade	6/99	239/18670	0.00171877	0.0153874	0.0112559	GADD45B/DNAJA1/DUSP1/MYC/GADD45A/GADD45G	6
GO:2000116	regulation of cysteine-type endopeptidase activity	6/99	239/18670	0.00171877	0.0153874	0.0112559	CRYAB/HSPD1/KLF4/MYC/HSPE1/DNAJB6	6
GO:0030217	T cell differentiation	6/99	240/18670	0.00175541	0.0156535	0.0114505	IRF1/EGR1/ZFP36L2/ZFP36L1/MAFB/SOCS1	6
GO:0030316	osteoclast differentiation	4/99	97/18670	0.00176752	0.0156997	0.0114843	KLF10/FOS/JUNB/MAFB	4
GO:0060213	positive regulation of nuclear-transcribed mRNA poly(A) tail shortening	2/99	12/18670	0.00177458	0.0157009	0.0114852	ZFP36/BTG2	2
GO:2001243	negative regulation of intrinsic apoptotic signaling pathway	4/99	98/18670	0.00183532	0.0161751	0.0118321	HSPA1A/HSPB1/DNAJA1/MCL1	4
GO:0006984	ER-nucleus signaling pathway	3/99	46/18670	0.00186082	0.0163363	0.01195	ATF3/PPP1R15A/DDIT3	3
GO:0001655	urogenital system development	7/99	330/18670	0.00187712	0.0164158	0.0120081	ID3/EGR1/MYC/HES1/FKBP4/ID2/OSR2	7
GO:0070301	cellular response to hydrogen peroxide	4/99	99/18670	0.00190491	0.0165947	0.012139	RHOB/KLF2/KLF4/OSER1	4
GO:0070498	interleukin-1-mediated signaling pathway	4/99	100/18670	0.00197631	0.017053	0.0124742	UBC/UBB/EGR1/SQSTM1	4
GO:0061614	pri-miRNA transcription by RNA polymerase II	3/99	47/18670	0.00198011	0.017053	0.0124742	JUN/FOS/KLF4	3
GO:2001239	regulation of extrinsic apoptotic signaling pathway in absence of ligand	3/99	47/18670	0.00198011	0.017053	0.0124742	HSPA1B/HSPA1A/MCL1	3
GO:1903426	regulation of reactive oxygen species biosynthetic process	4/99	101/18670	0.00204953	0.017214	0.012592	HSP90AA1/HSP90AB1/KLF2/KLF4	4
GO:0045619	regulation of lymphocyte differentiation	5/99	169/18670	0.00206498	0.017214	0.012592	IRF1/ZFP36L2/ZFP36L1/SOCS1/ID2	5
GO:0051100	negative regulation of binding	5/99	169/18670	0.00206498	0.017214	0.012592	JUN/ID3/DDIT3/ID1/ID2	5
GO:0060538	skeletal muscle organ development	5/99	169/18670	0.00206498	0.017214	0.012592	ATF3/MAFF/EGR1/FOS/BTG2	5
GO:1901991	negative regulation of mitotic cell cycle phase transition	6/99	248/18670	0.00207028	0.017214	0.012592	BTG2/KLF4/ZFP36L2/DUSP1/GADD45A/ZFP36L1	6
GO:0008298	intracellular mRNA localization	2/99	13/18670	0.00209	0.017214	0.012592	ZFP36/ZFP36L1	2
GO:0042532	negative regulation of tyrosine phosphorylation of STAT protein	2/99	13/18670	0.00209	0.017214	0.012592	SOCS3/SOCS1	2
GO:0048711	positive regulation of astrocyte differentiation	2/99	13/18670	0.00209	0.017214	0.012592	HES1/ID2	2
GO:0048715	negative regulation of oligodendrocyte differentiation	2/99	13/18670	0.00209	0.017214	0.012592	HES1/ID2	2
GO:0060712	spongiotrophoblast layer development	2/99	13/18670	0.00209	0.017214	0.012592	SOCS3/ZFP36L1	2
GO:0061029	eyelid development in camera-type eye	2/99	13/18670	0.00209	0.017214	0.012592	JUN/OSR2	2
GO:0070431	nucleotide-binding oligomerization domain containing 2 signaling pathway	2/99	13/18670	0.00209	0.017214	0.012592	HSPA1B/HSPA1A	2
GO:0045926	negative regulation of growth	6/99	249/18670	0.00211246	0.0173359	0.0126812	HSPA1B/HSPA1A/CRYAB/IFRD1/TSPYL2/RGS2	6
GO:0071383	cellular response to steroid hormone stimulus	6/99	250/18670	0.00215528	0.0176235	0.0128916	DNAJA1/ZFP36/NR4A1/ZFP36L2/ZFP36L1/FKBP4	6
GO:0043434	response to peptide hormone	8/99	436/18670	0.00222738	0.018061	0.0132116	NR4A1/EGR1/SOCS3/CACYBP/BTG2/JUND/ZFP36L1/SOCS1	8
GO:0032757	positive regulation of interleukin-8 production	3/99	49/18670	0.00223271	0.018061	0.0132116	HSPA1B/HSPA1A/DDIT3	3
GO:0061912	selective autophagy	3/99	49/18670	0.00223271	0.018061	0.0132116	BAG3/HSPB8/SQSTM1	3
GO:0009409	response to cold	3/99	50/18670	0.00236615	0.0188709	0.013804	HSP90AA1/FOS/HSPD1	3
GO:0031113	regulation of microtubule polymerization	3/99	50/18670	0.00236615	0.0188709	0.013804	HSPA1B/HSPA1A/FKBP4	3
GO:0032873	negative regulation of stress-activated MAPK cascade	3/99	50/18670	0.00236615	0.0188709	0.013804	DNAJA1/DUSP1/MYC	3
GO:0070303	negative regulation of stress-activated protein kinase signaling cascade	3/99	50/18670	0.00236615	0.0188709	0.013804	DNAJA1/DUSP1/MYC	3
GO:0043374	CD8-positive, alpha-beta T cell differentiation	2/99	14/18670	0.00242992	0.0190227	0.0139151	IRF1/SOCS1	2
GO:0060211	regulation of nuclear-transcribed mRNA poly(A) tail shortening	2/99	14/18670	0.00242992	0.0190227	0.0139151	ZFP36/BTG2	2
GO:0072216	positive regulation of metanephros development	2/99	14/18670	0.00242992	0.0190227	0.0139151	EGR1/MYC	2
GO:1901386	negative regulation of voltage-gated calcium channel activity	2/99	14/18670	0.00242992	0.0190227	0.0139151	RRAD/GEM	2
GO:1901722	regulation of cell proliferation involved in kidney development	2/99	14/18670	0.00242992	0.0190227	0.0139151	EGR1/MYC	2
GO:0042136	neurotransmitter biosynthetic process	4/99	106/18670	0.00244398	0.0190227	0.0139151	HSP90AA1/HSP90AB1/KLF2/KLF4	4
GO:1904029	regulation of cyclin-dependent protein kinase activity	4/99	106/18670	0.00244398	0.0190227	0.0139151	SERTAD1/HSP90AB1/CCNL1/GADD45A	4
GO:0045668	negative regulation of osteoblast differentiation	3/99	51/18670	0.00250444	0.0194266	0.0142105	ID3/ID1/ID2	3
GO:0001959	regulation of cytokine-mediated signaling pathway	5/99	177/18670	0.00252423	0.0195132	0.0142739	HSPA1B/HSPA1A/HSP90AB1/SOCS3/SOCS1	5
GO:0006275	regulation of DNA replication	4/99	108/18670	0.00261541	0.020081	0.0146892	JUN/ID3/CACYBP/TSPYL2	4
GO:0071156	regulation of cell cycle arrest	4/99	108/18670	0.00261541	0.020081	0.0146892	HSP90AB1/BTG2/GADD45A/ID2	4
GO:0071347	cellular response to interleukin-1	5/99	179/18670	0.00264976	0.0201644	0.0147502	UBC/UBB/EGR1/KLF2/SQSTM1	5
GO:2001235	positive regulation of apoptotic signaling pathway	5/99	179/18670	0.00264976	0.0201644	0.0147502	UBB/ATF3/DDIT3/TNFRSF12A/MCL1	5
GO:0010631	epithelial cell migration	7/99	351/18670	0.00265297	0.0201644	0.0147502	HSPB1/JUN/DNAJA4/RHOB/NR4A1/KLF4/ID1	7
GO:0090132	epithelium migration	7/99	354/18670	0.00278139	0.0206943	0.0151378	HSPB1/JUN/DNAJA4/RHOB/NR4A1/KLF4/ID1	7
GO:0034616	response to laminar fluid shear stress	2/99	15/18670	0.00279409	0.0206943	0.0151378	KLF2/KLF4	2
GO:0045475	locomotor rhythm	2/99	15/18670	0.00279409	0.0206943	0.0151378	EGR1/ID2	2
GO:0098840	protein transport along microtubule	2/99	15/18670	0.00279409	0.0206943	0.0151378	HSPB1/BAG3	2
GO:0099118	microtubule-based protein transport	2/99	15/18670	0.00279409	0.0206943	0.0151378	HSPB1/BAG3	2
GO:1901841	regulation of high voltage-gated calcium channel activity	2/99	15/18670	0.00279409	0.0206943	0.0151378	RRAD/GEM	2
GO:2001185	regulation of CD8-positive, alpha-beta T cell activation	2/99	15/18670	0.00279409	0.0206943	0.0151378	IRF1/SOCS1	2
GO:0045661	regulation of myoblast differentiation	3/99	53/18670	0.00279578	0.0206943	0.0151378	ID3/DDIT3/ZFP36L1	3
GO:0021953	central nervous system neuron differentiation	5/99	183/18670	0.00291435	0.0214318	0.0156773	HSP90AA1/UBB/HSP90AB1/BTG2/HES1	5
GO:0061136	regulation of proteasomal protein catabolic process	5/99	183/18670	0.00291435	0.0214318	0.0156773	HSPA1B/HSPA1A/UBB/ZFAND2A/HSP90AB1	5
GO:0031109	microtubule polymerization or depolymerization	4/99	112/18670	0.00298271	0.0218352	0.0159724	HSPA1B/HSPA1A/CRYAB/FKBP4	4
GO:1901988	negative regulation of cell cycle phase transition	6/99	267/18670	0.00298848	0.0218352	0.0159724	BTG2/KLF4/ZFP36L2/DUSP1/GADD45A/ZFP36L1	6
GO:0090130	tissue migration	7/99	360/18670	0.00305254	0.0222315	0.0162623	HSPB1/JUN/DNAJA4/RHOB/NR4A1/KLF4/ID1	7
GO:0010948	negative regulation of cell cycle process	7/99	361/18670	0.00309963	0.0224133	0.0163953	HSP90AB1/BTG2/KLF4/ZFP36L2/DUSP1/GADD45A/ZFP36L1	7
GO:0043551	regulation of phosphatidylinositol 3-kinase activity	3/99	55/18670	0.00310719	0.0224133	0.0163953	SOCS3/KLF4/SOCS1	3
GO:0045620	negative regulation of lymphocyte differentiation	3/99	55/18670	0.00310719	0.0224133	0.0163953	IRF1/SOCS1/ID2	3
GO:0010332	response to gamma radiation	3/99	56/18670	0.00327055	0.0235168	0.0172025	CRYAB/EGR1/MYC	3
GO:0043542	endothelial cell migration	6/99	273/18670	0.00333359	0.0238942	0.0174786	HSPB1/DNAJA4/RHOB/NR4A1/KLF4/ID1	6
GO:0043525	positive regulation of neuron apoptotic process	3/99	57/18670	0.00343909	0.0245727	0.0179748	JUN/DDIT3/MCL1	3
GO:0071478	cellular response to radiation	5/99	191/18670	0.00350011	0.02493	0.0182362	CRYAB/RHOB/EGR1/MYC/GADD45A	5
GO:0061323	cell proliferation involved in heart morphogenesis	2/99	17/18670	0.00359412	0.0253604	0.018551	PIM1/HES1	2
GO:0071850	mitotic cell cycle arrest	2/99	17/18670	0.00359412	0.0253604	0.018551	DUSP1/GADD45A	2
GO:2000136	regulation of cell proliferation involved in heart morphogenesis	2/99	17/18670	0.00359412	0.0253604	0.018551	PIM1/HES1	2
GO:0071385	cellular response to glucocorticoid stimulus	3/99	58/18670	0.00361285	0.0254134	0.0185898	ZFP36/ZFP36L2/ZFP36L1	3
GO:0001822	kidney development	6/99	278/18670	0.00364322	0.0255476	0.018688	ID3/EGR1/MYC/HES1/ID2/OSR2	6
GO:1901654	response to ketone	5/99	193/18670	0.00365887	0.0255782	0.0187104	FOSB/KLF2/FOS/KLF4/DUSP1	5
GO:0001701	in utero embryonic development	7/99	373/18670	0.00370932	0.0258511	0.01891	MAFF/KLF2/SOCS3/JUNB/HES1/DNAJB6/ZFP36L1	7
GO:0017015	regulation of transforming growth factor beta receptor signaling pathway	4/99	120/18670	0.00382022	0.0265423	0.0194156	HSPA1A/UBC/UBB/HSP90AB1	4
GO:0030968	endoplasmic reticulum unfolded protein response	4/99	121/18670	0.00393499	0.027173	0.019877	ATF3/PPP1R15A/DDIT3/TSPYL2	4
GO:0048675	axon extension	4/99	121/18670	0.00393499	0.027173	0.019877	HSP90AA1/HSP90AB1/IFRD1/TNFRSF12A	4
GO:0035994	response to muscle stretch	2/99	18/18670	0.00402946	0.0275615	0.0201611	JUN/FOS	2
GO:0072593	reactive oxygen species metabolic process	6/99	284/18670	0.00404246	0.0275615	0.0201611	HSP90AA1/CRYAB/HSP90AB1/KLF2/KLF4/GADD45A	6
GO:0032434	regulation of proteasomal ubiquitin-dependent protein catabolic process	4/99	122/18670	0.00405208	0.0275615	0.0201611	HSPA1B/HSPA1A/ZFAND2A/HSP90AB1	4
GO:1903409	reactive oxygen species biosynthetic process	4/99	122/18670	0.00405208	0.0275615	0.0201611	HSP90AA1/HSP90AB1/KLF2/KLF4	4
GO:1903844	regulation of cellular response to transforming growth factor beta stimulus	4/99	122/18670	0.00405208	0.0275615	0.0201611	HSPA1A/UBC/UBB/HSP90AB1	4
GO:0034976	response to endoplasmic reticulum stress	6/99	285/18670	0.00411203	0.0278855	0.0203982	HSPA1A/ATF3/JUN/PPP1R15A/DDIT3/TSPYL2	6
GO:0030900	forebrain development	7/99	381/18670	0.0041639	0.0279172	0.0204214	DNAJB1/UBB/TRA2B/BTG2/HES1/SLC38A2/ID2	7
GO:0042176	regulation of protein catabolic process	7/99	381/18670	0.0041639	0.0279172	0.0204214	HSPA1B/HSPA1A/HSP90AA1/UBB/ZFAND2A/HSP90AB1/MYLIP	7
GO:0071384	cellular response to corticosteroid stimulus	3/99	61/18670	0.00416601	0.0279172	0.0204214	ZFP36/ZFP36L2/ZFP36L1	3
GO:2001244	positive regulation of intrinsic apoptotic signaling pathway	3/99	61/18670	0.00416601	0.0279172	0.0204214	UBB/DDIT3/MCL1	3
GO:0051249	regulation of lymphocyte activation	8/99	485/18670	0.00425632	0.0284382	0.0208025	HSPH1/IRF1/HSPD1/ZFP36L2/HES1/ZFP36L1/SOCS1/ID2	8
GO:0070059	intrinsic apoptotic signaling pathway in response to endoplasmic reticulum stress	3/99	62/18670	0.00436118	0.0290531	0.0212523	HSPA1A/PPP1R15A/DDIT3	3
GO:0060716	labyrinthine layer blood vessel development	2/99	19/18670	0.00448801	0.0297232	0.0217425	JUNB/HES1	2
GO:0071243	cellular response to arsenic-containing substance	2/99	19/18670	0.00448801	0.0297232	0.0217425	ATF3/ZFAND2A	2
GO:0030278	regulation of ossification	5/99	203/18670	0.00453115	0.0299192	0.0218859	ID3/JUND/ID1/ID2/OSR2	5
GO:0045667	regulation of osteoblast differentiation	4/99	126/18670	0.00454403	0.0299192	0.0218859	ID3/JUND/ID1/ID2	4
GO:0072001	renal system development	6/99	293/18670	0.00470101	0.0308632	0.0225763	ID3/EGR1/MYC/HES1/ID2/OSR2	6
GO:0043550	regulation of lipid kinase activity	3/99	64/18670	0.00476794	0.0310327	0.0227004	SOCS3/KLF4/SOCS1	3
GO:0045600	positive regulation of fat cell differentiation	3/99	64/18670	0.00476794	0.0310327	0.0227004	ZFP36/ZFP36L1/ID2	3
GO:0045670	regulation of osteoclast differentiation	3/99	64/18670	0.00476794	0.0310327	0.0227004	KLF10/FOS/MAFB	3
GO:0050679	positive regulation of epithelial cell proliferation	5/99	206/18670	0.00481945	0.0312781	0.0228798	JUN/NR4A1/MYC/ID1/OSR2	5
GO:0070555	response to interleukin-1	5/99	207/18670	0.00491838	0.0316822	0.0231755	UBC/UBB/EGR1/KLF2/SQSTM1	5
GO:0071456	cellular response to hypoxia	5/99	207/18670	0.00491838	0.0316822	0.0231755	UBC/UBB/EGR1/MYC/ZFP36L1	5
GO:0042276	error-prone translesion synthesis	2/99	20/18670	0.00496952	0.0316822	0.0231755	UBC/UBB	2
GO:0070262	peptidyl-serine dephosphorylation	2/99	20/18670	0.00496952	0.0316822	0.0231755	PPP1R15A/DUSP1	2
GO:0070987	error-free translesion synthesis	2/99	20/18670	0.00496952	0.0316822	0.0231755	UBC/UBB	2
GO:1901673	regulation of mitotic spindle assembly	2/99	20/18670	0.00496952	0.0316822	0.0231755	HSPA1B/HSPA1A	2
GO:0071806	protein transmembrane transport	3/99	65/18670	0.00497963	0.0316822	0.0231755	HSPA8/HSPD1/MCL1	3
GO:0002758	innate immune response-activating signal transduction	6/99	298/18670	0.0050994	0.0323066	0.0236322	HSPA1B/HSPA1A/UBC/UBB/IRF1/HSPD1	6
GO:0017148	negative regulation of translation	5/99	209/18670	0.00512057	0.0323066	0.0236322	ZFP36/BTG2/ZFP36L2/ZFP36L1/RGS2	5
GO:0071229	cellular response to acid chemical	5/99	209/18670	0.00512057	0.0323066	0.0236322	ID3/EGR1/KLF2/KLF4/SOCS1	5
GO:0030183	B cell differentiation	4/99	131/18670	0.00521362	0.0327756	0.0239753	ZFP36L2/KLF6/ZFP36L1/ID2	4
GO:0043523	regulation of neuron apoptotic process	5/99	210/18670	0.00522384	0.0327756	0.0239753	JUN/HSP90AB1/DDIT3/BTG2/MCL1	5
GO:0042108	positive regulation of cytokine biosynthetic process	3/99	67/18670	0.00541983	0.0337821	0.0247115	HSPB1/IRF1/EGR1	3
GO:0032516	positive regulation of phosphoprotein phosphatase activity	2/99	21/18670	0.00547374	0.0337821	0.0247115	HSP90AB1/PPP1R15A	2
GO:0051412	response to corticosterone	2/99	21/18670	0.00547374	0.0337821	0.0247115	FOSB/FOS	2
GO:0071498	cellular response to fluid shear stress	2/99	21/18670	0.00547374	0.0337821	0.0247115	KLF2/KLF4	2
GO:0072111	cell proliferation involved in kidney development	2/99	21/18670	0.00547374	0.0337821	0.0247115	EGR1/MYC	2
GO:2000737	negative regulation of stem cell differentiation	2/99	21/18670	0.00547374	0.0337821	0.0247115	ZFP36L2/HES1	2
GO:1903037	regulation of leukocyte cell-cell adhesion	6/99	304/18670	0.00560963	0.0345267	0.0252562	HSPH1/IRF1/HSPD1/KLF4/HES1/SOCS1	6
GO:0045732	positive regulation of protein catabolic process	5/99	214/18670	0.00565174	0.0345978	0.0253082	HSPA1B/HSPA1A/HSP90AA1/ZFAND2A/MYLIP	5
GO:1903050	regulation of proteolysis involved in cellular protein catabolic process	5/99	214/18670	0.00565174	0.0345978	0.0253082	HSPA1B/HSPA1A/UBB/ZFAND2A/HSP90AB1	5
GO:0043484	regulation of RNA splicing	4/99	135/18670	0.00579466	0.0353771	0.0258783	HSPA1A/CLK1/TRA2B/SRSF3	4
GO:0036294	cellular response to decreased oxygen levels	5/99	217/18670	0.00598851	0.0364368	0.0266535	UBC/UBB/EGR1/MYC/ZFP36L1	5
GO:0000717	nucleotide-excision repair, DNA duplex unwinding	2/99	22/18670	0.00600041	0.0364368	0.0266535	UBC/UBB	2
GO:0033077	T cell differentiation in thymus	3/99	70/18670	0.00612277	0.0370804	0.0271243	ZFP36L2/ZFP36L1/MAFB	3
GO:0000715	nucleotide-excision repair, DNA damage recognition	2/99	23/18670	0.0065493	0.0392438	0.0287067	UBC/UBB	2
GO:0006297	nucleotide-excision repair, DNA gap filling	2/99	23/18670	0.0065493	0.0392438	0.0287067	UBC/UBB	2
GO:0036037	CD8-positive, alpha-beta T cell activation	2/99	23/18670	0.0065493	0.0392438	0.0287067	IRF1/SOCS1	2
GO:0072215	regulation of metanephros development	2/99	23/18670	0.0065493	0.0392438	0.0287067	EGR1/MYC	2
GO:1903364	positive regulation of cellular protein catabolic process	4/99	140/18670	0.00657976	0.0393223	0.0287642	HSPA1B/HSPA1A/HSP90AA1/ZFAND2A	4
GO:0001558	regulation of cell growth	7/99	416/18670	0.0066669	0.0397382	0.0290684	HSPA1B/HSPA1A/CRYAB/IFRD1/TSPYL2/TNFRSF12A/RGS2	7
GO:0043161	proteasome-mediated ubiquitin-dependent protein catabolic process	7/99	419/18670	0.00692436	0.0411645	0.0301117	HSPA1B/HSPA1A/UBC/UBB/ZFAND2A/HSP90AB1/DDIT3	7
GO:0002218	activation of innate immune response	6/99	319/18670	0.00704796	0.0417801	0.0305621	HSPA1B/HSPA1A/UBC/UBB/IRF1/HSPD1	6
GO:0044344	cellular response to fibroblast growth factor stimulus	4/99	143/18670	0.00708312	0.0417801	0.0305621	ZFP36/NR4A1/ZFP36L2/ZFP36L1	4
GO:0032897	negative regulation of viral transcription	2/99	24/18670	0.00712015	0.0417801	0.0305621	JUN/ZFP36	2
GO:0046426	negative regulation of JAK-STAT cascade	2/99	24/18670	0.00712015	0.0417801	0.0305621	SOCS3/SOCS1	2
GO:2000178	negative regulation of neural precursor cell proliferation	2/99	24/18670	0.00712015	0.0417801	0.0305621	BTG2/ID2	2
GO:0070373	negative regulation of ERK1 and ERK2 cascade	3/99	74/18670	0.00714117	0.0417952	0.0305731	ATF3/KLF4/DUSP1	3
GO:1901342	regulation of vasculature development	7/99	422/18670	0.00718915	0.0419676	0.0306992	HSPB1/RHOB/EGR1/KLF2/KLF4/TNFRSF12A/ID1	7
GO:0007568	aging	6/99	321/18670	0.00725819	0.0422617	0.0309143	JUN/CRYAB/FOS/CACYBP/JUND/ID2	6
GO:0052548	regulation of endopeptidase activity	7/99	425/18670	0.00746141	0.0433172	0.0316864	CRYAB/HSPD1/SERPINH1/KLF4/MYC/HSPE1/DNAJB6	7
GO:0034249	negative regulation of cellular amide metabolic process	5/99	229/18670	0.00747772	0.0433172	0.0316864	ZFP36/BTG2/ZFP36L2/ZFP36L1/RGS2	5
GO:0002224	toll-like receptor signaling pathway	4/99	146/18670	0.00761133	0.0438733	0.0320932	UBC/UBB/IRF1/HSPD1	4
GO:2001234	negative regulation of apoptotic signaling pathway	5/99	230/18670	0.00761245	0.0438733	0.0320932	HSPA1B/HSPA1A/HSPB1/DNAJA1/MCL1	5
GO:0046785	microtubule polymerization	3/99	76/18670	0.00768575	0.0440033	0.0321883	HSPA1B/HSPA1A/FKBP4	3
GO:0045662	negative regulation of myoblast differentiation	2/99	25/18670	0.00771271	0.0440033	0.0321883	ID3/DDIT3	2
GO:0045672	positive regulation of osteoclast differentiation	2/99	25/18670	0.00771271	0.0440033	0.0321883	KLF10/FOS	2
GO:0072012	glomerulus vasculature development	2/99	25/18670	0.00771271	0.0440033	0.0321883	EGR1/HES1	2
GO:0031397	negative regulation of protein ubiquitination	3/99	77/18670	0.007967	0.0452262	0.0330828	HSPA1B/HSPA1A/DNAJA1	3
GO:0061418	regulation of transcription from RNA polymerase II promoter in response to hypoxia	3/99	77/18670	0.007967	0.0452262	0.0330828	UBC/UBB/EGR1	3
GO:0097305	response to alcohol	5/99	233/18670	0.00802681	0.0454518	0.0332479	FOSB/KLF2/FOS/KLF4/RGS2	5
GO:0051092	positive regulation of NF-kappaB transcription factor activity	4/99	149/18670	0.00816488	0.0457954	0.0334992	HSPA1B/HSPA1A/UBC/UBB	4
GO:2000058	regulation of ubiquitin-dependent protein catabolic process	4/99	149/18670	0.00816488	0.0457954	0.0334992	HSPA1B/HSPA1A/ZFAND2A/HSP90AB1	4
GO:0048588	developmental cell growth	5/99	234/18670	0.00816835	0.0457954	0.0334992	HSP90AA1/HSP90AB1/IFRD1/TNFRSF12A/RGS2	5
GO:0071453	cellular response to oxygen levels	5/99	234/18670	0.00816835	0.0457954	0.0334992	UBC/UBB/EGR1/MYC/ZFP36L1	5
GO:0043407	negative regulation of MAP kinase activity	3/99	78/18670	0.00825425	0.0461128	0.0337314	DNAJA1/DUSP1/RGS2	3
GO:0007020	microtubule nucleation	2/99	26/18670	0.00832676	0.0461128	0.0337314	HSPA1B/HSPA1A	2
GO:0060706	cell differentiation involved in embryonic placenta development	2/99	26/18670	0.00832676	0.0461128	0.0337314	SOCS3/DNAJB6	2
GO:0060914	heart formation	2/99	26/18670	0.00832676	0.0461128	0.0337314	PIM1/HES1	2
GO:0070911	global genome nucleotide-excision repair	2/99	26/18670	0.00832676	0.0461128	0.0337314	UBC/UBB	2
GO:0031110	regulation of microtubule polymerization or depolymerization	3/99	79/18670	0.00854754	0.04722	0.0345413	HSPA1B/HSPA1A/FKBP4	3
GO:0032147	activation of protein kinase activity	6/99	333/18670	0.00861618	0.0474833	0.0347339	UBC/UBB/GADD45B/GADD45A/GADD45G/SOCS1	6
GO:0071902	positive regulation of protein serine/threonine kinase activity	6/99	334/18670	0.00873704	0.0480325	0.0351357	UBC/UBB/GADD45B/HSP90AB1/GADD45A/GADD45G	6
GO:0051402	neuron apoptotic process	5/99	239/18670	0.00890217	0.0484464	0.0354384	JUN/HSP90AB1/DDIT3/BTG2/MCL1	5
GO:0042133	neurotransmitter metabolic process	4/99	153/18670	0.0089432	0.0484464	0.0354384	HSP90AA1/HSP90AB1/KLF2/KLF4	4
GO:0009651	response to salt stress	2/99	27/18670	0.00896205	0.0484464	0.0354384	HSP90AB1/ZFP36L1	2
GO:0061437	renal system vasculature development	2/99	27/18670	0.00896205	0.0484464	0.0354384	EGR1/HES1	2
GO:0061440	kidney vasculature development	2/99	27/18670	0.00896205	0.0484464	0.0354384	EGR1/HES1	2
GO:0090169	regulation of spindle assembly	2/99	27/18670	0.00896205	0.0484464	0.0354384	HSPA1B/HSPA1A	2
GO:1902175	regulation of oxidative stress-induced intrinsic apoptotic signaling pathway	2/99	27/18670	0.00896205	0.0484464	0.0354384	HSPB1/MCL1	2
GO:0007159	leukocyte cell-cell adhesion	6/99	337/18670	0.00910693	0.0491124	0.0359256	HSPH1/IRF1/HSPD1/KLF4/HES1/SOCS1	6
GO:0030512	negative regulation of transforming growth factor beta receptor signaling pathway	3/99	81/18670	0.00915234	0.0491234	0.0359336	HSPA1A/UBC/UBB	3
GO:0032436	positive regulation of proteasomal ubiquitin-dependent protein catabolic process	3/99	81/18670	0.00915234	0.0491234	0.0359336	HSPA1B/HSPA1A/ZFAND2A	3
GO:0090092	regulation of transmembrane receptor protein serine/threonine kinase signaling pathway	5/99	241/18670	0.00920808	0.0493057	0.036067	HSPA1A/UBC/UBB/HSP90AB1/HES1	5
GO:0045930	negative regulation of mitotic cell cycle	6/99	338/18670	0.00923269	0.0493208	0.0360781	BTG2/KLF4/ZFP36L2/DUSP1/GADD45A/ZFP36L1	6
GO:0010977	negative regulation of neuron projection development	4/99	155/18670	0.00934991	0.0498295	0.0364502	IFRD1/MYLIP/ID1/FKBP4	4

## Sheet: APC6_GO
GO:ID	Term	GeneRatio	BgRatio	Pvalue	p.adjust	qvalue	geneID	Count
GO:0042326	negative regulation of phosphorylation	10/42	468/18670	6.38088e-08	5.8501e-05	3.8584e-05	JUN/ATF3/SOCS3/GADD45B/MIDN/KLF4/DUSP1/CDKN1A/MYC/RGS2	10
GO:1903706	regulation of hemopoiesis	10/42	475/18670	7.33096e-08	5.8501e-05	3.8584e-05	ZFP36/JUN/IRF1/FOS/HES1/NFKBIA/KLF10/PIM1/ZFP36L2/MYC	10
GO:0051101	regulation of DNA binding	6/42	124/18670	3.27823e-07	0.000149169	9.83833e-05	JUN/ID3/HES1/NFKBIA/KLF4/BCL3	6
GO:0001933	negative regulation of protein phosphorylation	9/42	429/18670	3.73856e-07	0.000149169	9.83833e-05	JUN/ATF3/SOCS3/GADD45B/KLF4/DUSP1/CDKN1A/MYC/RGS2	9
GO:0045444	fat cell differentiation	7/42	223/18670	5.96927e-07	0.000190539	0.000125669	ZFP36/NR4A1/HES1/KLF4/CEBPD/ZFP36L2/RGS2	7
GO:0051384	response to glucocorticoid	6/42	146/18670	8.5809e-07	0.000228252	0.000150542	ZFP36/FOSB/FOS/DUSP1/ZFP36L2/CDKN1A	6
GO:0031960	response to corticosteroid	6/42	162/18670	1.57581e-06	0.000359285	0.000236964	ZFP36/FOSB/FOS/DUSP1/ZFP36L2/CDKN1A	6
GO:0051591	response to cAMP	5/42	97/18670	2.49228e-06	0.00049721	0.000327932	JUNB/JUN/FOSB/FOS/DUSP1	5
GO:0051348	negative regulation of transferase activity	7/42	285/18670	3.06417e-06	0.00054338	0.000358383	ZFP36/SOCS3/GADD45B/MIDN/DUSP1/CDKN1A/RGS2	7
GO:0042035	regulation of cytokine biosynthetic process	5/42	114/18670	5.51993e-06	0.000863991	0.00056984	ZFP36/EGR1/IRF1/KLF4/BCL3	5
GO:0009314	response to radiation	8/42	448/18670	5.95483e-06	0.000863991	0.00056984	JUNB/JUN/EGR1/FOS/DUSP1/BCL3/CDKN1A/MYC	8
GO:0009612	response to mechanical stimulus	6/42	210/18670	7.05583e-06	0.00089774	0.000592099	JUNB/JUN/FOSB/IRF1/FOS/NFKBIA	6
GO:0042089	cytokine biosynthetic process	5/42	123/18670	8.00451e-06	0.00089774	0.000592099	ZFP36/EGR1/IRF1/KLF4/BCL3	5
GO:0042107	cytokine metabolic process	5/42	124/18670	8.32706e-06	0.00089774	0.000592099	ZFP36/EGR1/IRF1/KLF4/BCL3	5
GO:0035994	response to muscle stretch	3/42	18/18670	8.4374e-06	0.00089774	0.000592099	JUN/FOS/NFKBIA	3
GO:0071496	cellular response to external stimulus	7/42	339/18670	9.55471e-06	0.000953083	0.0006286	JUN/ATF3/IRF1/FOS/KLF10/PIM1/CDKN1A	7
GO:0046683	response to organophosphorus	5/42	134/18670	1.21452e-05	0.00114022	0.000752027	JUNB/JUN/FOSB/FOS/DUSP1	5
GO:0051412	response to corticosterone	3/42	21/18670	1.36877e-05	0.00121364	0.000800448	FOSB/FOS/CDKN1A	3
GO:0045637	regulation of myeloid cell differentiation	6/42	251/18670	1.94487e-05	0.00147761	0.000974549	ZFP36/JUN/FOS/NFKBIA/KLF10/MYC	6
GO:0051592	response to calcium ion	5/42	148/18670	1.9646e-05	0.00147761	0.000974549	JUNB/JUN/FOSB/FOS/DUSP1	5
GO:0014074	response to purine-containing compound	5/42	149/18670	2.02946e-05	0.00147761	0.000974549	JUNB/JUN/FOSB/FOS/DUSP1	5
GO:0035019	somatic stem cell population maintenance	4/42	72/18670	2.03681e-05	0.00147761	0.000974549	HES1/KLF10/KLF4/ZFP36L2	4
GO:0048545	response to steroid hormone	7/42	385/18670	2.174e-05	0.00147761	0.000974551	ZFP36/FOSB/FOS/NR4A1/DUSP1/ZFP36L2/CDKN1A	7
GO:0033673	negative regulation of kinase activity	6/42	257/18670	2.22198e-05	0.00147761	0.000974551	SOCS3/GADD45B/MIDN/DUSP1/CDKN1A/RGS2	6
GO:1903707	negative regulation of hemopoiesis	5/42	155/18670	2.45444e-05	0.00156692	0.00103345	ZFP36/IRF1/HES1/NFKBIA/MYC	5
GO:0031668	cellular response to extracellular stimulus	6/42	268/18670	2.81241e-05	0.00172639	0.00113863	JUN/ATF3/FOS/KLF10/PIM1/CDKN1A	6
GO:1902105	regulation of leukocyte differentiation	6/42	272/18670	3.05607e-05	0.00180648	0.00119145	JUN/IRF1/FOS/KLF10/ZFP36L2/MYC	6
GO:0030099	myeloid cell differentiation	7/42	416/18670	3.5661e-05	0.00196671	0.00129713	JUNB/ZFP36/JUN/FOS/NFKBIA/KLF10/MYC	7
GO:0071277	cellular response to calcium ion	4/42	83/18670	3.5736e-05	0.00196671	0.00129713	JUNB/JUN/FOSB/FOS	4
GO:0001656	metanephros development	4/42	90/18670	4.91279e-05	0.00250243	0.00165046	EGR1/ID3/HES1/MYC	4
GO:0051385	response to mineralocorticoid	3/42	32/18670	5.0174e-05	0.00250243	0.00165046	FOSB/FOS/CDKN1A	3
GO:0060674	placenta blood vessel development	3/42	32/18670	5.0174e-05	0.00250243	0.00165046	JUNB/SOCS3/HES1	3
GO:0043409	negative regulation of MAPK cascade	5/42	184/18670	5.57274e-05	0.00269518	0.00177759	ATF3/KLF4/DUSP1/MYC/RGS2	5
GO:1901216	positive regulation of neuron death	4/42	94/18670	5.82517e-05	0.0027344	0.00180346	JUN/EGR1/FOS/MCL1	4
GO:0071248	cellular response to metal ion	5/42	190/18670	6.48933e-05	0.00294939	0.00194525	JUNB/JUN/FOSB/FOS/MT1M	5
GO:0042594	response to starvation	5/42	191/18670	6.65277e-05	0.00294939	0.00194525	ZFP36/JUN/ATF3/KLF10/CDKN1A	5
GO:1901654	response to ketone	5/42	193/18670	6.98918e-05	0.00300861	0.00198431	FOSB/FOS/KLF4/DUSP1/CDKN1A	5
GO:0070371	ERK1 and ERK2 cascade	6/42	317/18670	7.16337e-05	0.00300861	0.00198431	JUN/ATF3/KLF4/DUSP1/ZFP36L2/MYC	6
GO:0003156	regulation of animal organ formation	3/42	37/18670	7.79865e-05	0.00311166	0.00205228	HES1/PIM1/CITED2	3
GO:0071276	cellular response to cadmium ion	3/42	37/18670	7.79865e-05	0.00311166	0.00205228	JUN/FOS/MT1M	3
GO:0046677	response to antibiotic	6/42	327/18670	8.5011e-05	0.00330921	0.00218257	JUN/EGR1/ID3/KLF4/DUSP1/RGS2	6
GO:0032496	response to lipopolysaccharide	6/42	330/18670	8.93908e-05	0.0033705	0.00222299	JUNB/ZFP36/JUN/FOS/NFKBIA/CXCL2	6
GO:0002573	myeloid leukocyte differentiation	5/42	204/18670	9.08093e-05	0.0033705	0.00222299	JUNB/JUN/FOS/KLF10/MYC	5
GO:0001709	cell fate determination	3/42	40/18670	9.86999e-05	0.00347184	0.00228983	HES1/KLF4/MCL1	3
GO:0042036	negative regulation of cytokine biosynthetic process	3/42	40/18670	9.86999e-05	0.00347184	0.00228983	ZFP36/KLF4/BCL3	3
GO:2000278	regulation of DNA biosynthetic process	4/42	108/18670	0.000100066	0.00347184	0.00228983	KLF4/DUSP1/CDKN1A/MYC	4
GO:0002237	response to molecule of bacterial origin	6/42	343/18670	0.000110499	0.00375226	0.00247478	JUNB/ZFP36/JUN/FOS/NFKBIA/CXCL2	6
GO:0071241	cellular response to inorganic substance	5/42	217/18670	0.000121407	0.00403679	0.00266244	JUNB/JUN/FOSB/FOS/MT1M	5
GO:0002761	regulation of myeloid leukocyte differentiation	4/42	117/18670	0.000136419	0.00444337	0.00293059	JUN/FOS/KLF10/MYC	4
GO:0060711	labyrinthine layer development	3/42	46/18670	0.00015023	0.00476684	0.00314394	JUNB/SOCS3/HES1	3
GO:0010038	response to metal ion	6/42	364/18670	0.000152816	0.00476684	0.00314394	JUNB/JUN/FOSB/FOS/DUSP1/MT1M	6
GO:0043618	regulation of transcription from RNA polymerase II promoter in response to stress	4/42	121/18670	0.000155311	0.00476684	0.00314394	JUN/ATF3/EGR1/CITED2	4
GO:0061614	pri-miRNA transcription by RNA polymerase II	3/42	47/18670	0.000160222	0.00482479	0.00318216	JUN/FOS/KLF4	3
GO:0097305	response to alcohol	5/42	233/18670	0.000169294	0.00500356	0.00330007	FOSB/FOS/KLF4/CDKN1A/RGS2	5
GO:0051098	regulation of binding	6/42	373/18670	0.000174485	0.00502078	0.00331142	JUN/ID3/HES1/NFKBIA/KLF4/BCL3	6
GO:0006469	negative regulation of protein kinase activity	5/42	235/18670	0.000176168	0.00502078	0.00331142	SOCS3/GADD45B/DUSP1/CDKN1A/RGS2	5
GO:0007050	cell cycle arrest	5/42	237/18670	0.000183253	0.00504263	0.00332583	IRF1/PPP1R15A/DUSP1/CDKN1A/MYC	5
GO:0031669	cellular response to nutrient levels	5/42	237/18670	0.000183253	0.00504263	0.00332583	JUN/ATF3/KLF10/PIM1/CDKN1A	5
GO:0043620	regulation of DNA-templated transcription in response to stress	4/42	127/18670	0.000187101	0.00506125	0.00333812	JUN/ATF3/EGR1/CITED2	4
GO:0048146	positive regulation of fibroblast proliferation	3/42	51/18670	0.00020449	0.00543945	0.00358755	JUN/CDKN1A/MYC	3
GO:0072203	cell proliferation involved in metanephros development	2/42	10/18670	0.000219794	0.00575068	0.00379282	EGR1/MYC	2
GO:0038066	p38MAPK cascade	3/42	53/18670	0.000229313	0.00590295	0.00389326	ZFP36/GADD45B/DUSP1	3
GO:0002763	positive regulation of myeloid leukocyte differentiation	3/42	54/18670	0.000242422	0.00604541	0.00398721	JUN/FOS/KLF10	3
GO:0043392	negative regulation of DNA binding	3/42	54/18670	0.000242422	0.00604541	0.00398721	JUN/ID3/NFKBIA	3
GO:0003264	regulation of cardioblast proliferation	2/42	11/18670	0.000268254	0.00653094	0.00430744	HES1/PIM1	2
GO:0010332	response to gamma radiation	3/42	56/18670	0.000270076	0.00653094	0.00430744	EGR1/CDKN1A/MYC	3
GO:0007517	muscle organ development	6/42	410/18670	0.00029048	0.00691949	0.00456371	ATF3/EGR1/FOS/ID3/PIM1/RGS2	6
GO:0097201	negative regulation of transcription from RNA polymerase II promoter in response to stress	2/42	12/18670	0.000321446	0.00754452	0.00497594	JUN/CITED2	2
GO:0009267	cellular response to starvation	4/42	149/18670	0.000344484	0.00793262	0.00523191	JUN/ATF3/KLF10/CDKN1A	4
GO:0048645	animal organ formation	3/42	61/18670	0.000347922	0.00793262	0.00523191	HES1/PIM1/CITED2	3
GO:0071774	response to fibroblast growth factor	4/42	150/18670	0.000353348	0.00794287	0.00523867	ZFP36/NR4A1/IER2/ZFP36L2	4
GO:0051052	regulation of DNA metabolic process	6/42	429/18670	0.000369966	0.00820092	0.00540886	JUN/ID3/KLF4/DUSP1/CDKN1A/MYC	6
GO:0046686	response to cadmium ion	3/42	63/18670	0.000382696	0.00828065	0.00546145	JUN/FOS/MT1M	3
GO:0051090	regulation of DNA-binding transcription factor activity	6/42	432/18670	0.00038394	0.00828065	0.00546145	JUN/FOS/ID3/NFKBIA/KLF4/PIM1	6
GO:0019827	stem cell population maintenance	4/42	157/18670	0.000420036	0.00893837	0.00589525	HES1/KLF10/KLF4/ZFP36L2	4
GO:0098727	maintenance of cell number	4/42	159/18670	0.000440635	0.00904281	0.00596413	HES1/KLF10/KLF4/ZFP36L2	4
GO:0072216	positive regulation of metanephros development	2/42	14/18670	0.000441942	0.00904281	0.00596413	EGR1/MYC	2
GO:1901722	regulation of cell proliferation involved in kidney development	2/42	14/18670	0.000441942	0.00904281	0.00596413	EGR1/MYC	2
GO:0042108	positive regulation of cytokine biosynthetic process	3/42	67/18670	0.000458786	0.00926864	0.00611307	EGR1/IRF1/BCL3	3
GO:0035914	skeletal muscle cell differentiation	3/42	68/18670	0.000479212	0.00956028	0.00630542	ATF3/EGR1/FOS	3
GO:0002683	negative regulation of immune system process	6/42	463/18670	0.000553989	0.0109156	0.00719933	ZFP36/IRF1/HES1/NFKBIA/DUSP1/MYC	6
GO:0043433	negative regulation of DNA-binding transcription factor activity	4/42	170/18670	0.000567032	0.0110364	0.00727897	ID3/NFKBIA/KLF4/PIM1	4
GO:0061158	3'-UTR-mediated mRNA destabilization	2/42	16/18670	0.000581119	0.0111743	0.00736994	ZFP36/ZFP36L2	2
GO:0070373	negative regulation of ERK1 and ERK2 cascade	3/42	74/18670	0.000614071	0.0116673	0.00769512	ATF3/KLF4/DUSP1	3
GO:0061323	cell proliferation involved in heart morphogenesis	2/42	17/18670	0.000657663	0.0120647	0.00795721	HES1/PIM1	2
GO:0071850	mitotic cell cycle arrest	2/42	17/18670	0.000657663	0.0120647	0.00795721	DUSP1/CDKN1A	2
GO:2000136	regulation of cell proliferation involved in heart morphogenesis	2/42	17/18670	0.000657663	0.0120647	0.00795721	HES1/PIM1	2
GO:0009416	response to light stimulus	5/42	314/18670	0.000665708	0.0120735	0.00796302	FOS/DUSP1/BCL3/CDKN1A/MYC	5
GO:1900153	positive regulation of nuclear-transcribed mRNA catabolic process, deadenylation-dependent decay	2/42	18/18670	0.000738816	0.0131809	0.00869337	ZFP36/ZFP36L2	2
GO:0003151	outflow tract morphogenesis	3/42	79/18670	0.000743283	0.0131809	0.00869337	JUN/HES1/CITED2	3
GO:0031667	response to nutrient levels	6/42	499/18670	0.000819722	0.0141505	0.00933287	ZFP36/JUN/ATF3/KLF10/PIM1/CDKN1A	6
GO:0045414	regulation of interleukin-8 biosynthetic process	2/42	19/18670	0.000824559	0.0141505	0.00933287	KLF4/BCL3	2
GO:0060716	labyrinthine layer blood vessel development	2/42	19/18670	0.000824559	0.0141505	0.00933287	JUNB/HES1	2
GO:0048145	regulation of fibroblast proliferation	3/42	83/18670	0.000858239	0.0145718	0.00961074	JUN/CDKN1A/MYC	3
GO:0048144	fibroblast proliferation	3/42	84/18670	0.000888638	0.0146013	0.00963022	JUN/CDKN1A/MYC	3
GO:0007565	female pregnancy	4/42	192/18670	0.000893914	0.0146013	0.00963022	JUNB/FOSB/FOS/RGS2	4
GO:0042228	interleukin-8 biosynthetic process	2/42	20/18670	0.000914871	0.0146013	0.00963022	KLF4/BCL3	2
GO:0045655	regulation of monocyte differentiation	2/42	20/18670	0.000914871	0.0146013	0.00963022	JUN/MYC	2
GO:0070262	peptidyl-serine dephosphorylation	2/42	20/18670	0.000914871	0.0146013	0.00963022	PPP1R15A/DUSP1	2
GO:1900151	regulation of nuclear-transcribed mRNA catabolic process, deadenylation-dependent decay	2/42	20/18670	0.000914871	0.0146013	0.00963022	ZFP36/ZFP36L2	2
GO:0071897	DNA biosynthetic process	4/42	196/18670	0.000965113	0.0152507	0.0100585	KLF4/DUSP1/CDKN1A/MYC	4
GO:0001892	embryonic placenta development	3/42	87/18670	0.000983916	0.0153479	0.0101226	JUNB/SOCS3/HES1	3
GO:0036499	PERK-mediated unfolded protein response	2/42	21/18670	0.00100973	0.0153479	0.0101226	ATF3/PPP1R15A	2
GO:0072111	cell proliferation involved in kidney development	2/42	21/18670	0.00100973	0.0153479	0.0101226	EGR1/MYC	2
GO:2000737	negative regulation of stem cell differentiation	2/42	21/18670	0.00100973	0.0153479	0.0101226	HES1/ZFP36L2	2
GO:0007178	transmembrane receptor protein serine/threonine kinase signaling pathway	5/42	349/18670	0.00106924	0.0160991	0.0106181	JUN/EGR1/FOS/HES1/CITED2	5
GO:0045638	negative regulation of myeloid cell differentiation	3/42	91/18670	0.00112069	0.0165613	0.0109229	ZFP36/NFKBIA/MYC	3
GO:0045639	positive regulation of myeloid cell differentiation	3/42	91/18670	0.00112069	0.0165613	0.0109229	JUN/FOS/KLF10	3
GO:0007623	circadian rhythm	4/42	208/18670	0.00120264	0.0174413	0.0115033	JUN/EGR1/ID3/KLF10	4
GO:0032717	negative regulation of interleukin-8 production	2/42	23/18670	0.00121302	0.0174413	0.0115033	KLF4/BCL3	2
GO:0072215	regulation of metanephros development	2/42	23/18670	0.00121302	0.0174413	0.0115033	EGR1/MYC	2
GO:0032897	negative regulation of viral transcription	2/42	24/18670	0.00132141	0.0186635	0.0123094	ZFP36/JUN	2
GO:0046426	negative regulation of JAK-STAT cascade	2/42	24/18670	0.00132141	0.0186635	0.0123094	SOCS3/BCL3	2
GO:0030316	osteoclast differentiation	3/42	97/18670	0.00134746	0.0188645	0.0124419	JUNB/FOS/KLF10	3
GO:0045662	negative regulation of myoblast differentiation	2/42	25/18670	0.00143427	0.019565	0.0129039	ID3/CXCL14	2
GO:0045672	positive regulation of osteoclast differentiation	2/42	25/18670	0.00143427	0.019565	0.0129039	FOS/KLF10	2
GO:0072012	glomerulus vasculature development	2/42	25/18670	0.00143427	0.019565	0.0129039	EGR1/HES1	2
GO:0050678	regulation of epithelial cell proliferation	5/42	378/18670	0.00152261	0.0204986	0.0135197	ZFP36/JUN/NR4A1/HES1/MYC	5
GO:0044706	multi-multicellular organism process	4/42	222/18670	0.0015284	0.0204986	0.0135197	JUNB/FOSB/FOS/RGS2	4
GO:0060914	heart formation	2/42	26/18670	0.00155158	0.0205369	0.013545	HES1/PIM1	2
GO:0000079	regulation of cyclin-dependent protein serine/threonine kinase activity	3/42	102/18670	0.00155699	0.0205369	0.013545	SERTAD1/CCNL1/CDKN1A	3
GO:0008630	intrinsic apoptotic signaling pathway in response to DNA damage	3/42	104/18670	0.0016462	0.0215355	0.0142036	BCL3/CDKN1A/MCL1	3
GO:0061437	renal system vasculature development	2/42	27/18670	0.00167333	0.0215373	0.0142048	EGR1/HES1	2
GO:0061440	kidney vasculature development	2/42	27/18670	0.00167333	0.0215373	0.0142048	EGR1/HES1	2
GO:1904029	regulation of cyclin-dependent protein kinase activity	3/42	106/18670	0.00173855	0.0221246	0.0145922	SERTAD1/CCNL1/CDKN1A	3
GO:0014706	striated muscle tissue development	5/42	390/18670	0.00174668	0.0221246	0.0145922	ATF3/EGR1/FOS/PIM1/RGS2	5
GO:0000302	response to reactive oxygen species	4/42	232/18670	0.00179578	0.0225674	0.0148842	JUN/FOS/KLF4/DUSP1	4
GO:0033002	muscle cell proliferation	4/42	239/18670	0.00200125	0.0249531	0.0164577	JUN/KLF4/PIM1/CDKN1A	4
GO:0030217	T cell differentiation	4/42	240/18670	0.00203188	0.024967	0.0164668	EGR1/IRF1/BCL3/ZFP36L2	4
GO:0061157	mRNA destabilization	2/42	30/18670	0.00206494	0.024967	0.0164668	ZFP36/ZFP36L2	2
GO:0071480	cellular response to gamma radiation	2/42	30/18670	0.00206494	0.024967	0.0164668	EGR1/CDKN1A	2
GO:1904893	negative regulation of STAT cascade	2/42	30/18670	0.00206494	0.024967	0.0164668	SOCS3/BCL3	2
GO:0060537	muscle tissue development	5/42	408/18670	0.00212713	0.0255255	0.0168352	ATF3/EGR1/FOS/PIM1/RGS2	5
GO:1902895	positive regulation of pri-miRNA transcription by RNA polymerase II	2/42	31/18670	0.00220421	0.0262531	0.017315	JUN/FOS	2
GO:1901991	negative regulation of mitotic cell cycle phase transition	4/42	248/18670	0.00228869	0.0270574	0.0178456	KLF4/DUSP1/ZFP36L2/CDKN1A	4
GO:0071560	cellular response to transforming growth factor beta stimulus	4/42	249/18670	0.0023223	0.0271529	0.0179085	JUN/FOS/ZFP36L2/CITED2	4
GO:0046685	response to arsenic-containing substance	2/42	32/18670	0.00234781	0.0271529	0.0179085	ATF3/CDKN1A	2
GO:0050779	RNA destabilization	2/42	32/18670	0.00234781	0.0271529	0.0179085	ZFP36/ZFP36L2	2
GO:2000027	regulation of animal organ morphogenesis	4/42	253/18670	0.00246012	0.0282472	0.0186303	HES1/PIM1/MYC/CITED2	4
GO:0048536	spleen development	2/42	33/18670	0.00249572	0.0284483	0.0187629	BCL3/CITED2	2
GO:0006417	regulation of translation	5/42	424/18670	0.00251344	0.0284483	0.0187629	ZFP36/PPP1R15A/BCL3/ZFP36L2/RGS2	5
GO:0071559	response to transforming growth factor beta	4/42	255/18670	0.00253111	0.0284483	0.0187629	JUN/FOS/ZFP36L2/CITED2	4
GO:0048568	embryonic organ development	5/42	428/18670	0.00261752	0.0292137	0.0192677	JUNB/SOCS3/ID3/HES1/CITED2	5
GO:0003007	heart morphogenesis	4/42	259/18670	0.0026773	0.0296734	0.0195709	JUN/HES1/PIM1/CITED2	4
GO:0050673	epithelial cell proliferation	5/42	434/18670	0.00277949	0.0305936	0.0201778	ZFP36/JUN/NR4A1/HES1/MYC	5
GO:0030224	monocyte differentiation	2/42	36/18670	0.00296517	0.0319757	0.0210894	JUN/MYC	2
GO:0051973	positive regulation of telomerase activity	2/42	36/18670	0.00296517	0.0319757	0.0210894	KLF4/MYC	2
GO:1903131	mononuclear cell differentiation	2/42	36/18670	0.00296517	0.0319757	0.0210894	JUN/MYC	2
GO:1901988	negative regulation of cell cycle phase transition	4/42	267/18670	0.00298693	0.0319943	0.0211016	KLF4/DUSP1/ZFP36L2/CDKN1A	4
GO:0034405	response to fluid shear stress	2/42	37/18670	0.00313015	0.0333048	0.021966	KLF4/CITED2	2
GO:0045598	regulation of fat cell differentiation	3/42	132/18670	0.00324245	0.0342712	0.0226034	ZFP36/HES1/ZFP36L2	3
GO:0006979	response to oxidative stress	5/42	451/18670	0.003278	0.034419	0.0227008	JUN/FOS/KLF4/DUSP1/MCL1	5
GO:0001822	kidney development	4/42	278/18670	0.00345161	0.0357581	0.023584	EGR1/ID3/HES1/MYC	4
GO:0001889	liver development	3/42	135/18670	0.00345421	0.0357581	0.023584	JUN/HES1/CITED2	3
GO:2000826	regulation of heart morphogenesis	2/42	39/18670	0.00347275	0.0357581	0.023584	HES1/PIM1	2
GO:0030522	intracellular receptor signaling pathway	4/42	280/18670	0.00354109	0.0362281	0.023894	NR4A1/NFKBIA/PIM1/CITED2	4
GO:0046425	regulation of JAK-STAT cascade	3/42	137/18670	0.0036	0.0365961	0.0241367	SOCS3/HES1/BCL3	3
GO:0072210	metanephric nephron development	2/42	40/18670	0.00365033	0.0366411	0.0241664	EGR1/HES1	2
GO:0090184	positive regulation of kidney development	2/42	40/18670	0.00365033	0.0366411	0.0241664	EGR1/MYC	2
GO:0061008	hepaticobiliary system development	3/42	138/18670	0.00367428	0.0366509	0.0241729	JUN/HES1/CITED2	3
GO:0042110	T cell activation	5/42	464/18670	0.00370069	0.0366851	0.0241954	EGR1/IRF1/HES1/BCL3/ZFP36L2	5
GO:0051403	stress-activated MAPK cascade	4/42	286/18670	0.00381903	0.0375214	0.024747	ZFP36/GADD45B/DUSP1/MYC	4
GO:1902893	regulation of pri-miRNA transcription by RNA polymerase II	2/42	41/18670	0.00383207	0.0375214	0.024747	JUN/FOS	2
GO:0009411	response to UV	3/42	141/18670	0.00390275	0.0379804	0.0250497	BCL3/CDKN1A/MYC	3
GO:0097193	intrinsic apoptotic signaling pathway	4/42	289/18670	0.00396341	0.0382732	0.0252428	PPP1R15A/BCL3/CDKN1A/MCL1	4
GO:0072006	nephron development	3/42	142/18670	0.00398079	0.0382732	0.0252428	EGR1/HES1/MYC	3
GO:0044344	cellular response to fibroblast growth factor stimulus	3/42	143/18670	0.00405978	0.0387989	0.0255895	ZFP36/NR4A1/ZFP36L2	3
GO:1902107	positive regulation of leukocyte differentiation	3/42	144/18670	0.00413972	0.0391634	0.02583	JUN/FOS/KLF10	3
GO:0072001	renal system development	4/42	293/18670	0.00416163	0.0391634	0.02583	EGR1/ID3/HES1/MYC	4
GO:0034198	cellular response to amino acid starvation	2/42	43/18670	0.00420797	0.0391634	0.02583	ATF3/CDKN1A	2
GO:0071364	cellular response to epidermal growth factor stimulus	2/42	43/18670	0.00420797	0.0391634	0.02583	ZFP36/ZFP36L2	2
GO:0071901	negative regulation of protein serine/threonine kinase activity	3/42	145/18670	0.00422062	0.0391634	0.02583	DUSP1/CDKN1A/RGS2	3
GO:0048511	rhythmic process	4/42	295/18670	0.00426322	0.0392386	0.0258795	JUN/EGR1/ID3/KLF10	4
GO:0042542	response to hydrogen peroxide	3/42	146/18670	0.00430247	0.0392386	0.0258795	JUN/KLF4/DUSP1	3
GO:1904892	regulation of STAT cascade	3/42	146/18670	0.00430247	0.0392386	0.0258795	SOCS3/HES1/BCL3	3
GO:0010212	response to ionizing radiation	3/42	147/18670	0.00438529	0.0392499	0.0258871	EGR1/CDKN1A/MYC	3
GO:0071236	cellular response to antibiotic	3/42	147/18670	0.00438529	0.0392499	0.0258871	EGR1/ID3/KLF4	3
GO:0034248	regulation of cellular amide metabolic process	5/42	483/18670	0.00438735	0.0392499	0.0258871	ZFP36/PPP1R15A/BCL3/ZFP36L2/RGS2	5
GO:0060412	ventricular septum morphogenesis	2/42	44/18670	0.00440209	0.0392499	0.0258871	HES1/CITED2	2
GO:0070372	regulation of ERK1 and ERK2 cascade	4/42	300/18670	0.00452453	0.0401175	0.0264593	JUN/ATF3/KLF4/DUSP1	4
GO:0032570	response to progesterone	2/42	45/18670	0.0046003	0.0403411	0.0266067	FOSB/FOS	2
GO:0042771	intrinsic apoptotic signaling pathway in response to DNA damage by p53 class mediator	2/42	45/18670	0.0046003	0.0403411	0.0266067	BCL3/CDKN1A	2
GO:0034599	cellular response to oxidative stress	4/42	302/18670	0.00463202	0.0403973	0.0266438	JUN/FOS/KLF4/MCL1	4
GO:0060326	cell chemotaxis	4/42	304/18670	0.00474123	0.0410857	0.0270978	NR4A1/DUSP1/CXCL14/CXCL2	4
GO:0006984	ER-nucleus signaling pathway	2/42	46/18670	0.00480258	0.0410857	0.0270978	ATF3/PPP1R15A	2
GO:1990928	response to amino acid starvation	2/42	46/18670	0.00480258	0.0410857	0.0270978	ATF3/CDKN1A	2
GO:0001890	placenta development	3/42	152/18670	0.00481393	0.0410857	0.0270978	JUNB/SOCS3/HES1	3
GO:0070849	response to epidermal growth factor	2/42	47/18670	0.0050089	0.0422974	0.027897	ZFP36/ZFP36L2	2
GO:1900744	regulation of p38MAPK cascade	2/42	47/18670	0.0050089	0.0422974	0.027897	GADD45B/DUSP1	2
GO:0007259	JAK-STAT cascade	3/42	156/18670	0.00517449	0.0433851	0.0286144	SOCS3/HES1/BCL3	3
GO:0051972	regulation of telomerase activity	2/42	48/18670	0.00521926	0.0433851	0.0286144	KLF4/MYC	2
GO:0061014	positive regulation of mRNA catabolic process	2/42	48/18670	0.00521926	0.0433851	0.0286144	ZFP36/ZFP36L2	2
GO:1901214	regulation of neuron death	4/42	313/18670	0.00525421	0.0434493	0.0286567	JUN/EGR1/FOS/MCL1	4
GO:0031098	stress-activated protein kinase signaling cascade	4/42	315/18670	0.00537307	0.0442032	0.0291539	ZFP36/GADD45B/DUSP1/MYC	4
GO:0007519	skeletal muscle tissue development	3/42	160/18670	0.00555097	0.0454325	0.0299647	ATF3/EGR1/FOS	3
GO:0009409	response to cold	2/42	50/18670	0.00565201	0.0455586	0.0300479	FOS/NFKBIA	2
GO:0032873	negative regulation of stress-activated MAPK cascade	2/42	50/18670	0.00565201	0.0455586	0.0300479	DUSP1/MYC	2
GO:0070303	negative regulation of stress-activated protein kinase signaling cascade	2/42	50/18670	0.00565201	0.0455586	0.0300479	DUSP1/MYC	2
GO:0031103	axon regeneration	2/42	51/18670	0.00587435	0.0471129	0.031073	JUN/KLF4	2
GO:0097696	STAT cascade	3/42	166/18670	0.00614592	0.0490445	0.032347	SOCS3/HES1/BCL3	3
GO:0001655	urogenital system development	4/42	330/18670	0.0063226	0.0495464	0.032678	EGR1/ID3/HES1/MYC	4
GO:0045661	regulation of myoblast differentiation	2/42	53/18670	0.00633091	0.0495464	0.032678	ID3/CXCL14	2
GO:0034614	cellular response to reactive oxygen species	3/42	168/18670	0.0063524	0.0495464	0.032678	JUN/FOS/KLF4	3
GO:0071214	cellular response to abiotic stimulus	4/42	331/18670	0.00638962	0.0495464	0.032678	EGR1/IRF1/CDKN1A/MYC	4
GO:0104004	cellular response to environmental stimulus	4/42	331/18670	0.00638962	0.0495464	0.032678	EGR1/IRF1/CDKN1A/MYC	4
GO:0048660	regulation of smooth muscle cell proliferation	3/42	169/18670	0.00645718	0.0495464	0.032678	JUN/KLF4/CDKN1A	3
GO:0051100	negative regulation of binding	3/42	169/18670	0.00645718	0.0495464	0.032678	JUN/ID3/NFKBIA	3
GO:0060538	skeletal muscle organ development	3/42	169/18670	0.00645718	0.0495464	0.032678	ATF3/EGR1/FOS	3
