# Supplementary material for: High-resolution aging niche of human adipose tissues
Source: Signal Transduct Target Ther. 2023 Mar 15;8:105. doi: 10.1038/s41392-023-01315-9 (PMC10014933; doi:10.1038/s41392-023-01315-9)
Supplement: Supplementary file 6 — Supplementary Table S5 [file 41392_2023_1315_MOESM6_ESM.xlsx]

## Sheet: ics_conserved_markers_padj0.05
Conserved marker genes of each ICS cluster of SVF-derived cells from all 6 SAT samples (YSAT-P1, YSAT-P2, YSAT-P3, OSAT-P1, OSAT-P2, OSAT-P3)
cluster_id	gene	Old_p_val	Old_avg_logFC	Old_pct.1	Old_pct.2	Old_p_val_adj	Young_p_val	Young_avg_logFC	Young_pct.1	Young_pct.2	Young_p_val_adj	max_pval	minimump_p_val
ICS1	RPS27	8.46084e-73	0.584492	1	0.998	1.39511e-68	1.62217e-53	0.395892	1	1	2.6748e-49	1.62217e-53	1.69217e-72
ICS1	RPL41	4.992e-72	0.482965	1	1	8.2313e-68	4.53508e-52	0.31026	1	1	7.47789e-48	4.53508e-52	9.98399e-72
ICS1	RPS18	5.29972e-72	0.580928	1	1	8.73871e-68	8.90341e-45	0.336131	1	1	1.46808e-40	8.90341e-45	1.05994e-71
ICS1	RPL10	9.35028e-70	0.500129	1	1	1.54177e-65	4.16592e-44	0.297006	1	1	6.86919e-40	4.16592e-44	1.87006e-69
ICS1	RPL13	1.2641e-69	0.558871	1	1	2.08437e-65	2.62546e-45	0.328276	1	1	4.32911e-41	2.62546e-45	2.52819e-69
ICS1	RPL34	1.73253e-67	0.542974	1	1	2.85676e-63	5.18595e-38	0.290767	1	1	8.55111e-34	5.18595e-38	3.46505e-67
ICS1	RPS29	1.10862e-66	0.567288	1	1	1.828e-62	4.10303e-54	0.404911	1	1	6.76549e-50	4.10303e-54	2.21723e-66
ICS1	RPS27A	2.26445e-65	0.555151	1	0.998	3.73385e-61	5.61082e-48	0.365707	1	1	9.25169e-44	5.61082e-48	4.5289e-65
ICS1	RPS3	4.27388e-65	0.60132	1	0.996	7.04721e-61	4.55619e-53	0.417636	1	0.999	7.51271e-49	4.55619e-53	8.54777e-65
ICS1	RPL23A	1.83517e-64	0.548922	1	0.998	3.02601e-60	1.92571e-51	0.400679	1	1	3.17531e-47	1.92571e-51	3.67033e-64
ICS1	RPS15A	2.53974e-64	0.551284	1	1	4.18778e-60	3.76415e-42	0.332509	1	1	6.2067e-38	3.76415e-42	5.07948e-64
ICS1	RPL3	1.91298e-61	0.563788	1	0.998	3.15431e-57	9.45965e-43	0.375695	1	1	1.5598e-38	9.45965e-43	3.82595e-61
ICS1	LTB	4.42682e-24	0.910339	0.403	0.118	7.29938e-20	2.38045e-61	1.19046	0.774	0.305	3.92513e-57	4.42682e-24	4.76091e-61
ICS1	RPL28	1.62975e-58	0.506041	1	1	2.68729e-54	5.55636e-61	0.37975	1	1	9.16188e-57	1.62975e-58	1.11127e-60
ICS1	RPLP2	3.40443e-60	0.480762	1	1	5.61356e-56	4.51667e-31	0.26021	1	1	7.44753e-27	4.51667e-31	6.80885e-60
ICS1	RPS25	7.01075e-60	0.553785	1	1	1.156e-55	4.7443e-55	0.392767	1	1	7.82288e-51	4.7443e-55	1.40215e-59
ICS1	TRAC	1.88964e-13	0.641245	0.509	0.319	3.11582e-09	2.89122e-59	1.02369	0.836	0.328	4.76732e-55	1.88964e-13	5.78243e-59
ICS1	RPL32	7.73397e-59	0.494816	1	1	1.27525e-54	4.41999e-36	0.272924	1	1	7.28812e-32	4.41999e-36	1.54679e-58
ICS1	RPL13A	1.37435e-58	0.51747	1	1	2.26617e-54	1.20949e-39	0.295508	1	1	1.99432e-35	1.20949e-39	2.7487e-58
ICS1	RPS28	6.72597e-58	0.507232	1	1	1.10904e-53	8.45285e-36	0.26816	1	1	1.39379e-31	8.45285e-36	1.34519e-57
ICS1	RPS19	9.71494e-58	0.562232	1	1	1.6019e-53	4.68443e-24	0.285943	1	1	7.72416e-20	4.68443e-24	1.94299e-57
ICS1	EEF1A1	2.23118e-57	0.460764	1	1	3.67899e-53	7.29173e-36	0.273554	1	1	1.20233e-31	7.29173e-36	4.46236e-57
ICS1	RPS6	5.28296e-57	0.511941	1	0.998	8.71108e-53	2.39095e-33	0.303656	1	1	3.94244e-29	2.39095e-33	1.05659e-56
ICS1	RPS12	1.14957e-56	0.510739	1	0.998	1.89553e-52	5.80193e-42	0.360158	1	1	9.5668e-38	5.80193e-42	2.29914e-56
ICS1	IL32	1.50389e-11	0.496802	0.701	0.552	2.47977e-07	3.67333e-54	1.01472	0.966	0.593	6.05695e-50	1.50389e-11	7.34666e-54
ICS1	RPL27A	2.14003e-53	0.484382	1	0.998	3.5287e-49	7.15155e-32	0.255967	1	1	1.17922e-27	7.15155e-32	4.28007e-53
ICS1	SPOCK2	6.98999e-12	0.536306	0.444	0.249	1.15258e-07	2.57652e-52	0.837041	0.788	0.324	4.24843e-48	6.98999e-12	5.15305e-52
ICS1	RPL30	5.32796e-52	0.478748	1	0.996	8.78528e-48	3.36287e-47	0.318063	1	1	5.54503e-43	3.36287e-47	1.06559e-51
ICS1	RPL36	7.85329e-52	0.489446	1	0.994	1.29493e-47	5.53362e-42	0.315702	1	1	9.12438e-38	5.53362e-42	1.57066e-51
ICS1	CD3D	5.42543e-17	0.632451	0.499	0.262	8.946e-13	6.78248e-51	0.756574	0.873	0.385	1.11836e-46	5.42543e-17	1.3565e-50
ICS1	TRBC2	1.08935e-24	0.728413	0.673	0.395	1.79623e-20	2.10522e-49	0.963006	0.839	0.431	3.4713e-45	1.08935e-24	4.21045e-49
ICS1	CD3E	7.19682e-13	0.560215	0.4	0.199	1.18668e-08	4.06631e-48	0.714233	0.822	0.35	6.70494e-44	7.19682e-13	8.13262e-48
ICS1	RPL31	3.33615e-46	0.500877	1	0.996	5.50098e-42	1.40201e-33	0.293736	1	1	2.31178e-29	1.40201e-33	6.67231e-46
ICS1	RPS16	3.49024e-45	0.511227	1	1	5.75506e-41	3.91045e-46	0.344568	1	1	6.44794e-42	3.49024e-45	7.8209e-46
ICS1	SARAF	7.16073e-34	0.643358	0.932	0.835	1.18073e-29	9.1801e-46	0.819714	0.962	0.921	1.51371e-41	7.16073e-34	1.83602e-45
ICS1	RPSA	5.88313e-39	0.58525	0.974	0.928	9.70069e-35	7.50688e-45	0.458315	1	0.999	1.23781e-40	5.88313e-39	1.50138e-44
ICS1	RPL14	4.33116e-44	0.495929	0.995	0.985	7.14165e-40	8.38194e-44	0.362365	1	1	1.3821e-39	8.38194e-44	8.66231e-44
ICS1	RPS21	9.37803e-42	0.452623	1	0.985	1.54634e-37	1.0106e-27	0.278585	1	1	1.66637e-23	1.0106e-27	1.87561e-41
ICS1	LEPROTL1	2.71363e-12	0.503052	0.556	0.376	4.4745e-08	6.60815e-34	0.714583	0.723	0.441	1.08962e-29	2.71363e-12	1.32163e-33
ICS1	RPL17	6.70223e-34	0.474138	0.995	0.977	1.10513e-29	1.97583e-32	0.343329	0.997	1	3.25794e-28	1.97583e-32	1.34045e-33
ICS1	RPS7	1.24048e-17	0.284364	0.997	0.992	2.04542e-13	9.39368e-33	0.27959	1	1	1.54892e-28	1.24048e-17	1.87874e-32
ICS1	CD2	1.70356e-12	0.526172	0.429	0.226	2.809e-08	1.86907e-32	0.774714	0.606	0.28	3.08191e-28	1.70356e-12	3.73814e-32
ICS1	RPS2	2.69656e-32	0.413164	0.995	0.979	4.44636e-28	4.85148e-25	0.258631	1	0.999	7.99961e-21	4.85148e-25	5.39313e-32
ICS1	RPL9	4.60617e-32	0.376957	0.997	0.998	7.59512e-28	1.10233e-30	0.256082	1	1	1.81763e-26	1.10233e-30	9.21235e-32
ICS1	ARHGDIB	1.12469e-31	0.659455	0.847	0.607	1.85449e-27	2.38076e-27	0.521165	0.979	0.927	3.92563e-23	2.38076e-27	2.24937e-31
ICS1	PABPC1	1.25742e-30	0.620763	0.966	0.926	2.07337e-26	4.5261e-07	0.270813	0.986	0.986	0.00746309	4.5261e-07	2.51485e-30
ICS1	RPL7A	8.14596e-23	0.366039	0.99	0.947	1.34319e-18	3.93614e-30	0.254199	1	0.999	6.4903e-26	8.14596e-23	7.87228e-30
ICS1	RPL10A	1.34239e-28	0.432977	0.984	0.979	2.21347e-24	2.22035e-26	0.27685	1	0.999	3.66114e-22	2.22035e-26	2.68479e-28
ICS1	RPLP0	3.38651e-19	0.387578	0.969	0.939	5.58401e-15	3.15508e-28	0.354616	1	0.997	5.20242e-24	3.38651e-19	6.31017e-28
ICS1	HINT1	1.04864e-10	0.344249	0.823	0.776	1.7291e-06	1.92315e-25	0.391047	0.979	0.93	3.17107e-21	1.04864e-10	3.84629e-25
ICS1	LAT	1.65158e-06	0.440425	0.281	0.167	0.0272329	1.61103e-21	0.476414	0.521	0.246	2.65642e-17	1.65158e-06	3.22205e-21
ICS1	AQP3	2.84635e-07	0.465573	0.187	0.076	0.00469334	6.89319e-20	0.679386	0.394	0.165	1.13662e-15	2.84635e-07	1.37864e-19
ICS1	CD52	3.38851e-11	0.495463	0.631	0.501	5.58732e-07	2.55435e-19	0.503839	0.942	0.782	4.21186e-15	3.38851e-11	5.10869e-19
ICS1	TRAT1	4.83227e-19	0.665135	0.434	0.171	7.96793e-15	9.75587e-19	0.470295	0.295	0.088	1.60864e-14	9.75587e-19	9.66454e-19
ICS1	NOP53	6.15337e-19	0.466889	0.834	0.751	1.01463e-14	2.27403e-17	0.328955	0.969	0.977	3.74965e-13	2.27403e-17	1.23067e-18
ICS1	PLP2	1.01703e-09	0.408426	0.587	0.446	1.67698e-05	1.14477e-18	0.459459	0.842	0.733	1.88761e-14	1.01703e-09	2.28953e-18
ICS1	CLEC2D	2.73372e-15	0.636399	0.455	0.247	4.50763e-11	2.46041e-12	0.462853	0.449	0.261	4.05697e-08	2.46041e-12	5.46744e-15
ICS1	FLT3LG	2.01081e-06	0.390992	0.177	0.076	0.0331562	7.27724e-15	0.401067	0.353	0.16	1.19994e-10	2.01081e-06	1.45545e-14
ICS1	RPS26	8.01421e-14	0.466604	0.93	0.958	1.32146e-09	2.20903e-14	0.542704	0.976	0.977	3.64247e-10	8.01421e-14	4.41807e-14
ICS1	CRIP1	2.9726e-13	0.449011	0.938	0.905	4.90153e-09	4.08214e-11	0.418991	0.925	0.851	6.73105e-07	4.08214e-11	5.94521e-13
ICS1	CDC42SE2	1.32144e-08	0.399222	0.556	0.429	0.000217892	3.00048e-13	0.447137	0.603	0.45	4.94749e-09	1.32144e-08	6.00096e-13
ICS1	CD7	1.23364e-09	0.425378	0.603	0.455	2.03415e-05	1.35866e-12	0.37048	0.651	0.428	2.2403e-08	1.23364e-09	2.71732e-12
ICS1	TNFRSF25	5.71404e-08	0.448033	0.169	0.057	0.000942187	2.80539e-11	0.362382	0.236	0.093	4.6258e-07	5.71404e-08	5.61077e-11
ICS1	SNRPD2	8.15471e-09	0.30837	0.735	0.712	0.000134463	1.45225e-10	0.267836	0.866	0.881	2.39461e-06	8.15471e-09	2.9045e-10
ICS1	RHBDD2	1.81383e-06	0.394738	0.4	0.281	0.0299082	8.83548e-10	0.440333	0.449	0.326	1.45688e-05	1.81383e-06	1.7671e-09
ICS1	PTPRC	2.28177e-09	0.441983	0.613	0.507	3.76242e-05	4.59879e-08	0.315936	0.702	0.663	0.000758294	4.59879e-08	4.56355e-09
ICS1	BATF	5.52104e-08	0.496488	0.306	0.165	0.000910363	3.45881e-07	0.56451	0.257	0.144	0.00570323	3.45881e-07	1.10421e-07
ICS2	LGALS2	5.67453e-38	0.611561	0.256	0.006	9.35673e-34	6.39095e-116	1.69607	0.821	0.105	1.0538e-111	5.67453e-38	1.27819e-115
ICS2	HLA-DQA1	6.47996e-111	2.20285	0.947	0.102	1.06848e-106	1.28559e-109	2.03779	0.978	0.371	2.1198e-105	1.28559e-109	1.29599e-110
ICS2	HLA-DQA2	5.69213e-103	2.13826	0.932	0.108	9.38575e-99	2.82973e-106	2.1233	0.973	0.366	4.66594e-102	5.69213e-103	5.65945e-106
ICS2	HLA-DPB1	6.079e-80	2.73635	0.955	0.283	1.00237e-75	7.98755e-99	2.14566	1	0.747	1.31707e-94	6.079e-80	1.59751e-98
ICS2	HLA-DQB1	1.00393e-83	2.06401	0.887	0.167	1.65538e-79	3.03905e-98	1.89978	0.982	0.476	5.01109e-94	1.00393e-83	6.07811e-98
ICS2	HLA-DRA	2.35965e-87	2.81838	0.992	0.273	3.89082e-83	7.59596e-98	2.00296	1	0.722	1.2525e-93	2.35965e-87	1.51919e-97
ICS2	HLA-DMA	2.10531e-83	1.64976	0.82	0.105	3.47144e-79	8.95415e-96	1.41556	0.987	0.35	1.47645e-91	2.10531e-83	1.79083e-95
ICS2	HLA-DPA1	2.44742e-87	2.60635	0.947	0.218	4.03555e-83	1.8438e-95	1.95148	1	0.665	3.04024e-91	2.44742e-87	3.6876e-95
ICS2	CD74	1.8322e-69	2.65731	0.977	0.542	3.02112e-65	7.08368e-95	1.76511	1	0.94	1.16803e-90	1.8322e-69	1.41674e-94
ICS2	HLA-DRB1	4.26359e-87	2.45042	0.977	0.261	7.03024e-83	3.48651e-94	1.74427	1	0.7	5.7489e-90	4.26359e-87	6.97301e-94
ICS2	FCER1A	3.69316e-34	0.680789	0.241	0.007	6.08965e-30	1.33316e-89	1.86038	0.576	0.042	2.19825e-85	3.69316e-34	2.66633e-89
ICS2	CD1C	1.69361e-25	0.419235	0.18	0.006	2.7926e-21	1.95547e-88	1.64167	0.567	0.041	3.22438e-84	1.69361e-25	3.91095e-88
ICS2	LYZ	8.28648e-77	1.69972	0.714	0.065	1.36636e-72	2.1957e-85	1.45691	0.888	0.271	3.62049e-81	8.28648e-77	4.3914e-85
ICS2	CLEC10A	7.65396e-32	0.820651	0.271	0.017	1.26206e-27	2.9752e-85	1.53883	0.732	0.132	4.90581e-81	7.65396e-32	5.95041e-85
ICS2	HLA-DMB	6.18711e-54	0.769109	0.451	0.026	1.02019e-49	9.24019e-84	1.07967	0.893	0.237	1.52361e-79	6.18711e-54	1.84804e-83
ICS2	CFP	4.42548e-62	1.19359	0.504	0.029	7.29718e-58	4.3956e-82	1.15581	0.772	0.145	7.24791e-78	4.42548e-62	8.7912e-82
ICS2	SPI1	1.30978e-79	1.27941	0.669	0.046	2.15969e-75	1.26043e-58	0.644801	0.853	0.217	2.07833e-54	1.26043e-58	2.61955e-79
ICS2	CPVL	8.59412e-42	0.986377	0.436	0.047	1.41708e-37	1.83794e-75	1.21278	0.812	0.219	3.03058e-71	8.59412e-42	3.67588e-75
ICS2	IL1R2	7.84036e-43	0.756213	0.323	0.014	1.2928e-38	5.4964e-75	1.15542	0.598	0.074	9.06302e-71	7.84036e-43	1.09928e-74
ICS2	CSF2RA	3.08327e-74	1.04344	0.541	0.021	5.08401e-70	5.36386e-68	0.565919	0.589	0.08	8.84448e-64	5.36386e-68	6.16654e-74
ICS2	CTSH	6.95476e-12	0.415791	0.406	0.149	1.14677e-07	2.22379e-72	0.945882	0.848	0.244	3.6668e-68	6.95476e-12	4.44757e-72
ICS2	C15orf48	1.60331e-68	2.35522	0.752	0.116	2.64369e-64	3.0568e-58	1.25803	0.723	0.191	5.04036e-54	3.0568e-58	3.20661e-68
ICS2	CXCL16	1.63765e-67	1.57865	0.707	0.092	2.70031e-63	2.97051e-63	0.937903	0.875	0.294	4.89807e-59	2.97051e-63	3.27529e-67
ICS2	C1orf162	3.01682e-26	0.831879	0.398	0.072	4.97444e-22	2.10812e-67	1.06201	0.853	0.28	3.47608e-63	3.01682e-26	4.21624e-67
ICS2	VSIG4	1.78104e-14	0.332745	0.15	0.015	2.93676e-10	3.07567e-62	0.942149	0.643	0.124	5.07147e-58	1.78104e-14	6.15133e-62
ICS2	FCGR2B	1.64676e-17	0.372408	0.211	0.026	2.71534e-13	3.10689e-62	0.844734	0.656	0.124	5.12295e-58	1.64676e-17	6.21378e-62
ICS2	CST3	2.46307e-41	1.40143	0.977	0.735	4.06135e-37	7.96996e-62	1.6628	0.996	0.959	1.31417e-57	2.46307e-41	1.59399e-61
ICS2	PKIB	4.37249e-61	0.950486	0.429	0.012	7.20981e-57	7.71318e-58	0.416742	0.402	0.027	1.27183e-53	7.71318e-58	8.74499e-61
ICS2	G0S2	4.74854e-61	2.41784	0.737	0.137	7.82987e-57	4.41658e-50	1.59014	0.866	0.458	7.28251e-46	4.41658e-50	9.49709e-61
ICS2	CYP2S1	3.53496e-33	0.406882	0.218	0.004	5.8288e-29	1.15601e-60	0.377031	0.433	0.032	1.90614e-56	3.53496e-33	2.31202e-60
ICS2	MS4A6A	8.31298e-18	0.553493	0.241	0.036	1.37073e-13	1.71122e-60	0.919352	0.772	0.185	2.82163e-56	8.31298e-18	3.42244e-60
ICS2	CD86	2.55924e-60	1.00802	0.466	0.022	4.21994e-56	5.33991e-58	0.59795	0.719	0.156	8.80497e-54	5.33991e-58	5.11849e-60
ICS2	LY86	1.00747e-19	0.282043	0.165	0.01	1.66122e-15	4.85936e-60	0.496897	0.585	0.092	8.0126e-56	1.00747e-19	9.71873e-60
ICS2	SPINT2	2.64267e-10	0.253376	0.218	0.052	4.3575e-06	7.00107e-59	0.529293	0.688	0.139	1.15441e-54	2.64267e-10	1.40021e-58
ICS2	GPAT3	1.14604e-21	0.669267	0.398	0.088	1.8897e-17	1.29884e-58	0.661708	0.571	0.092	2.14166e-54	1.14604e-21	2.59768e-58
ICS2	CD83	4.45987e-58	1.36157	0.835	0.183	7.35389e-54	2.75815e-48	0.76551	0.951	0.486	4.54792e-44	2.75815e-48	8.91975e-58
ICS2	BCL2A1	4.82689e-58	1.60262	0.744	0.123	7.95906e-54	1.62546e-42	0.930977	0.857	0.402	2.68022e-38	1.62546e-42	9.65378e-58
ICS2	GRN	6.1361e-22	0.712374	0.564	0.183	1.01178e-17	2.19615e-56	0.833601	0.929	0.443	3.62123e-52	6.1361e-22	4.3923e-56
ICS2	SLC7A11	2.47242e-56	0.97945	0.496	0.036	4.07677e-52	3.72015e-29	0.263978	0.232	0.023	6.13416e-25	3.72015e-29	4.94484e-56
ICS2	VMO1	8.81096e-56	1.137	0.459	0.026	1.45284e-51	3.21971e-36	0.531144	0.567	0.154	5.30898e-32	3.21971e-36	1.76219e-55
ICS2	KYNU	4.25408e-55	1.1368	0.526	0.046	7.01456e-51	1.13217e-38	0.452454	0.527	0.118	1.86683e-34	1.13217e-38	8.50817e-55
ICS2	EREG	1.00454e-54	1.57145	0.519	0.044	1.65639e-50	8.73641e-45	0.945267	0.558	0.123	1.44055e-40	8.73641e-45	2.00908e-54
ICS2	DAPP1	5.98226e-48	0.882015	0.383	0.019	9.86416e-44	2.6663e-51	0.42646	0.442	0.051	4.39646e-47	5.98226e-48	5.3326e-51
ICS2	LST1	4.29226e-49	1.01356	0.586	0.079	7.07751e-45	4.99819e-51	0.414094	0.871	0.312	8.24151e-47	4.29226e-49	9.99637e-51
ICS2	HLA-DOA	1.85166e-17	0.262381	0.15	0.01	3.0532e-13	2.33575e-50	0.357068	0.46	0.06	3.85141e-46	1.85166e-17	4.67149e-50
ICS2	CLEC7A	7.92991e-50	0.743259	0.429	0.028	1.30756e-45	1.84301e-42	0.431376	0.643	0.16	3.03894e-38	1.84301e-42	1.58598e-49
ICS2	IFI30	9.21362e-50	0.736179	0.398	0.021	1.51923e-45	9.47531e-34	0.303961	0.531	0.13	1.56238e-29	9.47531e-34	1.84272e-49
ICS2	CTSZ	3.32135e-49	0.930092	0.586	0.083	5.47657e-45	9.14801e-49	0.6356	0.897	0.361	1.50842e-44	9.14801e-49	6.6427e-49
ICS2	PLAUR	1.16411e-41	1.42287	0.872	0.332	1.9195e-37	6.88899e-49	0.992892	0.915	0.48	1.13592e-44	1.16411e-41	1.3778e-48
ICS2	GPR183	7.76136e-21	0.868078	0.805	0.386	1.27977e-16	2.15515e-48	1.0417	0.938	0.58	3.55362e-44	7.76136e-21	4.3103e-48
ICS2	TYROBP	4.2697e-48	1.31203	0.789	0.186	7.0403e-44	6.05407e-32	0.674297	0.924	0.523	9.98256e-28	6.05407e-32	8.53939e-48
ICS2	GPR157	9.33037e-32	0.437842	0.203	0.003	1.53849e-27	6.77876e-48	0.44429	0.366	0.033	1.11775e-43	9.33037e-32	1.35575e-47
ICS2	CCR7	1.2574e-21	0.935498	0.496	0.145	2.07333e-17	6.52555e-47	1.08158	0.643	0.187	1.076e-42	1.2574e-21	1.30511e-46
ICS2	PLEK	1.88152e-46	0.942103	0.602	0.092	3.10244e-42	5.14749e-37	0.553962	0.772	0.294	8.4877e-33	5.14749e-37	3.76304e-46
ICS2	NLRP3	1.56204e-37	0.710993	0.376	0.033	2.57564e-33	3.35646e-46	0.503805	0.598	0.131	5.53447e-42	1.56204e-37	6.71292e-46
ICS2	ATF5	5.29919e-10	0.264295	0.195	0.046	8.73784e-06	4.71068e-46	0.541512	0.638	0.16	7.76744e-42	5.29919e-10	9.42136e-46
ICS2	SYNGR2	8.0369e-17	0.741761	0.398	0.113	1.3252e-12	2.2408e-45	0.664694	0.857	0.328	3.69486e-41	8.0369e-17	4.4816e-45
ICS2	IL1B	1.2628e-44	1.61588	0.617	0.109	2.08223e-40	2.55253e-29	0.711413	0.723	0.324	4.20887e-25	2.55253e-29	2.5256e-44
ICS2	PHACTR1	7.0277e-42	0.820752	0.466	0.054	1.1588e-37	2.23363e-44	0.542072	0.683	0.179	3.68304e-40	7.0277e-42	4.46727e-44
ICS2	BID	4.97647e-42	1.03422	0.632	0.128	8.2057e-38	3.78541e-44	0.675659	0.848	0.371	6.24177e-40	4.97647e-42	7.57083e-44
ICS2	JAML	5.89633e-10	0.29088	0.233	0.062	9.72247e-06	2.86196e-43	0.525308	0.683	0.192	4.71909e-39	5.89633e-10	5.72393e-43
ICS2	SERPINB9	6.05218e-43	1.30059	0.774	0.228	9.97945e-39	1.45933e-10	0.272298	0.674	0.412	2.40628e-06	1.45933e-10	1.21044e-42
ICS2	SH2B3	2.63762e-24	0.442969	0.301	0.039	4.34917e-20	2.03987e-42	0.438305	0.696	0.193	3.36355e-38	2.63762e-24	4.07974e-42
ICS2	LGALS9	1.40546e-19	0.333637	0.203	0.019	2.31747e-15	5.02785e-41	0.477972	0.741	0.235	8.29042e-37	1.40546e-19	1.00557e-40
ICS2	LDLRAD4	1.19181e-24	0.670491	0.391	0.07	1.96517e-20	8.99419e-41	0.497223	0.527	0.118	1.48305e-36	1.19181e-24	1.79884e-40
ICS2	CIITA	6.01402e-33	0.393169	0.218	0.004	9.91651e-29	9.26159e-41	0.299881	0.397	0.057	1.52714e-36	6.01402e-33	1.85232e-40
ICS2	FCER1G	4.51484e-34	0.955051	0.541	0.103	7.44452e-30	1.29775e-40	0.749464	0.911	0.462	2.13985e-36	4.51484e-34	2.59549e-40
ICS2	ALDH2	5.38486e-18	0.44065	0.301	0.061	8.87909e-14	2.54755e-40	0.459765	0.705	0.228	4.20066e-36	5.38486e-18	5.09511e-40
ICS2	OLR1	2.79523e-40	0.982616	0.338	0.021	4.60905e-36	5.70148e-39	0.842244	0.496	0.114	9.40117e-35	5.70148e-39	5.59045e-40
ICS2	AIF1	4.30344e-37	0.849132	0.481	0.068	7.09594e-33	1.22751e-39	0.43919	0.875	0.305	2.02404e-35	4.30344e-37	2.45502e-39
ICS2	SAT1	1.59796e-33	1.27678	0.985	0.829	2.63487e-29	1.40673e-39	0.831204	0.996	0.948	2.31956e-35	1.59796e-33	2.81346e-39
ICS2	IL4I1	1.5091e-39	0.822023	0.444	0.05	2.48836e-35	3.5087e-20	0.2834	0.397	0.12	5.7855e-16	3.5087e-20	3.01821e-39
ICS2	CSTA	4.3564e-39	0.945503	0.429	0.047	7.18326e-35	1.763e-39	0.495241	0.603	0.153	2.90701e-35	4.3564e-39	3.526e-39
ICS2	LILRB4	3.6159e-22	0.355669	0.211	0.017	5.96225e-18	7.70225e-39	0.390225	0.429	0.076	1.27002e-34	3.6159e-22	1.54045e-38
ICS2	BASP1	2.30253e-22	0.731177	0.609	0.21	3.79665e-18	8.21696e-39	0.581611	0.705	0.23	1.35489e-34	2.30253e-22	1.64339e-38
ICS2	TNFSF13B	7.99478e-38	0.97047	0.338	0.023	1.31826e-33	1.25172e-38	0.613584	0.661	0.213	2.06396e-34	7.99478e-38	2.50343e-38
ICS2	AP1S2	2.50115e-30	0.77408	0.639	0.168	4.12415e-26	2.1064e-38	0.560838	0.804	0.317	3.47325e-34	2.50115e-30	4.21281e-38
ICS2	CD40	3.72521e-38	0.736193	0.398	0.04	6.14251e-34	3.92606e-33	0.408649	0.54	0.15	6.47369e-29	3.92606e-33	7.45043e-38
ICS2	CCDC88A	4.21047e-16	0.379221	0.286	0.058	6.94265e-12	2.04939e-37	0.402938	0.598	0.168	3.37924e-33	4.21047e-16	4.09878e-37
ICS2	FAM49A	2.50161e-37	0.589083	0.346	0.026	4.1249e-33	3.54148e-25	0.323385	0.496	0.155	5.83954e-21	3.54148e-25	5.00322e-37
ICS2	GSTP1	1.51531e-08	0.42645	0.812	0.512	0.000249859	1.82297e-36	0.62939	0.96	0.754	3.0059e-32	1.51531e-08	3.64594e-36
ICS2	FCGRT	3.37556e-16	0.490464	0.714	0.303	5.56596e-12	2.87666e-36	0.451486	0.929	0.534	4.74332e-32	3.37556e-16	5.75332e-36
ICS2	INSIG1	1.94294e-31	1.28515	0.872	0.468	3.20371e-27	3.45424e-36	0.994126	0.862	0.547	5.6957e-32	1.94294e-31	6.90848e-36
ICS2	CCL22	8.05501e-36	1.20934	0.278	0.012	1.32819e-31	2.08356e-23	0.445373	0.232	0.033	3.43559e-19	2.08356e-23	1.611e-35
ICS2	ITGAX	2.81504e-16	0.285033	0.241	0.039	4.64172e-12	9.32493e-36	0.352606	0.527	0.125	1.53759e-31	2.81504e-16	1.86499e-35
ICS2	PPIF	1.24274e-26	0.711691	0.474	0.105	2.04915e-22	1.64312e-35	0.51515	0.701	0.24	2.70935e-31	1.24274e-26	3.28625e-35
ICS2	SERPINB1	3.03716e-35	1.31771	0.714	0.236	5.00797e-31	3.56501e-25	0.54386	0.799	0.478	5.87834e-21	3.56501e-25	6.07432e-35
ICS2	MEF2C	6.88967e-18	0.438355	0.211	0.026	1.13604e-13	1.83867e-34	0.377481	0.531	0.131	3.03178e-30	6.88967e-18	3.67733e-34
ICS2	SLC25A19	9.54967e-11	0.276198	0.241	0.061	1.57465e-06	9.45168e-34	0.452107	0.504	0.128	1.55849e-29	9.54967e-11	1.89034e-33
ICS2	H3F3A	3.21039e-33	0.899652	0.985	0.821	5.29361e-29	8.86805e-23	0.307408	1	0.988	1.46225e-18	8.86805e-23	6.42078e-33
ICS2	RAB31	3.00363e-15	0.370422	0.301	0.07	4.95269e-11	7.20764e-33	0.35448	0.567	0.169	1.18847e-28	3.00363e-15	1.44153e-32
ICS2	TNFAIP8	5.58e-26	0.988706	0.669	0.244	9.20087e-22	2.31267e-32	0.570333	0.692	0.266	3.81336e-28	5.58e-26	4.62533e-32
ICS2	THAP2	2.54819e-09	0.487261	0.398	0.17	4.20171e-05	3.6373e-32	0.753787	0.701	0.297	5.99754e-28	2.54819e-09	7.27459e-32
ICS2	MMP9	6.38875e-32	0.755995	0.346	0.036	1.05344e-27	2.06245e-15	0.345043	0.348	0.117	3.40078e-11	2.06245e-15	1.27775e-31
ICS2	TYMP	2.58475e-20	0.782519	0.797	0.401	4.26199e-16	1.03907e-31	0.604676	0.911	0.538	1.71332e-27	2.58475e-20	2.07814e-31
ICS2	ATP1B1	1.20056e-10	0.407621	0.271	0.077	1.97961e-06	3.61943e-31	0.500011	0.58	0.18	5.96808e-27	1.20056e-10	7.23887e-31
ICS2	ETV6	6.5132e-13	0.257283	0.241	0.051	1.07396e-08	5.30722e-31	0.26305	0.42	0.092	8.75107e-27	6.5132e-13	1.06144e-30
ICS2	THEMIS2	4.22637e-28	0.389017	0.248	0.017	6.96885e-24	1.6416e-30	0.382391	0.598	0.184	2.70683e-26	4.22637e-28	3.2832e-30
ICS2	OGFRL1	5.82615e-30	0.744868	0.414	0.068	9.60673e-26	1.39728e-24	0.348055	0.518	0.178	2.30398e-20	1.39728e-24	1.16523e-29
ICS2	AREG	1.54243e-08	0.788928	0.398	0.178	0.000254331	1.48856e-29	1.17615	0.589	0.228	2.45449e-25	1.54243e-08	2.97713e-29
ICS2	FCGR2A	1.19402e-23	0.480607	0.293	0.037	1.96883e-19	2.15439e-29	0.330228	0.612	0.193	3.55237e-25	1.19402e-23	4.30877e-29
ICS2	ATP2B1-AS1	2.16487e-16	0.767405	0.504	0.189	3.56966e-12	2.53476e-29	0.474749	0.808	0.36	4.17956e-25	2.16487e-16	5.06952e-29
ICS2	CXCL8	7.84103e-21	1.44588	0.97	0.909	1.29291e-16	3.36692e-29	1.00523	0.902	0.641	5.55171e-25	7.84103e-21	6.73383e-29
ICS2	RALA	6.30728e-11	0.500729	0.504	0.23	1.04001e-06	3.41511e-29	0.541129	0.705	0.306	5.63117e-25	6.30728e-11	6.83021e-29
ICS2	COTL1	7.72347e-11	0.639391	0.797	0.486	1.27352e-06	3.94181e-29	0.455958	0.942	0.658	6.49965e-25	7.72347e-11	7.88362e-29
ICS2	NFKBID	7.88504e-22	0.348354	0.263	0.032	1.30016e-17	4.42458e-29	0.306781	0.607	0.195	7.2957e-25	7.88504e-22	8.84917e-29
ICS2	NPC2	1.864e-14	0.560722	0.782	0.411	3.07354e-10	9.94017e-29	0.512446	0.946	0.66	1.63903e-24	1.864e-14	1.98803e-28
ICS2	STX11	2.66268e-26	0.801213	0.662	0.218	4.3905e-22	2.53953e-28	0.512964	0.795	0.362	4.18743e-24	2.66268e-26	5.07905e-28
ICS2	TIMP1	1.49064e-27	1.16181	0.917	0.623	2.45791e-23	5.80371e-28	0.61987	0.955	0.802	9.56974e-24	1.49064e-27	1.16074e-27
ICS2	ENTPD1	7.33035e-27	0.356824	0.18	0.004	1.2087e-22	1.48701e-27	0.263279	0.295	0.048	2.45193e-23	7.33035e-27	2.97402e-27
ICS2	PARVB	3.66849e-09	0.263396	0.203	0.054	6.04897e-05	3.18606e-27	0.271006	0.429	0.113	5.25349e-23	3.66849e-09	6.37212e-27
ICS2	HOTAIRM1	3.64903e-13	0.36048	0.218	0.043	6.01689e-09	4.29636e-27	0.379508	0.625	0.228	7.08427e-23	3.64903e-13	8.59272e-27
ICS2	NINJ1	5.4184e-27	1.05665	0.752	0.317	8.9344e-23	6.04902e-10	0.323693	0.862	0.642	9.97423e-06	6.04902e-10	1.08368e-26
ICS2	MIR155HG	7.55381e-27	1.24308	0.466	0.108	1.24555e-22	9.43114e-25	0.622785	0.562	0.211	1.5551e-20	9.43114e-25	1.51076e-26
ICS2	NET1	5.96977e-13	0.258709	0.158	0.021	9.84355e-09	1.8825e-26	0.331457	0.344	0.076	3.10405e-22	5.96977e-13	3.76499e-26
ICS2	PTPN1	2.0727e-11	0.323524	0.308	0.092	3.41767e-07	1.96805e-26	0.351954	0.647	0.243	3.24511e-22	2.0727e-11	3.93609e-26
ICS2	CD68	2.48465e-18	0.723775	0.436	0.126	4.09695e-14	2.68118e-26	0.466468	0.79	0.336	4.421e-22	2.48465e-18	5.36236e-26
ICS2	C12orf45	1.33702e-15	0.469351	0.263	0.052	2.20462e-11	2.74787e-26	0.403316	0.433	0.123	4.53097e-22	1.33702e-15	5.49574e-26
ICS2	IRF8	1.16419e-25	0.947555	0.323	0.046	1.91964e-21	4.58353e-26	0.489003	0.491	0.155	7.55778e-22	1.16419e-25	9.16706e-26
ICS2	HMGA1	2.05485e-07	0.329932	0.549	0.297	0.00338824	5.72173e-26	0.437335	0.844	0.412	9.43456e-22	2.05485e-07	1.14435e-25
ICS2	OPN3	6.40104e-20	0.389902	0.188	0.015	1.05547e-15	5.99752e-26	0.261367	0.312	0.061	9.88932e-22	6.40104e-20	1.1995e-25
ICS2	ST8SIA4	6.25898e-26	0.412355	0.278	0.028	1.03204e-21	6.73529e-25	0.291661	0.451	0.131	1.11058e-20	6.73529e-25	1.2518e-25
ICS2	OTUD1	6.15076e-20	0.477936	0.361	0.074	1.0142e-15	2.60687e-25	0.391384	0.545	0.193	4.29847e-21	6.15076e-20	5.21374e-25
ICS2	C1orf54	2.37089e-21	0.560085	0.218	0.021	3.90937e-17	3.83043e-25	0.54432	0.371	0.094	6.316e-21	2.37089e-21	7.66086e-25
ICS2	ETV3	6.13808e-14	0.417188	0.293	0.072	1.01211e-09	7.7844e-25	0.308782	0.478	0.145	1.28357e-20	6.13808e-14	1.55688e-24
ICS2	RIPK2	1.15013e-08	0.320748	0.301	0.112	0.000189646	9.32147e-25	0.32369	0.612	0.224	1.53702e-20	1.15013e-08	1.86429e-24
ICS2	CAPG	1.79108e-07	0.351522	0.368	0.166	0.00295332	1.67769e-24	0.397455	0.719	0.317	2.76635e-20	1.79108e-07	3.35539e-24
ICS2	YBX1	5.13447e-16	0.499955	0.97	0.873	8.46622e-12	2.43368e-24	0.33625	0.996	0.973	4.0129e-20	5.13447e-16	4.86737e-24
ICS2	SLC25A6	7.60461e-07	0.358473	0.932	0.801	0.0125392	2.68058e-24	0.352304	1	0.968	4.42e-20	7.60461e-07	5.36115e-24
ICS2	USP12	1.24047e-12	0.551925	0.444	0.171	2.04541e-08	2.96871e-24	0.372047	0.621	0.25	4.89511e-20	1.24047e-12	5.93742e-24
ICS2	IL1RN	2.9835e-24	0.936624	0.346	0.055	4.91949e-20	3.07659e-15	0.487144	0.339	0.118	5.07299e-11	3.07659e-15	5.967e-24
ICS2	JARID2	1.11082e-15	0.472558	0.414	0.121	1.83163e-11	6.01432e-24	0.343288	0.5	0.168	9.91702e-20	1.11082e-15	1.20286e-23
ICS2	TPRA1	6.3931e-24	0.750287	0.489	0.13	1.05416e-19	1.20236e-15	0.305899	0.446	0.184	1.98257e-11	1.20236e-15	1.27862e-23
ICS2	NR4A3	1.59949e-15	0.583023	0.534	0.206	2.6374e-11	6.58037e-24	0.59112	0.759	0.414	1.08504e-19	1.59949e-15	1.31607e-23
ICS2	NFKB1	1.21715e-23	0.675458	0.677	0.236	2.00696e-19	1.43669e-19	0.391609	0.857	0.528	2.36896e-15	1.43669e-19	2.4343e-23
ICS2	H2AFY	1.16148e-10	0.312755	0.421	0.159	1.91516e-06	1.61515e-23	0.399526	0.804	0.41	2.66322e-19	1.16148e-10	3.2303e-23
ICS2	EDEM1	3.08688e-19	0.48792	0.331	0.066	5.08996e-15	2.09147e-23	0.261529	0.451	0.137	3.44863e-19	3.08688e-19	4.18295e-23
ICS2	IL13RA1	7.61918e-11	0.350048	0.263	0.076	1.25633e-06	2.91208e-23	0.273146	0.451	0.137	4.80173e-19	7.61918e-11	5.82417e-23
ICS2	CMTM6	4.105e-23	0.80621	0.767	0.314	6.76873e-19	1.48013e-16	0.284549	0.821	0.439	2.44059e-12	1.48013e-16	8.20999e-23
ICS2	RILPL2	6.83038e-23	0.645209	0.624	0.193	1.12626e-18	7.81176e-23	0.480292	0.826	0.46	1.28808e-18	7.81176e-23	1.36608e-22
ICS2	MARCKSL1	9.69779e-23	1.33336	0.624	0.247	1.59907e-18	5.10965e-15	0.392288	0.799	0.479	8.42531e-11	5.10965e-15	1.93956e-22
ICS2	IFNGR2	1.26287e-22	0.657864	0.624	0.21	2.08235e-18	1.13023e-20	0.368076	0.665	0.308	1.86364e-16	1.13023e-20	2.52575e-22
ICS2	ETS2	2.15668e-16	0.641679	0.556	0.222	3.55614e-12	2.12158e-22	0.355481	0.607	0.243	3.49827e-18	2.15668e-16	4.24315e-22
ICS2	GNA13	1.42293e-12	0.348807	0.398	0.131	2.34627e-08	2.2947e-22	0.381484	0.683	0.316	3.78373e-18	1.42293e-12	4.5894e-22
ICS2	ICAM1	2.67838e-22	0.738872	0.654	0.247	4.41638e-18	3.27262e-20	0.429188	0.732	0.378	5.39623e-16	3.27262e-20	5.35676e-22
ICS2	MARCKS	3.67914e-22	0.749472	0.466	0.121	6.06653e-18	3.70758e-14	0.316518	0.607	0.318	6.11342e-10	3.70758e-14	7.35828e-22
ICS2	GABARAP	4.92611e-09	0.422111	0.812	0.557	8.12266e-05	4.60035e-22	0.382991	0.955	0.681	7.58551e-18	4.92611e-09	9.20069e-22
ICS2	ARL8B	7.53664e-22	0.693076	0.594	0.201	1.24272e-17	4.24419e-21	0.273647	0.549	0.203	6.99824e-17	4.24419e-21	1.50733e-21
ICS2	SLC31A2	1.03279e-12	0.319909	0.241	0.054	1.70296e-08	8.68808e-22	0.255913	0.487	0.167	1.43258e-17	1.03279e-12	1.73762e-21
ICS2	ARPC1B	2.77624e-10	0.442306	0.677	0.371	4.57774e-06	1.02357e-21	0.411622	0.942	0.733	1.68777e-17	2.77624e-10	2.04715e-21
ICS2	TXN	1.07891e-21	1.02907	0.962	0.783	1.77901e-17	7.17926e-07	0.433116	0.951	0.868	0.0118379	7.17926e-07	2.15782e-21
ICS2	FABP5	1.61394e-21	1.25853	0.511	0.159	2.66122e-17	1.25708e-17	0.823781	0.786	0.447	2.07279e-13	1.25708e-17	3.22787e-21
ICS2	CTSS	4.2955e-16	0.486415	0.504	0.166	7.08285e-12	1.96798e-21	0.257214	0.835	0.431	3.245e-17	4.2955e-16	3.93595e-21
ICS2	FTH1	2.5344e-10	0.329914	1	1	4.17897e-06	2.05293e-21	0.404243	1	1	3.38508e-17	2.5344e-10	4.10587e-21
ICS2	EMP3	2.3539e-21	0.692768	0.985	0.862	3.88134e-17	4.51708e-17	0.365429	0.996	0.943	7.44821e-13	4.51708e-17	4.70779e-21
ICS2	NFKBIA	2.49452e-21	0.803759	0.977	0.854	4.11321e-17	1.22809e-13	0.412189	0.982	0.923	2.02499e-09	1.22809e-13	4.98904e-21
ICS2	RAB11FIP1	8.52667e-08	0.27913	0.248	0.084	0.00140596	2.66668e-21	0.298843	0.478	0.157	4.39709e-17	8.52667e-08	5.33336e-21
ICS2	RAPGEF1	9.50581e-15	0.343457	0.263	0.055	1.56741e-10	2.86635e-21	0.261514	0.487	0.167	4.72632e-17	9.50581e-15	5.7327e-21
ICS2	PTPRE	3.58639e-21	0.514843	0.421	0.097	5.91359e-17	7.12948e-17	0.288914	0.692	0.319	1.17558e-12	7.12948e-17	7.17277e-21
ICS2	REL	4.73501e-21	0.775766	0.669	0.261	7.80756e-17	2.59511e-19	0.494413	0.951	0.702	4.27907e-15	2.59511e-19	9.47002e-21
ICS2	VEGFA	8.35037e-13	0.423292	0.376	0.126	1.37689e-08	7.40812e-21	0.327451	0.482	0.173	1.22153e-16	8.35037e-13	1.48162e-20
ICS2	PSAP	9.27733e-21	0.736881	0.895	0.538	1.52974e-16	4.73396e-16	0.360255	0.991	0.825	7.80583e-12	4.73396e-16	1.85547e-20
ICS2	GNG5	6.05989e-14	0.50766	0.767	0.408	9.99215e-10	1.15009e-20	0.367956	0.955	0.714	1.89638e-16	6.05989e-14	2.30017e-20
ICS2	PIM3	7.80252e-20	0.763777	0.767	0.368	1.28656e-15	3.24422e-12	0.277516	0.857	0.586	5.34939e-08	3.24422e-12	1.5605e-19
ICS2	ACTB	8.36678e-20	0.725885	0.992	0.967	1.3796e-15	1.09795e-12	0.355769	1	0.995	1.8104e-08	1.09795e-12	1.67336e-19
ICS2	SGK1	7.22086e-19	0.493785	0.692	0.273	1.19065e-14	1.83642e-19	0.334076	0.701	0.333	3.02807e-15	7.22086e-19	3.67283e-19
ICS2	CFLAR	2.03421e-19	0.842842	0.624	0.265	3.35421e-15	1.68912e-16	0.423015	0.799	0.521	2.78519e-12	1.68912e-16	4.06843e-19
ICS2	GRB2	3.60625e-17	0.477791	0.496	0.156	5.94634e-13	3.06385e-19	0.281143	0.741	0.337	5.05199e-15	3.60625e-17	6.12771e-19
ICS2	PLSCR1	7.24528e-18	0.65081	0.526	0.188	1.19467e-13	4.5632e-19	0.319452	0.705	0.325	7.52426e-15	7.24528e-18	9.1264e-19
ICS2	DNASE1L3	5.72162e-19	0.446989	0.158	0.01	9.43439e-15	4.04835e-07	0.263758	0.129	0.041	0.00667533	4.04835e-07	1.14432e-18
ICS2	ATP5F1E	6.37638e-11	0.322269	0.992	0.934	1.0514e-06	6.97427e-19	0.255047	0.996	0.993	1.14999e-14	6.37638e-11	1.39485e-18
ICS2	PEA15	1.72533e-06	0.281055	0.602	0.32	0.028449	1.18198e-18	0.29885	0.714	0.331	1.94897e-14	1.72533e-06	2.36396e-18
ICS2	CSTB	9.62855e-13	0.817036	0.842	0.593	1.58765e-08	1.30367e-18	0.48923	0.92	0.704	2.14962e-14	9.62855e-13	2.60734e-18
ICS2	MXD1	1.6644e-18	0.45548	0.383	0.091	2.74442e-14	1.32393e-17	0.313446	0.455	0.174	2.18302e-13	1.32393e-17	3.32879e-18
ICS2	GLIPR2	2.04557e-18	0.535607	0.571	0.2	3.37294e-14	2.81961e-11	0.258818	0.652	0.348	4.64925e-07	2.81961e-11	4.09114e-18
ICS2	ANPEP	9.7155e-10	0.335072	0.226	0.063	1.60199e-05	2.16381e-18	0.255624	0.504	0.198	3.56791e-14	9.7155e-10	4.32763e-18
ICS2	CXCL3	1.27365e-15	1.10463	0.789	0.499	2.10012e-11	2.7131e-18	0.862615	0.741	0.465	4.47363e-14	1.27365e-15	5.4262e-18
ICS2	TNFAIP2	1.01312e-17	0.64195	0.421	0.126	1.67054e-13	2.79588e-18	0.361622	0.598	0.273	4.61012e-14	1.01312e-17	5.59175e-18
ICS2	TRAF1	7.75613e-18	0.523579	0.436	0.121	1.27891e-13	6.16183e-18	0.346982	0.616	0.282	1.01602e-13	7.75613e-18	1.23237e-17
ICS2	MAP3K8	8.41113e-15	0.603783	0.654	0.302	1.38691e-10	1.22138e-17	0.381761	0.817	0.487	2.01393e-13	8.41113e-15	2.44275e-17
ICS2	SNX10	5.21527e-12	0.277824	0.233	0.051	8.59946e-08	1.53318e-17	0.260155	0.384	0.126	2.52805e-13	5.21527e-12	3.06635e-17
ICS2	LSP1	1.29216e-13	0.678542	0.684	0.371	2.13064e-09	1.66622e-17	0.41429	0.929	0.785	2.74743e-13	1.29216e-13	3.33244e-17
ICS2	FCN1	2.70706e-17	0.519657	0.195	0.022	4.46367e-13	4.99816e-17	0.32877	0.357	0.111	8.24147e-13	4.99816e-17	5.41412e-17
ICS2	MAP2K3	3.42466e-10	0.412156	0.707	0.392	5.64693e-06	2.9106e-17	0.375123	0.893	0.598	4.79929e-13	3.42466e-10	5.8212e-17
ICS2	IL10	3.54075e-17	0.581695	0.203	0.025	5.83835e-13	4.26073e-14	0.340722	0.201	0.046	7.02552e-10	4.26073e-14	7.08151e-17
ICS2	AC103591.3	3.75231e-10	0.520302	0.338	0.121	6.18719e-06	3.91598e-17	0.340397	0.58	0.257	6.45706e-13	3.75231e-10	7.83196e-17
ICS2	CTSB	7.70608e-17	0.917894	0.609	0.252	1.27066e-12	8.45382e-11	0.332982	0.812	0.528	1.39395e-06	8.45382e-11	1.54122e-16
ICS2	BNIP3L	8.6137e-17	0.545038	0.579	0.219	1.42031e-12	3.20313e-15	0.337035	0.705	0.373	5.28165e-11	3.20313e-15	1.72274e-16
ICS2	NAMPT	2.76554e-16	0.643919	0.857	0.539	4.5601e-12	1.76837e-16	0.392433	0.897	0.645	2.91586e-12	2.76554e-16	3.53673e-16
ICS2	NEAT1	1.49415e-10	0.339239	0.917	0.702	2.4637e-06	1.92416e-16	0.359079	0.982	0.924	3.17275e-12	1.49415e-10	3.84832e-16
ICS2	ARPC3	1.71536e-09	0.374102	0.842	0.532	2.82846e-05	2.59843e-16	0.30146	0.969	0.872	4.28455e-12	1.71536e-09	5.19686e-16
ICS2	MGAT1	4.46996e-16	0.567418	0.534	0.197	7.37052e-12	8.71217e-14	0.27733	0.768	0.468	1.43655e-09	8.71217e-14	8.93992e-16
ICS2	LAPTM5	7.02546e-16	0.555067	0.872	0.527	1.15843e-11	7.05311e-13	0.265124	0.978	0.869	1.16299e-08	7.05311e-13	1.40509e-15
ICS2	RGS1	1.03253e-15	0.895495	0.669	0.32	1.70253e-11	3.60321e-10	0.269682	0.772	0.493	5.94134e-06	3.60321e-10	2.06505e-15
ICS2	ACP5	1.61665e-15	0.477511	0.203	0.029	2.6657e-11	2.70064e-12	0.321949	0.348	0.136	4.45309e-08	2.70064e-12	3.23331e-15
ICS2	LGALS3	2.08977e-15	0.848485	0.842	0.517	3.44581e-11	1.08215e-10	0.396039	0.942	0.734	1.78436e-06	1.08215e-10	4.17953e-15
ICS2	PKM	4.67703e-15	0.510887	0.835	0.509	7.71195e-11	7.49958e-09	0.253455	0.884	0.645	0.00012366	7.49958e-09	9.35405e-15
ICS2	PGLS	1.95751e-07	0.291385	0.376	0.168	0.00322774	7.1534e-15	0.31099	0.83	0.504	1.17952e-10	1.95751e-07	1.43068e-14
ICS2	VIM	8.45768e-09	0.329052	1	0.99	0.000139459	7.59512e-15	0.346251	1	0.999	1.25236e-10	8.45768e-09	1.51902e-14
ICS2	CCDC50	6.37108e-12	0.395363	0.301	0.09	1.05053e-07	9.19106e-15	0.257236	0.442	0.182	1.51551e-10	6.37108e-12	1.83821e-14
ICS2	RGS10	1.54948e-14	0.500741	0.579	0.236	2.55493e-10	8.53093e-14	0.341554	0.839	0.564	1.40667e-09	8.53093e-14	3.09895e-14
ICS2	RNF145	1.97383e-14	0.665917	0.669	0.335	3.25465e-10	1.94528e-13	0.251291	0.812	0.476	3.20757e-09	1.94528e-13	3.94766e-14
ICS2	PHLDA2	3.11172e-14	0.728324	0.654	0.317	5.13091e-10	6.70493e-14	0.264315	0.607	0.303	1.10558e-09	6.70493e-14	6.22344e-14
ICS2	NFE2L2	1.96429e-13	0.452128	0.752	0.374	3.23891e-09	3.17921e-14	0.310402	0.848	0.558	5.24221e-10	1.96429e-13	6.35843e-14
ICS2	CHMP1B	3.8837e-08	0.46163	0.669	0.385	0.000640384	7.77923e-14	0.384357	0.844	0.623	1.28272e-09	3.8837e-08	1.55585e-13
ICS2	ANXA2	4.14083e-07	0.322185	0.955	0.833	0.00682782	7.08765e-13	0.353213	0.964	0.861	1.16868e-08	4.14083e-07	1.41753e-12
ICS2	ANXA5	8.51701e-13	0.524058	0.932	0.687	1.40437e-08	3.60245e-10	0.272319	0.946	0.741	5.94007e-06	3.60245e-10	1.7034e-12
ICS2	CXCL2	5.75102e-10	0.37999	0.977	0.949	9.48285e-06	3.68828e-12	0.316689	0.875	0.641	6.0816e-08	5.75102e-10	7.37656e-12
ICS2	PNRC1	4.09987e-12	0.826963	0.789	0.574	6.76028e-08	4.54257e-08	0.330775	0.964	0.907	0.000749024	4.54257e-08	8.19974e-12
ICS2	ID2	4.42051e-12	0.663684	0.85	0.615	7.28898e-08	3.28669e-11	0.403815	0.933	0.881	5.41942e-07	3.28669e-11	8.84102e-12
ICS2	EHD1	4.48371e-12	0.645099	0.466	0.199	7.39319e-08	3.58471e-11	0.384318	0.692	0.449	5.91084e-07	3.58471e-11	8.96742e-12
ICS2	SOD2	7.37937e-12	0.714917	0.94	0.721	1.21678e-07	1.11001e-09	0.408558	0.879	0.678	1.83029e-05	1.11001e-09	1.47587e-11
ICS2	LGALS1	1.46229e-09	0.377854	0.992	0.905	2.41117e-05	9.76997e-12	0.291145	1	0.976	1.61097e-07	1.46229e-09	1.95399e-11
ICS2	DBI	1.05856e-11	0.552451	0.774	0.465	1.74547e-07	9.59209e-09	0.282714	0.955	0.772	0.000158164	9.59209e-09	2.11713e-11
ICS2	HERPUD1	7.15663e-11	0.439442	0.699	0.354	1.18006e-06	7.95846e-10	0.316758	0.839	0.57	1.31227e-05	7.95846e-10	1.43133e-10
ICS2	IER3	6.34814e-07	0.367055	0.947	0.823	0.0104674	1.47176e-09	0.43892	0.897	0.683	2.42678e-05	6.34814e-07	2.94352e-09
ICS3	GZMH	3.92351e-42	1.61299	0.635	0.113	6.46947e-38	3.87736e-88	1.65272	0.787	0.145	6.39339e-84	3.92351e-42	7.75473e-88
ICS3	NKG7	3.23943e-40	1.98123	0.823	0.266	5.3415e-36	2.66759e-84	2.02137	0.964	0.443	4.39859e-80	3.23943e-40	5.33518e-84
ICS3	CCL5	6.42723e-44	1.8182	0.927	0.371	1.05979e-39	1.01839e-80	1.58882	0.98	0.432	1.67923e-76	6.42723e-44	2.03679e-80
ICS3	CST7	1.83256e-17	1.02638	0.833	0.483	3.02171e-13	4.65755e-66	1.21738	0.98	0.546	7.67983e-62	1.83256e-17	9.3151e-66
ICS3	GZMB	2.87818e-34	1.65737	0.75	0.236	4.74583e-30	3.26852e-59	1.33591	0.787	0.249	5.38946e-55	2.87818e-34	6.53703e-59
ICS3	PRF1	1.12197e-14	0.766303	0.281	0.058	1.85001e-10	5.12291e-58	1.04542	0.619	0.121	8.44717e-54	1.12197e-14	1.02458e-57
ICS3	GZMA	1.57506e-21	0.932504	0.385	0.073	2.59712e-17	6.16877e-55	1.18168	0.832	0.29	1.01717e-50	1.57506e-21	1.23375e-54
ICS3	CTSW	2.86297e-24	1.13234	0.531	0.134	4.72076e-20	3.63175e-52	1.04954	0.827	0.311	5.9884e-48	2.86297e-24	7.2635e-52
ICS3	GZMM	5.84919e-09	0.49834	0.406	0.167	9.64473e-05	3.05545e-49	0.929824	0.802	0.297	5.03812e-45	5.84919e-09	6.11089e-49
ICS3	FGFBP2	4.58845e-23	1.18567	0.365	0.063	7.56589e-19	2.04969e-43	1.47782	0.457	0.089	3.37974e-39	4.58845e-23	4.09939e-43
ICS3	HLA-C	4.82904e-14	0.556661	0.979	0.934	7.9626e-10	4.96734e-43	0.565742	1	0.999	8.19065e-39	4.82904e-14	9.93468e-43
ICS3	CD8B	5.53756e-07	0.42534	0.167	0.043	0.00913088	1.24705e-41	0.853584	0.421	0.067	2.05627e-37	5.53756e-07	2.49411e-41
ICS3	B2M	4.5832e-12	0.331767	1	1	7.55724e-08	2.13605e-39	0.40429	1	1	3.52213e-35	4.5832e-12	4.2721e-39
ICS3	CD8A	4.45679e-22	0.997221	0.406	0.079	7.34881e-18	5.73121e-39	1.11294	0.558	0.163	9.4502e-35	4.45679e-22	1.14624e-38
ICS3	KLRD1	2.52954e-20	0.991651	0.365	0.072	4.17097e-16	4.0836e-38	0.80904	0.452	0.092	6.73345e-34	2.52954e-20	8.1672e-38
ICS3	XCL2	1.84291e-12	0.730219	0.281	0.063	3.03878e-08	4.5402e-32	0.795741	0.553	0.165	7.48634e-28	1.84291e-12	9.08041e-32
ICS3	CD7	6.73413e-12	0.722598	0.792	0.487	1.11039e-07	5.81014e-32	0.730509	0.827	0.412	9.58034e-28	6.73413e-12	1.16203e-31
ICS3	SLA2	2.64419e-13	0.731488	0.25	0.051	4.36001e-09	3.53785e-31	0.612726	0.391	0.084	5.83355e-27	2.64419e-13	7.07569e-31
ICS3	TRDC	1.70719e-23	0.822274	0.24	0.02	2.81498e-19	1.97806e-30	0.716206	0.32	0.052	3.26163e-26	1.70719e-23	3.95613e-30
ICS3	HLA-A	1.66063e-10	0.419566	1	0.976	2.73821e-06	3.02924e-29	0.417843	1	1	4.99492e-25	1.66063e-10	6.05848e-29
ICS3	GNLY	2.01201e-23	1.62914	0.677	0.268	3.3176e-19	1.76132e-27	1.56475	0.635	0.329	2.90425e-23	2.01201e-23	3.52265e-27
ICS3	APOBEC3G	7.67123e-13	0.631099	0.365	0.105	1.26491e-08	3.72995e-25	0.7082	0.645	0.314	6.15032e-21	7.67123e-13	7.4599e-25
ICS3	SAMD3	1.75145e-09	0.42098	0.229	0.056	2.88797e-05	6.51198e-25	0.488926	0.36	0.085	1.07376e-20	1.75145e-09	1.3024e-24
ICS3	LINC01871	6.80269e-09	0.603422	0.385	0.154	0.00011217	5.99263e-24	0.681974	0.492	0.176	9.88125e-20	6.80269e-09	1.19853e-23
ICS3	CHST12	2.20587e-11	0.535005	0.281	0.075	3.63725e-07	7.35644e-24	0.599004	0.528	0.222	1.213e-19	2.20587e-11	1.47129e-23
ICS3	SH2D2A	1.40409e-09	0.622694	0.583	0.299	2.31521e-05	8.24098e-23	0.5998	0.569	0.24	1.35885e-18	1.40409e-09	1.6482e-22
ICS3	HMGB2	3.16406e-13	0.800531	0.792	0.556	5.21722e-09	4.54233e-20	0.843684	0.726	0.492	7.48985e-16	3.16406e-13	9.08466e-20
ICS3	TRBC1	1.19271e-08	0.430926	0.594	0.307	0.000196665	1.07269e-19	0.590255	0.635	0.298	1.76876e-15	1.19271e-08	2.14538e-19
ICS3	KLRC2	2.53091e-10	0.440599	0.115	0.012	4.17321e-06	5.94943e-19	0.358568	0.137	0.01	9.81002e-15	2.53091e-10	1.18989e-18
ICS3	RARRES3	1.48407e-09	0.582433	0.51	0.247	2.44709e-05	6.73526e-19	0.610923	0.685	0.44	1.11058e-14	1.48407e-09	1.34705e-18
ICS3	ABI3	6.42506e-07	0.395888	0.135	0.03	0.0105943	7.72046e-18	0.481375	0.33	0.107	1.27303e-13	6.42506e-07	1.54409e-17
ICS3	HLA-E	2.94822e-08	0.400016	0.917	0.837	0.000486132	5.69902e-17	0.349045	0.995	0.987	9.39711e-13	2.94822e-08	1.1398e-16
ICS3	ADGRG1	1.1498e-12	0.467492	0.156	0.018	1.89591e-08	6.13457e-17	0.261063	0.122	0.009	1.01153e-12	1.1498e-12	1.22691e-16
ICS3	TYMS	1.45348e-09	0.382309	0.104	0.01	2.39665e-05	8.18882e-17	0.349934	0.168	0.024	1.35025e-12	1.45348e-09	1.63776e-16
ICS3	AKNA	8.39669e-08	0.482772	0.344	0.139	0.00138453	6.3876e-16	0.475423	0.574	0.339	1.05325e-11	8.39669e-08	1.27752e-15
ICS3	PPP2R5C	7.95576e-12	0.735907	0.656	0.346	1.31182e-07	1.7449e-15	0.618965	0.665	0.472	2.87717e-11	7.95576e-12	3.4898e-15
ICS3	CMC1	5.32724e-15	1.3923	0.385	0.113	8.78408e-11	1.96116e-15	0.867858	0.477	0.258	3.23375e-11	5.32724e-15	3.92232e-15
ICS3	TRGC1	4.66103e-07	0.364628	0.188	0.051	0.00768557	4.8831e-15	0.378602	0.315	0.1	8.05174e-11	4.66103e-07	9.7662e-15
ICS3	LAIR2	5.1196e-13	0.41	0.135	0.012	8.4417e-09	6.54731e-15	0.548464	0.269	0.08	1.07959e-10	5.1196e-13	1.30946e-14
ICS3	KLRF1	1.41483e-09	0.41095	0.135	0.02	2.33291e-05	7.19992e-15	0.41695	0.173	0.032	1.18719e-10	1.41483e-09	1.43998e-14
ICS3	PYHIN1	9.1551e-12	0.50253	0.208	0.038	1.50959e-07	2.70821e-14	0.297117	0.198	0.044	4.46557e-10	9.1551e-12	5.41643e-14
ICS3	PTPRC	1.19227e-07	0.4093	0.76	0.529	0.00196593	5.91432e-13	0.438872	0.807	0.643	9.75212e-09	1.19227e-07	1.18286e-12
ICS3	RAC2	1.26069e-08	0.490021	0.417	0.175	0.000207875	2.74128e-12	0.439515	0.746	0.559	4.5201e-08	1.26069e-08	5.48257e-12
ICS3	OASL	2.89074e-06	0.374396	0.26	0.1	0.0476655	2.35333e-11	0.397199	0.381	0.177	3.8804e-07	2.89074e-06	4.70665e-11
ICS3	GTF3C1	9.03258e-08	0.411786	0.177	0.043	0.00148938	3.65843e-11	0.425111	0.294	0.121	6.03238e-07	9.03258e-08	7.31686e-11
ICS3	RASAL3	2.77957e-06	0.411385	0.177	0.052	0.0458323	1.86636e-09	0.256137	0.239	0.09	3.07744e-05	2.77957e-06	3.73272e-09
ICS3	TIGIT	1.93885e-08	0.522561	0.219	0.058	0.000319697	1.78865e-08	0.274056	0.259	0.107	0.000294931	1.93885e-08	3.5773e-08
ICS4	NOVA1	1.07625e-40	0.801654	0.479	0.05	1.77464e-36	3.7011e-70	1.56077	0.91	0.188	6.10275e-66	1.07625e-40	7.4022e-70
ICS4	NFIA	1.03443e-40	0.60674	0.49	0.05	1.70567e-36	3.02595e-67	0.893633	0.876	0.143	4.98949e-63	1.03443e-40	6.0519e-67
ICS4	RNASE4	3.4615e-53	0.908387	0.646	0.072	5.70766e-49	1.87063e-65	0.772136	0.843	0.128	3.08448e-61	3.4615e-53	3.74126e-65
ICS4	NTRK2	6.46983e-39	0.595089	0.5	0.058	1.06681e-34	3.21862e-64	1.1526	0.933	0.209	5.30719e-60	6.46983e-39	6.43724e-64
ICS4	SPRY1	1.05072e-13	0.385627	0.219	0.034	1.73254e-09	6.78175e-63	0.997132	0.787	0.112	1.11824e-58	1.05072e-13	1.35635e-62
ICS4	CCDC80	5.08884e-62	1.90048	0.948	0.223	8.39098e-58	4.45656e-52	1.95021	0.978	0.587	7.34842e-48	4.45656e-52	1.01777e-61
ICS4	COX7A1	3.12396e-27	0.564296	0.438	0.066	5.1511e-23	1.56185e-61	0.650112	0.742	0.093	2.57533e-57	3.12396e-27	3.12369e-61
ICS4	TMEM98	1.52785e-24	0.359016	0.344	0.043	2.51928e-20	8.04531e-61	0.509509	0.697	0.079	1.32659e-56	1.52785e-24	1.60906e-60
ICS4	TSHZ2	7.67636e-29	0.565833	0.417	0.055	1.26575e-24	1.05604e-59	0.7075	0.753	0.104	1.7413e-55	7.67636e-29	2.11207e-59
ICS4	SSPN	4.155e-27	0.485061	0.406	0.056	6.85117e-23	1.17316e-58	0.676195	0.764	0.109	1.93443e-54	4.155e-27	2.34633e-58
ICS4	SOD3	1.24117e-54	1.25242	0.802	0.136	2.04656e-50	1.37878e-48	1.63407	0.966	0.585	2.27347e-44	1.37878e-48	2.48234e-54
ICS4	NFIB	4.36119e-24	0.438187	0.344	0.046	7.19117e-20	1.38337e-54	0.738886	0.798	0.138	2.28105e-50	4.36119e-24	2.76675e-54
ICS4	TFPI	1.53222e-15	0.389383	0.479	0.134	2.52648e-11	3.60429e-53	0.666477	0.798	0.137	5.94311e-49	1.53222e-15	7.20857e-53
ICS4	CAVIN1	1.42404e-52	0.958597	0.823	0.135	2.34811e-48	3.65971e-51	1.05772	0.91	0.269	6.0345e-47	3.65971e-51	2.84809e-52
ICS4	CALD1	5.99174e-42	0.893223	0.625	0.093	9.87979e-38	2.55878e-52	1.0829	0.91	0.255	4.21918e-48	5.99174e-42	5.11757e-52
ICS4	C1S	2.63523e-52	1.2612	0.958	0.266	4.34523e-48	3.92449e-44	1.33949	0.978	0.715	6.47109e-40	3.92449e-44	5.27046e-52
ICS4	DCN	4.93852e-52	1.6413	1	0.945	8.14313e-48	1.27348e-49	1.7873	1	0.998	2.09983e-45	1.27348e-49	9.87704e-52
ICS4	ABCA8	2.90375e-17	0.465721	0.312	0.056	4.78799e-13	8.4523e-52	0.986906	0.876	0.2	1.3937e-47	2.90375e-17	1.69046e-51
ICS4	EPHX1	3.69149e-31	0.662117	0.521	0.085	6.0869e-27	1.6598e-51	1.06744	0.933	0.281	2.73685e-47	3.69149e-31	3.3196e-51
ICS4	PRRX1	5.64288e-33	0.616417	0.573	0.097	9.30455e-29	3.28111e-51	0.753761	0.899	0.2	5.41022e-47	5.64288e-33	6.56221e-51
ICS4	FKBP9	1.4389e-20	0.421229	0.344	0.055	2.37261e-16	3.68525e-51	0.533732	0.742	0.114	6.07661e-47	1.4389e-20	7.3705e-51
ICS4	SGCE	2.87079e-15	0.352848	0.302	0.059	4.73364e-11	9.28315e-51	0.689911	0.843	0.162	1.5307e-46	2.87079e-15	1.85663e-50
ICS4	MGP	6.10935e-41	1.596	1	0.793	1.00737e-36	1.35477e-50	1.82319	1	0.998	2.23387e-46	6.10935e-41	2.70953e-50
ICS4	CFD	4.65034e-49	1.66181	1	0.986	7.66794e-45	1.57243e-50	1.77295	1	1	2.59279e-46	4.65034e-49	3.14487e-50
ICS4	COL6A2	1.74513e-36	1.11303	0.906	0.327	2.87755e-32	2.55273e-50	1.62024	1	0.779	4.20919e-46	1.74513e-36	5.10546e-50
ICS4	GSN	3.59865e-49	1.80533	1	0.877	5.93381e-45	3.77475e-50	2.07133	1	0.998	6.22419e-46	3.59865e-49	7.5495e-50
ICS4	CAV1	5.86738e-33	0.922738	0.76	0.185	9.67473e-29	1.11179e-49	1.00631	0.921	0.256	1.83323e-45	5.86738e-33	2.22358e-49
ICS4	CYBRD1	1.6123e-46	1.07219	0.917	0.238	2.65853e-42	2.87345e-49	1.09411	0.966	0.379	4.73803e-45	1.6123e-46	5.7469e-49
ICS4	SERPINF1	1.64573e-40	1.19842	0.969	0.394	2.71365e-36	3.43184e-49	1.48411	1	0.79	5.65875e-45	1.64573e-40	6.86367e-49
ICS4	COL1A2	5.71862e-43	1.5901	0.958	0.358	9.42943e-39	4.76484e-49	1.83331	0.989	0.793	7.85674e-45	5.71862e-43	9.52968e-49
ICS4	MGST1	3.68296e-40	1.14125	0.927	0.304	6.07283e-36	8.78792e-49	1.21899	0.955	0.405	1.44904e-44	3.68296e-40	1.75758e-48
ICS4	CLMP	2.86345e-12	0.27324	0.25	0.051	4.72154e-08	1.1477e-48	0.366811	0.517	0.049	1.89244e-44	2.86345e-12	2.29539e-48
ICS4	F10	2.33735e-41	0.644549	0.5	0.052	3.85406e-37	2.26637e-48	0.693041	0.674	0.105	3.73702e-44	2.33735e-41	4.53274e-48
ICS4	COL6A1	5.27034e-38	0.880817	0.833	0.194	8.69026e-34	2.36969e-48	1.42923	0.989	0.701	3.90738e-44	5.27034e-38	4.73938e-48
ICS4	VIT	2.60128e-24	0.453992	0.396	0.062	4.28925e-20	2.84914e-48	0.450358	0.674	0.093	4.69795e-44	2.60128e-24	5.69829e-48
ICS4	FBLN2	3.63846e-48	1.19737	0.865	0.199	5.99946e-44	6.83889e-44	1.37013	0.955	0.495	1.12766e-39	6.83889e-44	7.27692e-48
ICS4	S100A13	2.30979e-34	1.02623	0.927	0.373	3.80862e-30	3.72389e-48	1.35788	0.978	0.64	6.14033e-44	2.30979e-34	7.44778e-48
ICS4	FBLN5	3.3213e-41	0.89737	0.677	0.115	5.47649e-37	1.07256e-47	0.979575	0.955	0.291	1.76855e-43	3.3213e-41	2.14513e-47
ICS4	WISP2	1.47398e-47	1.26942	0.823	0.181	2.43045e-43	1.64042e-40	1.50195	0.933	0.506	2.70489e-36	1.64042e-40	2.94797e-47
ICS4	PPIC	1.7467e-31	0.758332	0.521	0.088	2.88013e-27	3.4974e-47	0.720666	0.719	0.134	5.76686e-43	1.7467e-31	6.9948e-47
ICS4	TWIST2	2.01975e-19	0.402918	0.469	0.102	3.33036e-15	3.86786e-47	0.594937	0.753	0.131	6.37772e-43	2.01975e-19	7.73573e-47
ICS4	ITIH5	6.15951e-19	0.306428	0.208	0.018	1.01564e-14	3.93244e-47	0.829348	0.843	0.202	6.48421e-43	6.15951e-19	7.86489e-47
ICS4	C3	4.58585e-47	1.15685	0.875	0.203	7.56161e-43	7.09814e-47	1.30964	1	0.661	1.17041e-42	7.09814e-47	9.1717e-47
ICS4	PCOLCE	1.75699e-35	0.790837	0.708	0.14	2.8971e-31	5.74807e-47	1.17601	0.966	0.429	9.47799e-43	1.75699e-35	1.14961e-46
ICS4	PDGFRA	6.92562e-15	0.371758	0.24	0.038	1.14197e-10	8.89104e-47	0.682608	0.843	0.183	1.46604e-42	6.92562e-15	1.77821e-46
ICS4	SCARA5	2.89665e-38	0.672916	0.521	0.067	4.77629e-34	4.54661e-46	0.901824	0.73	0.14	7.49691e-42	2.89665e-38	9.09323e-46
ICS4	EFEMP1	4.71027e-46	1.03666	0.823	0.165	7.76677e-42	1.9812e-38	1.19892	0.955	0.557	3.2668e-34	1.9812e-38	9.42055e-46
ICS4	MXRA8	2.93606e-37	0.886576	0.75	0.163	4.84126e-33	4.74597e-46	1.07846	0.944	0.352	7.82563e-42	2.93606e-37	9.49194e-46
ICS4	COPZ2	2.34976e-13	0.269243	0.177	0.022	3.87452e-09	4.97101e-46	0.40185	0.573	0.069	8.1967e-42	2.34976e-13	9.94203e-46
ICS4	EBF1	1.64579e-26	0.445741	0.417	0.06	2.71374e-22	5.3053e-46	0.524632	0.663	0.102	8.74791e-42	1.64579e-26	1.06106e-45
ICS4	COL1A1	1.80195e-25	1.40588	0.771	0.274	2.97123e-21	6.0948e-46	1.86742	0.978	0.618	1.00497e-41	1.80195e-25	1.21896e-45
ICS4	MFAP4	6.59579e-46	1.50696	0.938	0.343	1.08758e-41	2.8108e-45	1.45929	0.989	0.642	4.63473e-41	2.8108e-45	1.31916e-45
ICS4	FST	8.24019e-20	1.01988	0.51	0.127	1.35873e-15	7.39705e-46	0.593983	0.584	0.076	1.2197e-41	8.24019e-20	1.47941e-45
ICS4	MMP2	1.73794e-28	1.13631	0.938	0.433	2.86569e-24	7.70079e-46	1.38666	0.989	0.74	1.26978e-41	1.73794e-28	1.54016e-45
ICS4	PMP22	2.49555e-25	0.823414	0.74	0.231	4.11492e-21	1.48606e-45	1.01585	0.966	0.35	2.45036e-41	2.49555e-25	2.97212e-45
ICS4	AKR1C2	4.30744e-13	0.338721	0.312	0.071	7.10253e-09	1.6399e-45	0.652277	0.73	0.127	2.70402e-41	4.30744e-13	3.27979e-45
ICS4	LGALS3BP	5.84551e-21	0.576904	0.479	0.108	9.63866e-17	1.86315e-45	1.16491	0.966	0.495	3.07214e-41	5.84551e-21	3.72629e-45
ICS4	LUM	2.21812e-45	1.59007	0.979	0.512	3.65745e-41	1.26683e-44	1.4491	0.989	0.818	2.08887e-40	1.26683e-44	4.43623e-45
ICS4	AKR1C1	1.23019e-17	0.502304	0.448	0.109	2.02846e-13	2.69696e-45	0.910873	0.865	0.23	4.44702e-41	1.23019e-17	5.39393e-45
ICS4	CYGB	1.83196e-09	0.307264	0.271	0.073	3.02073e-05	3.44795e-45	0.812245	0.899	0.239	5.68532e-41	1.83196e-09	6.89589e-45
ICS4	OLFML3	1.15355e-21	0.50083	0.438	0.087	1.9021e-17	3.51754e-45	0.884745	0.843	0.221	5.80008e-41	1.15355e-21	7.03509e-45
ICS4	MRC2	1.78424e-18	0.370113	0.281	0.041	2.94204e-14	4.06306e-45	0.625773	0.787	0.154	6.69957e-41	1.78424e-18	8.12611e-45
ICS4	COL6A3	1.23477e-36	1.02498	0.708	0.155	2.03602e-32	4.87296e-45	1.2509	0.955	0.454	8.03502e-41	1.23477e-36	9.74592e-45
ICS4	C1R	4.84101e-43	1.10034	0.865	0.217	7.98233e-39	5.35664e-45	1.47808	0.966	0.591	8.83256e-41	4.84101e-43	1.07133e-44
ICS4	CFH	5.783e-45	1.09213	0.833	0.186	9.53559e-41	2.68193e-38	1.30064	0.989	0.622	4.42224e-34	2.68193e-38	1.1566e-44
ICS4	NUPR1	2.43737e-37	1.22822	0.917	0.325	4.01897e-33	6.28299e-45	1.18597	0.978	0.484	1.036e-40	2.43737e-37	1.2566e-44
ICS4	NEGR1	6.4173e-19	0.415345	0.333	0.059	1.05815e-14	8.53945e-45	0.616549	0.697	0.124	1.40807e-40	6.4173e-19	1.70789e-44
ICS4	FBLN1	1.18571e-44	1.28079	0.99	0.424	1.95512e-40	3.52437e-44	1.56752	0.989	0.591	5.81134e-40	3.52437e-44	2.37142e-44
ICS4	DLC1	2.02369e-16	0.272843	0.26	0.039	3.33687e-12	1.45893e-44	0.580908	0.719	0.126	2.40563e-40	2.02369e-16	2.91786e-44
ICS4	HTRA1	6.48882e-28	0.651731	0.51	0.093	1.06994e-23	1.7614e-44	1.15609	0.91	0.333	2.90437e-40	6.48882e-28	3.5228e-44
ICS4	CXCL12	2.7422e-40	1.03199	0.625	0.104	4.52161e-36	2.37944e-44	1.41137	0.978	0.538	3.92345e-40	2.7422e-40	4.75887e-44
ICS4	SERPING1	1.27021e-39	1.04062	0.844	0.22	2.09445e-35	2.47487e-44	1.2444	0.978	0.782	4.08081e-40	1.27021e-39	4.94974e-44
ICS4	DPT	2.6183e-44	1.25326	0.854	0.214	4.31731e-40	6.95734e-41	1.20898	0.955	0.509	1.1472e-36	6.95734e-41	5.23659e-44
ICS4	PLAC9	1.31419e-39	1.12513	0.99	0.495	2.16697e-35	3.46447e-44	1.53472	0.978	0.709	5.71257e-40	1.31419e-39	6.92894e-44
ICS4	FSTL1	7.89872e-34	1.29815	0.917	0.346	1.30242e-29	1.01695e-43	1.24611	0.955	0.568	1.67685e-39	7.89872e-34	2.0339e-43
ICS4	XG	8.15427e-29	0.545241	0.427	0.06	1.34456e-24	1.77357e-43	0.543314	0.629	0.097	2.92444e-39	8.15427e-29	3.54714e-43
ICS4	SPARC	1.67331e-35	1.14151	0.729	0.161	2.75912e-31	4.17536e-43	1.24793	1	0.553	6.88475e-39	1.67331e-35	8.35072e-43
ICS4	ECM2	9.89803e-34	0.484741	0.375	0.034	1.63209e-29	4.43505e-43	0.55989	0.719	0.132	7.31296e-39	9.89803e-34	8.87011e-43
ICS4	LHFPL6	4.10436e-35	0.692623	0.656	0.123	6.76768e-31	8.78413e-43	0.955754	0.91	0.31	1.44842e-38	4.10436e-35	1.75683e-42
ICS4	OMD	6.07256e-19	0.333037	0.26	0.033	1.00131e-14	1.11675e-42	0.435538	0.528	0.066	1.84141e-38	6.07256e-19	2.2335e-42
ICS4	ANGPTL2	6.33653e-31	0.603273	0.469	0.067	1.04483e-26	1.45364e-42	0.9386	0.876	0.277	2.3969e-38	6.33653e-31	2.90727e-42
ICS4	TCF4	1.0327e-17	0.472112	0.406	0.091	1.70282e-13	1.75619e-42	0.769006	0.888	0.257	2.89579e-38	1.0327e-17	3.51238e-42
ICS4	APOD	8.21368e-31	1.69199	0.969	0.608	1.35435e-26	2.32627e-42	1.6978	1	0.999	3.83578e-38	8.21368e-31	4.65253e-42
ICS4	CD34	1.6409e-31	0.759284	0.594	0.115	2.70568e-27	2.5242e-42	0.855535	0.876	0.265	4.16216e-38	1.6409e-31	5.04841e-42
ICS4	MAP1B	3.0534e-31	0.864124	0.583	0.114	5.03475e-27	2.5551e-42	0.732867	0.809	0.188	4.21311e-38	3.0534e-31	5.1102e-42
ICS4	LIMA1	1.67153e-20	0.492996	0.51	0.118	2.75618e-16	3.48458e-42	0.623988	0.742	0.147	5.74572e-38	1.67153e-20	6.96916e-42
ICS4	FXYD1	2.72094e-24	0.574245	0.615	0.148	4.48655e-20	3.48864e-42	0.931812	0.921	0.33	5.75241e-38	2.72094e-24	6.97728e-42
ICS4	CERCAM	8.57928e-18	0.255647	0.229	0.026	1.41464e-13	4.16335e-42	0.524216	0.629	0.101	6.86495e-38	8.57928e-18	8.32671e-42
ICS4	CAVIN3	6.70763e-22	0.566588	0.479	0.104	1.10602e-17	4.8186e-42	0.820188	0.865	0.254	7.9454e-38	6.70763e-22	9.63721e-42
ICS4	IGFBP4	1.58122e-25	0.750294	0.74	0.21	2.60727e-21	1.01442e-41	1.34433	0.955	0.501	1.67267e-37	1.58122e-25	2.02883e-41
ICS4	RAMP2	5.64293e-34	0.855703	0.74	0.172	9.30463e-30	1.15279e-41	0.966062	0.865	0.257	1.90083e-37	5.64293e-34	2.30557e-41
ICS4	OGN	1.34846e-27	0.706287	0.521	0.1	2.22348e-23	1.88924e-41	0.748969	0.73	0.15	3.11517e-37	1.34846e-27	3.77848e-41
ICS4	PCOLCE2	1.61059e-26	0.888482	0.635	0.159	2.65571e-22	1.93645e-41	1.17225	0.865	0.273	3.193e-37	1.61059e-26	3.87289e-41
ICS4	FAM114A1	1.82684e-18	0.310369	0.24	0.029	3.01227e-14	3.35733e-41	0.355099	0.562	0.074	5.5359e-37	1.82684e-18	6.71465e-41
ICS4	ISLR	3.45549e-11	0.260109	0.271	0.064	5.69776e-07	4.36161e-41	0.796312	0.843	0.237	7.19187e-37	3.45549e-11	8.72323e-41
ICS4	PARVA	1.72325e-17	0.28554	0.271	0.039	2.84147e-13	4.87471e-41	0.29933	0.506	0.059	8.03791e-37	1.72325e-17	9.74943e-41
ICS4	TWIST1	1.01268e-21	0.298145	0.281	0.031	1.66981e-17	7.50812e-41	0.401818	0.494	0.057	1.23801e-36	1.01268e-21	1.50162e-40
ICS4	AXL	1.31251e-21	0.658231	0.521	0.123	2.1642e-17	9.67718e-41	0.595875	0.73	0.149	1.59567e-36	1.31251e-21	1.93544e-40
ICS4	IGFBP6	1.69116e-30	0.909761	0.99	0.86	2.78856e-26	2.37239e-40	1.41928	0.966	0.874	3.91183e-36	1.69116e-30	4.74477e-40
ICS4	TIMP2	2.40963e-40	1.10827	0.917	0.291	3.97323e-36	1.07108e-37	1.08103	0.978	0.626	1.76611e-33	1.07108e-37	4.81925e-40
ICS4	TIMP3	1.34302e-39	1.13564	0.927	0.344	2.2145e-35	2.5028e-40	1.29997	0.944	0.57	4.12687e-36	1.34302e-39	5.0056e-40
ICS4	AGTR1	6.29963e-19	0.327765	0.344	0.059	1.03875e-14	2.63114e-40	0.66537	0.753	0.156	4.33849e-36	6.29963e-19	5.26229e-40
ICS4	LRP1	5.13549e-35	0.705226	0.594	0.102	8.46791e-31	2.76621e-40	0.927362	0.966	0.386	4.5612e-36	5.13549e-35	5.53241e-40
ICS4	COL3A1	3.95967e-21	1.44564	0.688	0.227	6.5291e-17	2.77275e-40	1.5064	1	0.734	4.57198e-36	3.95967e-21	5.5455e-40
ICS4	RHOBTB3	8.60993e-29	0.414444	0.312	0.028	1.41969e-24	3.53541e-40	0.567865	0.652	0.112	5.82953e-36	8.60993e-29	7.07081e-40
ICS4	MFGE8	2.14352e-13	0.616607	0.5	0.175	3.53444e-09	5.49203e-40	0.863411	0.899	0.308	9.0558e-36	2.14352e-13	1.09841e-39
ICS4	ZBTB20	3.05011e-15	0.428439	0.417	0.106	5.02932e-11	5.50603e-40	0.803022	0.843	0.232	9.07889e-36	3.05011e-15	1.10121e-39
ICS4	ELN	3.38309e-28	0.767062	0.5	0.091	5.57838e-24	8.37308e-40	0.736823	0.798	0.195	1.38064e-35	3.38309e-28	1.67462e-39
ICS4	ACKR3	3.37621e-32	0.952707	0.76	0.202	5.56703e-28	9.93261e-40	0.641499	0.685	0.134	1.63779e-35	3.37621e-32	1.98652e-39
ICS4	PRELP	4.56153e-33	0.673651	0.51	0.077	7.52151e-29	1.02079e-39	0.795076	0.764	0.186	1.68319e-35	4.56153e-33	2.04159e-39
ICS4	SLIT3	5.28318e-29	0.504896	0.406	0.052	8.71144e-25	1.05439e-39	0.807777	0.865	0.269	1.73858e-35	5.28318e-29	2.10878e-39
ICS4	NFIX	3.58128e-20	0.311287	0.24	0.025	5.90517e-16	1.60338e-39	0.458427	0.573	0.085	2.64381e-35	3.58128e-20	3.20675e-39
ICS4	GPX3	6.28275e-35	1.33108	0.958	0.533	1.03596e-30	2.17694e-39	1.32321	0.989	0.886	3.58955e-35	6.28275e-35	4.35387e-39
ICS4	HSPB2	5.79289e-18	0.453671	0.365	0.072	9.55189e-14	4.11998e-39	0.594574	0.775	0.177	6.79343e-35	5.79289e-18	8.23996e-39
ICS4	SRPX	1.62366e-14	0.468378	0.365	0.089	2.67725e-10	4.65433e-39	1.21046	0.966	0.46	7.67452e-35	1.62366e-14	9.30865e-39
ICS4	HSPG2	7.01695e-15	0.356925	0.323	0.067	1.15703e-10	8.92367e-39	0.899348	0.91	0.355	1.47142e-34	7.01695e-15	1.78473e-38
ICS4	A4GALT	4.56495e-14	0.283293	0.198	0.028	7.52714e-10	9.96535e-39	0.442484	0.517	0.07	1.64319e-34	4.56495e-14	1.99307e-38
ICS4	ECM1	5.30156e-21	0.502573	0.51	0.119	8.74174e-17	1.1108e-38	0.815413	0.854	0.267	1.8316e-34	5.30156e-21	2.2216e-38
ICS4	FKBP10	4.14042e-20	0.381593	0.292	0.041	6.82714e-16	1.14308e-38	0.400227	0.584	0.088	1.88482e-34	4.14042e-20	2.28615e-38
ICS4	HTRA3	2.41123e-30	0.989703	0.844	0.28	3.97587e-26	1.53073e-38	1.06759	0.955	0.401	2.52402e-34	2.41123e-30	3.06146e-38
ICS4	LAMC1	9.40032e-23	0.523256	0.49	0.102	1.55002e-18	2.21867e-38	0.8354	0.921	0.336	3.65836e-34	9.40032e-23	4.43733e-38
ICS4	CNN3	2.77923e-38	0.717004	0.667	0.113	4.58268e-34	1.07271e-31	0.487923	0.753	0.192	1.76878e-27	1.07271e-31	5.55847e-38
ICS4	SASH1	6.96936e-20	0.327655	0.292	0.039	1.14918e-15	2.88313e-38	0.471573	0.64	0.113	4.75399e-34	6.96936e-20	5.76625e-38
ICS4	AKR1C3	1.35874e-18	0.306309	0.25	0.03	2.24043e-14	2.99358e-38	0.525137	0.674	0.129	4.93611e-34	1.35874e-18	5.98715e-38
ICS4	IGFBP5	3.11882e-38	1.22078	0.656	0.125	5.14262e-34	8.39345e-35	1.37086	0.955	0.477	1.384e-30	8.39345e-35	6.23764e-38
ICS4	GPC3	2.46741e-36	1.10658	0.74	0.181	4.06852e-32	4.01965e-38	1.23978	0.944	0.49	6.628e-34	2.46741e-36	8.0393e-38
ICS4	CILP	6.77349e-38	1.08191	0.729	0.161	1.11688e-33	1.59e-33	1.00422	0.809	0.271	2.62176e-29	1.59e-33	1.3547e-37
ICS4	PDGFRL	7.10186e-38	0.838033	0.646	0.115	1.17103e-33	2.24938e-32	0.825744	0.854	0.298	3.709e-28	2.24938e-32	1.42037e-37
ICS4	CTSK	1.24218e-26	0.921234	0.854	0.294	2.04824e-22	7.94491e-38	1.13825	0.955	0.453	1.31004e-33	1.24218e-26	1.58898e-37
ICS4	PDGFRB	3.99197e-21	0.371855	0.354	0.056	6.58236e-17	9.47505e-38	0.619758	0.82	0.206	1.56234e-33	3.99197e-21	1.89501e-37
ICS4	SDC2	9.65883e-26	0.809687	0.823	0.285	1.59264e-21	1.14626e-37	0.891252	0.978	0.403	1.89007e-33	9.65883e-26	2.29252e-37
ICS4	IFI27	8.63956e-18	0.872861	0.594	0.186	1.42458e-13	1.20964e-37	0.985818	0.921	0.347	1.99457e-33	8.63956e-18	2.41927e-37
ICS4	METTL7A	2.98145e-14	0.266697	0.26	0.046	4.91611e-10	1.62114e-37	0.574615	0.787	0.189	2.6731e-33	2.98145e-14	3.24228e-37
ICS4	CDKN1C	2.49583e-13	0.363214	0.229	0.038	4.11538e-09	1.67118e-37	0.517937	0.764	0.166	2.75561e-33	2.49583e-13	3.34236e-37
ICS4	THY1	1.55365e-22	0.52816	0.375	0.059	2.56181e-18	1.72822e-37	1.03137	0.854	0.296	2.84966e-33	1.55365e-22	3.45643e-37
ICS4	LARP6	2.96413e-37	0.661929	0.573	0.084	4.88755e-33	1.27972e-32	0.49563	0.663	0.145	2.11014e-28	1.27972e-32	5.92826e-37
ICS4	AEBP1	1.49324e-35	0.791309	0.698	0.14	2.46221e-31	3.97627e-37	1.09843	0.955	0.441	6.55647e-33	1.49324e-35	7.95254e-37
ICS4	NID1	4.09355e-25	0.567992	0.427	0.071	6.74986e-21	4.5148e-37	0.489867	0.742	0.154	7.44446e-33	4.09355e-25	9.02961e-37
ICS4	CTSF	5.54287e-31	0.50012	0.521	0.084	9.13964e-27	6.14176e-37	0.749798	0.899	0.289	1.01271e-32	5.54287e-31	1.22835e-36
ICS4	PROCR	8.58189e-28	0.798233	0.542	0.11	1.41507e-23	7.96367e-37	0.736766	0.652	0.137	1.31313e-32	8.58189e-28	1.59273e-36
ICS4	LAMA2	1.00083e-15	0.287441	0.26	0.041	1.65027e-11	8.70821e-37	0.59504	0.798	0.202	1.4359e-32	1.00083e-15	1.74164e-36
ICS4	COL12A1	8.76141e-37	0.693705	0.583	0.091	1.44467e-32	1.10486e-30	0.74361	0.787	0.253	1.82181e-26	1.10486e-30	1.75228e-36
ICS4	LAPTM4A	2.61134e-23	0.791995	0.979	0.593	4.30584e-19	1.32325e-36	0.94383	0.989	0.758	2.18191e-32	2.61134e-23	2.6465e-36
ICS4	MYL9	1.83814e-19	0.576662	0.542	0.142	3.03091e-15	3.35215e-36	0.797143	0.899	0.318	5.52736e-32	1.83814e-19	6.70429e-36
ICS4	VASN	3.44705e-36	0.951096	0.677	0.138	5.68384e-32	2.59606e-28	0.501286	0.562	0.121	4.28064e-24	2.59606e-28	6.8941e-36
ICS4	PLPP3	4.90073e-27	0.676174	0.615	0.139	8.08082e-23	5.16597e-36	1.1231	0.944	0.392	8.51818e-32	4.90073e-27	1.03319e-35
ICS4	TNXB	2.33498e-28	0.88066	0.667	0.169	3.85015e-24	6.44937e-36	1.26694	0.899	0.429	1.06344e-31	2.33498e-28	1.28987e-35
ICS4	PLSCR4	1.2895e-17	0.271378	0.198	0.018	2.12625e-13	6.9017e-36	0.341634	0.449	0.053	1.13802e-31	1.2895e-17	1.38034e-35
ICS4	CPE	1.47635e-35	0.681502	0.531	0.075	2.43436e-31	2.12085e-29	0.579608	0.607	0.144	3.49707e-25	2.12085e-29	2.95271e-35
ICS4	VCAN	9.34218e-33	0.774825	0.625	0.118	1.54043e-28	1.81593e-35	0.548698	0.753	0.175	2.99429e-31	9.34218e-33	3.63187e-35
ICS4	EHD2	2.371e-14	0.272146	0.198	0.026	3.90954e-10	2.0837e-35	0.467512	0.584	0.103	3.43582e-31	2.371e-14	4.16741e-35
ICS4	GGT5	6.06457e-20	0.400107	0.271	0.034	9.99986e-16	2.29417e-35	0.581973	0.674	0.141	3.78286e-31	6.06457e-20	4.58835e-35
ICS4	BEX3	1.02104e-23	0.562498	0.438	0.079	1.6836e-19	2.32374e-35	0.664341	0.775	0.208	3.83161e-31	1.02104e-23	4.64748e-35
ICS4	ASPN	2.86105e-35	1.02868	0.531	0.081	4.71759e-31	1.26897e-30	0.446064	0.427	0.061	2.09241e-26	1.26897e-30	5.7221e-35
ICS4	SOX4	3.14682e-35	0.890384	0.552	0.085	5.18879e-31	1.32294e-19	0.576599	0.663	0.223	2.18139e-15	1.32294e-19	6.29363e-35
ICS4	OAF	1.91445e-23	0.464773	0.438	0.079	3.15674e-19	3.8422e-35	0.711075	0.82	0.229	6.33541e-31	1.91445e-23	7.6844e-35
ICS4	CXCL14	6.49996e-24	1.81909	0.74	0.298	1.07178e-19	6.45889e-35	1.77094	1	0.965	1.06501e-30	6.49996e-24	1.29178e-34
ICS4	S100A16	4.88802e-13	0.566582	0.583	0.22	8.05986e-09	8.54539e-35	0.485206	0.618	0.117	1.40905e-30	4.88802e-13	1.70908e-34
ICS4	GNG11	5.21683e-26	0.567539	0.573	0.123	8.60204e-22	9.38952e-35	0.753368	0.91	0.361	1.54824e-30	5.21683e-26	1.8779e-34
ICS4	FGFR1	2.50995e-20	0.644948	0.656	0.207	4.13865e-16	1.19705e-34	0.677865	0.854	0.251	1.97381e-30	2.50995e-20	2.39409e-34
ICS4	EFEMP2	2.26564e-17	0.382108	0.281	0.045	3.73581e-13	1.28517e-34	0.548108	0.64	0.132	2.11912e-30	2.26564e-17	2.57034e-34
ICS4	IGF1	6.53087e-19	0.382903	0.292	0.042	1.07687e-14	1.31631e-34	0.719449	0.697	0.157	2.17047e-30	6.53087e-19	2.63263e-34
ICS4	PODN	2.46631e-26	0.529129	0.417	0.063	4.06671e-22	1.83043e-34	0.658642	0.775	0.211	3.01819e-30	2.46631e-26	3.66086e-34
ICS4	MSX1	1.16068e-15	0.291184	0.198	0.022	1.91385e-11	2.95176e-34	0.501474	0.584	0.106	4.86716e-30	1.16068e-15	5.90352e-34
ICS4	SELENOM	1.51911e-31	0.928702	0.917	0.387	2.50486e-27	3.60257e-34	0.923746	0.933	0.562	5.94028e-30	1.51911e-31	7.20515e-34
ICS4	PDLIM1	3.73134e-20	0.540868	0.5	0.121	6.15261e-16	4.88887e-34	0.560227	0.843	0.232	8.06125e-30	3.73134e-20	9.77773e-34
ICS4	COL14A1	8.33199e-16	0.422321	0.208	0.026	1.37386e-11	8.12417e-34	0.450451	0.483	0.072	1.33959e-29	8.33199e-16	1.62483e-33
ICS4	COL4A2	1.63484e-09	0.265824	0.219	0.051	2.69569e-05	1.27676e-33	0.678592	0.82	0.247	2.10524e-29	1.63484e-09	2.55351e-33
ICS4	DPYSL3	1.79725e-14	0.263864	0.26	0.046	2.96349e-10	1.28308e-33	0.340937	0.517	0.08	2.11567e-29	1.79725e-14	2.56616e-33
ICS4	SFRP2	5.62155e-16	0.563411	0.333	0.068	9.26937e-12	1.40202e-33	0.455857	0.539	0.088	2.31179e-29	5.62155e-16	2.80403e-33
ICS4	ADIRF	4.05056e-22	0.832116	0.802	0.295	6.67896e-18	1.42454e-33	1.06844	0.944	0.485	2.34892e-29	4.05056e-22	2.84907e-33
ICS4	GPNMB	3.77286e-33	0.952986	0.865	0.247	6.22106e-29	7.46667e-31	0.901174	0.955	0.451	1.23118e-26	7.46667e-31	7.54571e-33
ICS4	ADD3	1.28852e-13	0.425744	0.458	0.135	2.12464e-09	4.4285e-33	0.578109	0.831	0.233	7.30216e-29	1.28852e-13	8.85701e-33
ICS4	AKAP12	9.10716e-15	0.346401	0.344	0.076	1.50168e-10	5.14964e-33	0.403278	0.517	0.082	8.49124e-29	9.10716e-15	1.02993e-32
ICS4	GPRC5A	6.53575e-33	0.960394	0.854	0.29	1.07768e-28	5.95705e-14	0.549001	0.629	0.258	9.82259e-10	5.95705e-14	1.30715e-32
ICS4	CDH11	4.14793e-19	0.322325	0.219	0.021	6.83952e-15	7.98812e-33	0.33894	0.427	0.054	1.31716e-28	4.14793e-19	1.59762e-32
ICS4	ABI3BP	3.14559e-21	0.611101	0.583	0.151	5.18676e-17	9.60031e-33	0.605637	0.742	0.193	1.58299e-28	3.14559e-21	1.92006e-32
ICS4	TMEM159	1.30788e-11	0.313869	0.271	0.063	2.15656e-07	1.14105e-32	0.420398	0.697	0.151	1.88148e-28	1.30788e-11	2.2821e-32
ICS4	FN1	1.1431e-32	0.779649	0.615	0.117	1.88485e-28	2.1355e-28	1.05601	0.775	0.296	3.52123e-24	2.1355e-28	2.28619e-32
ICS4	HSPB8	6.21748e-17	0.472128	0.469	0.119	1.0252e-12	1.23778e-32	0.455906	0.573	0.106	2.04097e-28	6.21748e-17	2.47555e-32
ICS4	CPQ	1.63289e-19	0.464067	0.417	0.087	2.69247e-15	1.33932e-32	0.449852	0.742	0.172	2.20841e-28	1.63289e-19	2.67864e-32
ICS4	EMX2	2.05268e-14	0.263318	0.167	0.017	3.38466e-10	1.34111e-32	0.29729	0.404	0.047	2.21135e-28	2.05268e-14	2.68221e-32
ICS4	APP	5.76705e-21	0.632105	0.656	0.194	9.50929e-17	1.35298e-32	0.71562	0.854	0.275	2.23093e-28	5.76705e-21	2.70597e-32
ICS4	PLS3	3.79578e-18	0.320145	0.333	0.058	6.25886e-14	1.65671e-32	0.32337	0.517	0.082	2.73175e-28	3.79578e-18	3.31342e-32
ICS4	FBN1	1.61366e-21	0.861878	0.635	0.185	2.66077e-17	1.68831e-32	0.932875	0.843	0.293	2.78386e-28	1.61366e-21	3.37663e-32
ICS4	FERMT2	1.4981e-24	0.488822	0.521	0.106	2.47022e-20	1.77634e-32	0.414993	0.562	0.102	2.929e-28	1.4981e-24	3.55267e-32
ICS4	HES1	1.2706e-21	0.902702	0.5	0.122	2.0951e-17	1.83724e-32	1.01043	0.82	0.255	3.02942e-28	1.2706e-21	3.67448e-32
ICS4	CD248	5.07369e-09	0.359492	0.323	0.104	8.366e-05	1.96863e-32	0.845605	0.809	0.27	3.24608e-28	5.07369e-09	3.93726e-32
ICS4	EMP2	7.1659e-18	0.347313	0.312	0.052	1.18158e-13	1.99837e-32	0.661896	0.809	0.246	3.29512e-28	7.1659e-18	3.99675e-32
ICS4	FGF7	7.33786e-22	0.697302	0.615	0.171	1.20994e-17	2.1669e-32	0.675097	0.697	0.175	3.57299e-28	7.33786e-22	4.33379e-32
ICS4	PRDX4	7.47272e-12	0.298556	0.458	0.148	1.23218e-07	3.1541e-32	0.581581	0.888	0.287	5.2008e-28	7.47272e-12	6.3082e-32
ICS4	MYC	4.46817e-32	1.20832	0.906	0.409	7.36756e-28	1.51705e-14	0.844158	0.899	0.598	2.50147e-10	1.51705e-14	8.93634e-32
ICS4	PKIG	7.26774e-17	0.296906	0.344	0.067	1.19838e-12	6.85767e-32	0.441417	0.64	0.133	1.13076e-27	7.26774e-17	1.37153e-31
ICS4	CLEC3B	3.87085e-27	0.730295	0.521	0.102	6.38264e-23	9.68837e-32	0.99068	0.831	0.292	1.59751e-27	3.87085e-27	1.93767e-31
ICS4	GEM	9.75182e-32	1.27475	0.948	0.564	1.60798e-27	3.3373e-16	0.775416	0.854	0.446	5.50288e-12	3.3373e-16	1.95036e-31
ICS4	MPZL1	5.1383e-12	0.3366	0.354	0.094	8.47255e-08	1.24546e-31	0.447695	0.73	0.175	2.05364e-27	5.1383e-12	2.49092e-31
ICS4	AC245595.1	5.16591e-15	0.302002	0.292	0.055	8.51807e-11	1.36798e-31	0.374903	0.494	0.079	2.25566e-27	5.16591e-15	2.73596e-31
ICS4	SEMA3C	1.40955e-31	0.771233	0.604	0.119	2.3242e-27	1.05756e-19	0.34671	0.461	0.11	1.74381e-15	1.05756e-19	2.81909e-31
ICS4	PTGES	2.50058e-20	0.380947	0.385	0.07	4.12321e-16	1.48352e-31	0.508295	0.607	0.129	2.44618e-27	2.50058e-20	2.96704e-31
ICS4	ADH1B	1.18217e-30	0.914443	0.625	0.131	1.94927e-26	2.18492e-31	0.941365	0.91	0.372	3.60272e-27	1.18217e-30	4.36984e-31
ICS4	PAM	2.41186e-25	0.567846	0.562	0.123	3.97692e-21	2.51022e-31	0.500981	0.798	0.214	4.13911e-27	2.41186e-25	5.02045e-31
ICS4	FHL1	5.18933e-22	0.787529	0.708	0.217	8.55668e-18	2.60925e-31	0.959964	0.933	0.491	4.3024e-27	5.18933e-22	5.21851e-31
ICS4	LTBP4	2.77241e-16	0.510078	0.552	0.165	4.57143e-12	3.06617e-31	0.761323	0.854	0.267	5.05581e-27	2.77241e-16	6.13234e-31
ICS4	THBS2	3.11061e-31	0.815761	0.719	0.173	5.12909e-27	6.01621e-27	0.649337	0.764	0.242	9.92013e-23	6.01621e-27	6.22122e-31
ICS4	LAMB2	5.33145e-16	0.45788	0.448	0.117	8.79103e-12	3.12153e-31	0.729113	0.888	0.359	5.14709e-27	5.33145e-16	6.24306e-31
ICS4	BGN	3.83924e-14	0.47118	0.24	0.041	6.33053e-10	3.35505e-31	0.479702	0.528	0.094	5.53214e-27	3.83924e-14	6.7101e-31
ICS4	MEDAG	1.14104e-30	0.947772	0.771	0.222	1.88146e-26	6.0042e-31	0.737519	0.798	0.257	9.90033e-27	1.14104e-30	1.20084e-30
ICS4	NT5E	4.0248e-17	0.32047	0.302	0.051	6.63649e-13	6.60017e-31	0.37392	0.506	0.085	1.0883e-26	4.0248e-17	1.32003e-30
ICS4	MFAP5	1.12101e-30	1.31039	0.948	0.438	1.84844e-26	6.78375e-31	1.4461	0.865	0.422	1.11857e-26	1.12101e-30	1.35675e-30
ICS4	COL4A1	4.30512e-24	0.433851	0.396	0.06	7.0987e-20	9.09672e-31	0.74144	0.854	0.301	1.49996e-26	4.30512e-24	1.81934e-30
ICS4	SPON2	2.94714e-18	0.63568	0.604	0.188	4.85953e-14	1.01128e-30	0.774333	0.888	0.313	1.6675e-26	2.94714e-18	2.02255e-30
ICS4	CD81	1.51664e-24	0.501354	0.448	0.08	2.50078e-20	1.21468e-30	0.736083	0.933	0.431	2.00288e-26	1.51664e-24	2.42935e-30
ICS4	PLTP	1.3946e-24	0.597314	0.552	0.122	2.29955e-20	1.40705e-30	0.821512	0.921	0.418	2.32008e-26	1.3946e-24	2.81409e-30
ICS4	LRRN4CL	1.16864e-17	0.308463	0.271	0.039	1.92697e-13	1.44568e-30	0.287997	0.483	0.075	2.38379e-26	1.16864e-17	2.89137e-30
ICS4	YBX3	2.13698e-30	0.786707	0.823	0.239	3.52367e-26	4.10935e-14	0.442712	0.91	0.533	6.77591e-10	4.10935e-14	4.27396e-30
ICS4	CD63	2.64209e-30	0.808472	1	0.701	4.35655e-26	4.49231e-23	0.587273	0.989	0.91	7.40738e-19	4.49231e-23	5.28418e-30
ICS4	GNG12	9.72576e-24	0.45396	0.375	0.056	1.60368e-19	2.73663e-30	0.268388	0.472	0.072	4.51242e-26	9.72576e-24	5.47325e-30
ICS4	SELENOP	2.77141e-30	0.664271	0.875	0.302	4.56978e-26	2.7777e-26	0.394219	1	0.702	4.58014e-22	2.7777e-26	5.54282e-30
ICS4	DCLK1	3.0369e-13	0.358645	0.333	0.08	5.00755e-09	2.78947e-30	0.396208	0.517	0.091	4.59955e-26	3.0369e-13	5.57893e-30
ICS4	MAP1A	2.22255e-08	0.298912	0.188	0.043	0.000366477	4.75957e-30	0.363877	0.494	0.082	7.84806e-26	2.22255e-08	9.51914e-30
ICS4	NBL1	5.59002e-16	0.332825	0.354	0.073	9.21739e-12	5.34743e-30	0.567255	0.753	0.203	8.81737e-26	5.59002e-16	1.06949e-29
ICS4	RND3	3.27801e-28	1.19017	0.875	0.407	5.40511e-24	6.19901e-30	0.879008	0.719	0.213	1.02215e-25	3.27801e-28	1.2398e-29
ICS4	DSTN	2.73238e-15	0.560881	0.927	0.563	4.50542e-11	9.29644e-30	0.753422	0.978	0.667	1.53289e-25	2.73238e-15	1.85929e-29
ICS4	CYB5R3	1.55859e-09	0.314404	0.573	0.232	2.56996e-05	1.07503e-29	0.714378	0.91	0.434	1.77261e-25	1.55859e-09	2.15005e-29
ICS4	PAMR1	4.20464e-14	0.266986	0.292	0.058	6.93303e-10	1.32745e-29	0.401716	0.416	0.059	2.18882e-25	4.20464e-14	2.65489e-29
ICS4	EGFR	4.63076e-13	0.26917	0.24	0.043	7.63567e-09	1.52093e-29	0.348116	0.539	0.1	2.50786e-25	4.63076e-13	3.04185e-29
ICS4	CTHRC1	1.16317e-25	1.06898	0.698	0.215	1.91796e-21	1.98369e-29	0.930652	0.764	0.241	3.27091e-25	1.16317e-25	3.96739e-29
ICS4	ADAMTS5	5.47439e-17	0.40197	0.271	0.042	9.02672e-13	2.00202e-29	0.417485	0.528	0.095	3.30114e-25	5.47439e-17	4.00405e-29
ICS4	CRYAB	5.44721e-12	0.792095	0.802	0.42	8.9819e-08	3.31413e-29	0.800666	0.921	0.37	5.46467e-25	5.44721e-12	6.62826e-29
ICS4	C11orf96	3.5646e-29	1.44687	0.865	0.441	5.87767e-25	4.18794e-25	1.01077	0.978	0.683	6.90549e-21	4.18794e-25	7.1292e-29
ICS4	IFITM3	7.40873e-29	0.958906	0.969	0.482	1.22162e-24	1.06426e-25	0.680022	0.989	0.841	1.75486e-21	1.06426e-25	1.48175e-28
ICS4	MMP14	5.9666e-18	0.466245	0.344	0.064	9.83833e-14	9.77555e-29	0.570171	0.787	0.227	1.61189e-24	5.9666e-18	1.95511e-28
ICS4	LINC01133	4.86416e-13	0.308825	0.208	0.033	8.02052e-09	1.15502e-28	0.323258	0.281	0.025	1.90452e-24	4.86416e-13	2.31005e-28
ICS4	ERRFI1	1.25835e-28	0.970831	0.74	0.219	2.07489e-24	2.56981e-16	0.658541	0.831	0.421	4.23735e-12	2.56981e-16	2.5167e-28
ICS4	PCDH9	1.0578e-12	0.251662	0.177	0.024	1.7442e-08	1.98978e-28	0.347884	0.427	0.065	3.28094e-24	1.0578e-12	3.97956e-28
ICS4	UGDH	2.23128e-28	1.04412	0.896	0.388	3.67916e-24	6.42225e-19	0.331828	0.494	0.128	1.05897e-14	6.42225e-19	4.46256e-28
ICS4	COL5A2	2.85242e-24	0.450375	0.344	0.045	4.70336e-20	3.41474e-28	0.471022	0.674	0.171	5.63056e-24	2.85242e-24	6.82947e-28
ICS4	COL16A1	1.21543e-15	0.306474	0.312	0.06	2.00412e-11	4.05285e-28	0.424161	0.618	0.142	6.68274e-24	1.21543e-15	8.1057e-28
ICS4	CD276	2.15329e-14	0.418879	0.417	0.114	3.55056e-10	4.10073e-28	0.447036	0.607	0.134	6.76169e-24	2.15329e-14	8.20145e-28
ICS4	WNT11	4.15395e-22	0.339905	0.229	0.018	6.84945e-18	4.24802e-28	0.286448	0.449	0.071	7.00456e-24	4.15395e-22	8.49604e-28
ICS4	IGFBP7	8.48019e-15	1.04876	0.635	0.247	1.3983e-10	6.69394e-28	1.0761	0.989	0.878	1.10376e-23	8.48019e-15	1.33879e-27
ICS4	DDR2	4.36351e-17	0.302982	0.323	0.058	7.19499e-13	7.62823e-28	0.435272	0.573	0.124	1.25782e-23	4.36351e-17	1.52565e-27
ICS4	TPM1	3.05912e-23	0.645539	0.583	0.143	5.04418e-19	9.27939e-28	0.50083	0.708	0.186	1.53008e-23	3.05912e-23	1.85588e-27
ICS4	TSPAN4	4.01357e-22	0.535583	0.604	0.155	6.61797e-18	9.32454e-28	0.675974	0.944	0.421	1.53752e-23	4.01357e-22	1.86491e-27
ICS4	CTGF	9.67775e-28	1.22626	0.875	0.35	1.59576e-23	2.15185e-16	0.703256	0.831	0.439	3.54818e-12	2.15185e-16	1.93555e-27
ICS4	PQLC2L	2.24136e-15	0.275138	0.208	0.026	3.69577e-11	9.71077e-28	0.292121	0.416	0.062	1.60121e-23	2.24136e-15	1.94215e-27
ICS4	CRNDE	5.12292e-22	0.378489	0.302	0.038	8.44718e-18	1.1567e-27	0.383794	0.528	0.104	1.90728e-23	5.12292e-22	2.3134e-27
ICS4	LOX	4.62172e-26	0.457785	0.385	0.052	7.62075e-22	1.45694e-27	0.410969	0.562	0.12	2.40235e-23	4.62172e-26	2.91388e-27
ICS4	AHCYL1	1.34228e-12	0.308241	0.26	0.054	2.21328e-08	1.82012e-27	0.353127	0.618	0.141	3.00119e-23	1.34228e-12	3.64023e-27
ICS4	LTBP3	4.73874e-27	0.381435	0.365	0.043	7.81371e-23	2.00941e-27	0.394444	0.719	0.182	3.31332e-23	4.73874e-27	4.01883e-27
ICS4	CRABP2	1.26218e-17	0.414908	0.323	0.056	2.08121e-13	2.4688e-27	0.724295	0.843	0.299	4.07081e-23	1.26218e-17	4.93761e-27
ICS4	ADAMTSL4	1.00754e-17	0.266889	0.26	0.035	1.66133e-13	2.83963e-27	0.287264	0.506	0.094	4.68227e-23	1.00754e-17	5.67926e-27
ICS4	ZNF503	6.05955e-23	0.491384	0.354	0.051	9.9916e-19	3.0815e-27	0.560948	0.652	0.177	5.08108e-23	6.05955e-23	6.16299e-27
ICS4	PLPP1	3.89071e-11	0.310804	0.333	0.092	6.41539e-07	4.58755e-27	0.404915	0.663	0.163	7.56441e-23	3.89071e-11	9.1751e-27
ICS4	EGR1	5.71968e-23	1.16057	0.917	0.555	9.43119e-19	5.03422e-27	0.901964	1	0.882	8.30092e-23	5.71968e-23	1.00684e-26
ICS4	RBMS3	4.90058e-23	0.426115	0.312	0.038	8.08057e-19	5.16783e-27	0.30636	0.382	0.053	8.52124e-23	4.90058e-23	1.03357e-26
ICS4	SNX21	4.49763e-17	0.264225	0.219	0.025	7.41614e-13	6.97223e-27	0.392464	0.551	0.117	1.14965e-22	4.49763e-17	1.39445e-26
ICS4	RCN1	8.38669e-17	0.436674	0.49	0.131	1.38288e-12	9.43627e-27	0.335885	0.562	0.119	1.55595e-22	8.38669e-17	1.88725e-26
ICS4	MT1M	2.79474e-10	0.309212	0.281	0.072	4.60825e-06	1.11086e-26	0.468738	0.607	0.141	1.8317e-22	2.79474e-10	2.22173e-26
ICS4	COLEC12	1.17499e-20	0.259651	0.208	0.016	1.93745e-16	1.25948e-26	0.395843	0.539	0.106	2.07676e-22	1.17499e-20	2.51896e-26
ICS4	TPPP3	1.41936e-26	1.0113	0.615	0.155	2.34039e-22	2.33692e-17	0.801333	0.787	0.344	3.85335e-13	2.33692e-17	2.83873e-26
ICS4	UAP1	1.94495e-26	0.788578	0.833	0.281	3.20703e-22	2.76679e-10	0.30107	0.73	0.352	4.56217e-06	2.76679e-10	3.8899e-26
ICS4	NNMT	1.4957e-25	1.1667	0.906	0.446	2.46626e-21	2.37217e-26	0.978363	0.933	0.495	3.91148e-22	1.4957e-25	4.74435e-26
ICS4	VKORC1	3.92231e-19	0.492277	0.594	0.164	6.4675e-15	2.69503e-26	0.677063	0.888	0.406	4.44384e-22	3.92231e-19	5.39007e-26
ICS4	ANK2	3.27255e-26	0.527643	0.427	0.067	5.39611e-22	1.27005e-24	0.355795	0.629	0.16	2.09418e-20	1.27005e-24	6.5451e-26
ICS4	USP53	4.06559e-26	0.539277	0.542	0.108	6.70375e-22	3.75696e-19	0.385696	0.528	0.149	6.19485e-15	3.75696e-19	8.13118e-26
ICS4	MEG3	6.14057e-24	0.887403	0.729	0.249	1.01252e-19	4.67975e-26	0.762616	0.73	0.241	7.71645e-22	6.14057e-24	9.35951e-26
ICS4	LEPROT	4.84669e-15	0.486476	0.448	0.123	7.9917e-11	5.66981e-26	0.511633	0.742	0.239	9.34895e-22	4.84669e-15	1.13396e-25
ICS4	SPTBN1	7.68177e-09	0.264893	0.458	0.172	0.000126665	9.23763e-26	0.617227	0.865	0.377	1.52319e-21	7.68177e-09	1.84753e-25
ICS4	RTN4	1.84543e-25	0.727486	0.99	0.57	3.04294e-21	2.71306e-14	0.540532	0.955	0.719	4.47356e-10	2.71306e-14	3.69087e-25
ICS4	CD59	7.65416e-20	0.730645	0.896	0.457	1.2621e-15	1.97333e-25	0.712803	0.888	0.472	3.25383e-21	7.65416e-20	3.94667e-25
ICS4	CALU	4.66522e-14	0.349843	0.49	0.146	7.69248e-10	2.08994e-25	0.382249	0.607	0.145	3.4461e-21	4.66522e-14	4.17988e-25
ICS4	PTGIS	3.73828e-11	0.257392	0.292	0.072	6.16405e-07	2.37808e-25	0.386471	0.461	0.087	3.92121e-21	3.73828e-11	4.75615e-25
ICS4	PRSS23	2.98498e-18	0.445911	0.385	0.079	4.92193e-14	3.05534e-25	0.509552	0.573	0.134	5.03796e-21	2.98498e-18	6.11069e-25
ICS4	SERPINH1	5.46338e-12	0.334829	0.323	0.084	9.00856e-08	3.32734e-25	0.602965	0.775	0.258	5.48645e-21	5.46338e-12	6.65468e-25
ICS4	SMOC2	5.77747e-15	0.350674	0.312	0.064	9.52647e-11	3.68124e-25	0.454273	0.483	0.095	6.07e-21	5.77747e-15	7.36248e-25
ICS4	PDK4	5.7787e-08	0.393392	0.26	0.081	0.00095285	3.97257e-25	0.754607	0.865	0.387	6.55038e-21	5.7787e-08	7.94515e-25
ICS4	MT1E	6.3395e-13	0.362866	0.719	0.274	1.04532e-08	5.49128e-25	0.519635	0.787	0.247	9.05457e-21	6.3395e-13	1.09826e-24
ICS4	PXDC1	6.82144e-25	0.524562	0.479	0.091	1.12479e-20	1.25699e-12	0.306822	0.551	0.2	2.07264e-08	1.25699e-12	1.36429e-24
ICS4	EMP1	8.0438e-25	0.835574	0.958	0.531	1.32634e-20	9.70351e-20	0.817708	0.944	0.677	1.60001e-15	9.70351e-20	1.60876e-24
ICS4	GAS6	8.39203e-16	0.485421	0.406	0.104	1.38376e-11	1.23979e-24	0.756849	0.854	0.388	2.04428e-20	8.39203e-16	2.47957e-24
ICS4	CLU	6.31323e-21	1.00276	0.875	0.429	1.04099e-16	1.31994e-24	1.32733	0.899	0.595	2.17645e-20	6.31323e-21	2.63989e-24
ICS4	CHRDL1	4.3821e-21	0.400134	0.323	0.047	7.22565e-17	1.34649e-24	0.54662	0.798	0.287	2.22024e-20	4.3821e-21	2.69299e-24
ICS4	TCEAL9	8.1767e-22	0.725524	0.667	0.197	1.34826e-17	1.37214e-24	0.638115	0.854	0.321	2.26252e-20	8.1767e-22	2.74427e-24
ICS4	PLAGL1	1.36052e-13	0.369513	0.302	0.067	2.24336e-09	1.42721e-24	0.459777	0.663	0.188	2.35333e-20	1.36052e-13	2.85442e-24
ICS4	TAX1BP3	3.13217e-17	0.485114	0.51	0.139	5.16464e-13	1.51216e-24	0.499611	0.798	0.276	2.49339e-20	3.13217e-17	3.02431e-24
ICS4	ANTXR1	5.00966e-20	0.388324	0.302	0.043	8.26043e-16	1.91139e-24	0.311159	0.416	0.074	3.15168e-20	5.00966e-20	3.82277e-24
ICS4	ITM2B	1.93797e-24	0.75554	0.99	0.738	3.19552e-20	2.33492e-19	0.482216	1	0.95	3.85004e-15	2.33492e-19	3.87594e-24
ICS4	CD9	1.70382e-18	0.7055	0.667	0.23	2.80942e-14	2.39417e-24	0.637489	0.876	0.345	3.94774e-20	1.70382e-18	4.78833e-24
ICS4	NENF	2.52054e-13	0.367271	0.469	0.14	4.15611e-09	3.20713e-24	0.631823	0.921	0.463	5.28824e-20	2.52054e-13	6.41426e-24
ICS4	SFRP4	3.71876e-24	1.1151	0.552	0.129	6.13186e-20	5.97242e-13	0.466882	0.36	0.099	9.84793e-09	5.97242e-13	7.43751e-24
ICS4	DAB2	3.85705e-24	0.683411	0.604	0.151	6.3599e-20	9.22658e-21	0.376846	0.82	0.289	1.52137e-16	9.22658e-21	7.71411e-24
ICS4	GJA1	3.93775e-24	0.540665	0.406	0.066	6.49295e-20	3.80869e-17	0.297821	0.416	0.1	6.28015e-13	3.80869e-17	7.87549e-24
ICS4	GFPT2	5.32491e-24	0.662646	0.635	0.165	8.78024e-20	5.60651e-19	0.363136	0.596	0.176	9.24458e-15	5.60651e-19	1.06498e-23
ICS4	CYR61	7.18809e-24	1.28016	0.771	0.308	1.18524e-19	1.2288e-14	0.871696	0.933	0.627	2.02617e-10	1.2288e-14	1.43762e-23
ICS4	ANXA2	8.6114e-19	0.601688	0.99	0.835	1.41993e-14	1.00446e-23	0.665776	0.978	0.874	1.65625e-19	8.6114e-19	2.00892e-23
ICS4	AK3	1.0909e-23	0.448307	0.531	0.11	1.79879e-19	2.09301e-23	0.34213	0.64	0.167	3.45116e-19	2.09301e-23	2.18181e-23
ICS4	RARRES2	5.20329e-14	0.436748	0.406	0.11	8.5797e-10	1.78884e-23	0.706204	0.944	0.43	2.94961e-19	5.20329e-14	3.57767e-23
ICS4	S100A6	2.3704e-23	0.60832	1	0.995	3.90855e-19	2.32596e-22	0.629025	1	0.999	3.83528e-18	2.32596e-22	4.7408e-23
ICS4	GPX4	2.73177e-14	0.544964	0.948	0.634	4.50442e-10	3.75381e-23	0.549302	1	0.908	6.18966e-19	2.73177e-14	7.50762e-23
ICS4	TGFBR3	7.08219e-20	0.479632	0.635	0.175	1.16778e-15	4.02783e-23	0.392286	0.618	0.162	6.64149e-19	7.08219e-20	8.05566e-23
ICS4	VEGFD	7.96066e-16	0.373033	0.302	0.056	1.31263e-11	5.98086e-23	0.335575	0.427	0.082	9.86184e-19	7.96066e-16	1.19617e-22
ICS4	TMEM176B	6.13445e-23	0.426301	0.406	0.068	1.01151e-18	2.8396e-19	0.661522	0.809	0.379	4.68222e-15	2.8396e-19	1.22689e-22
ICS4	IGFBP3	5.00116e-17	0.525888	0.385	0.084	8.24642e-13	6.32235e-23	1.15302	0.944	0.559	1.04249e-18	5.00116e-17	1.26447e-22
ICS4	TAGLN	1.43249e-22	0.930616	0.688	0.205	2.36203e-18	2.53776e-19	0.745491	0.685	0.284	4.18451e-15	2.53776e-19	2.86497e-22
ICS4	CSF1	1.49238e-10	0.48885	0.49	0.182	2.46079e-06	1.77577e-22	0.30929	0.472	0.101	2.92807e-18	1.49238e-10	3.55154e-22
ICS4	CEBPB	1.87009e-22	0.827543	0.781	0.302	3.08359e-18	2.70873e-07	0.485448	0.955	0.677	0.00446643	2.70873e-07	3.74018e-22
ICS4	CKAP4	1.93891e-17	0.335896	0.344	0.064	3.19706e-13	2.31899e-22	0.262626	0.427	0.08	3.82378e-18	1.93891e-17	4.63797e-22
ICS4	TNFAIP6	7.92039e-21	1.27836	0.812	0.39	1.30599e-16	2.79102e-22	0.680963	0.764	0.303	4.60212e-18	7.92039e-21	5.58205e-22
ICS4	MIR4435-2HG	3.04416e-22	1.08106	0.792	0.36	5.01952e-18	1.07622e-07	0.674353	0.64	0.353	0.00177457	1.07622e-07	6.08832e-22
ICS4	ITGB1BP1	5.14407e-10	0.328808	0.51	0.193	8.48206e-06	3.70825e-22	0.493629	0.933	0.412	6.11453e-18	5.14407e-10	7.4165e-22
ICS4	ARL2	9.05575e-13	0.342914	0.406	0.115	1.4932e-08	4.68894e-22	0.491803	0.73	0.252	7.73159e-18	9.05575e-13	9.37787e-22
ICS4	SNAI2	6.7176e-22	0.421348	0.271	0.029	1.10767e-17	1.04726e-19	0.258941	0.348	0.062	1.72683e-15	1.04726e-19	1.34352e-21
ICS4	ARC	7.62338e-22	1.1828	0.719	0.27	1.25702e-17	3.11551e-07	0.367499	0.494	0.232	0.00513717	3.11551e-07	1.52468e-21
ICS4	CD151	7.48938e-16	0.413849	0.625	0.198	1.23492e-11	7.96904e-22	0.617773	0.854	0.39	1.31402e-17	7.48938e-16	1.59381e-21
ICS4	CTTN	3.35932e-16	0.39453	0.365	0.079	5.53918e-12	1.00034e-21	0.3028	0.416	0.08	1.64946e-17	3.35932e-16	2.00068e-21
ICS4	REXO2	2.96954e-16	0.412066	0.552	0.16	4.89647e-12	1.15381e-21	0.416571	0.775	0.262	1.90252e-17	2.96954e-16	2.30762e-21
ICS4	EID1	4.40607e-14	0.511393	0.781	0.343	7.26517e-10	1.3794e-21	0.679913	0.944	0.628	2.2745e-17	4.40607e-14	2.75881e-21
ICS4	MYOC	8.64208e-12	0.552979	0.24	0.05	1.42499e-07	1.40917e-21	1.15166	0.798	0.397	2.32358e-17	8.64208e-12	2.81835e-21
ICS4	SPSB1	1.60529e-21	0.511201	0.458	0.096	2.64697e-17	8.73794e-10	0.326581	0.438	0.168	1.4408e-05	8.73794e-10	3.21059e-21
ICS4	AADAC	2.01005e-21	0.676177	0.333	0.051	3.31437e-17	1.2738e-18	0.716698	0.494	0.141	2.10036e-14	1.2738e-18	4.0201e-21
ICS4	PDLIM2	2.47884e-21	0.441676	0.385	0.067	4.08736e-17	2.62868e-18	0.393475	0.787	0.303	4.33444e-14	2.62868e-18	4.95768e-21
ICS4	PLXDC2	4.56924e-09	0.334001	0.292	0.088	7.53422e-05	3.17723e-21	0.360963	0.584	0.161	5.23893e-17	4.56924e-09	6.35445e-21
ICS4	VCL	2.1884e-11	0.26756	0.219	0.042	3.60845e-07	3.477e-21	0.273864	0.494	0.113	5.73323e-17	2.1884e-11	6.954e-21
ICS4	SLC39A14	5.12021e-21	0.566396	0.625	0.171	8.44272e-17	1.25843e-12	0.287151	0.438	0.14	2.07502e-08	1.25843e-12	1.02404e-20
ICS4	RCN3	5.73119e-21	0.402352	0.365	0.06	9.45016e-17	3.85024e-17	0.370499	0.618	0.209	6.34866e-13	3.85024e-17	1.14624e-20
ICS4	VAT1	4.6507e-16	0.338027	0.438	0.105	7.66853e-12	5.97568e-21	0.473226	0.73	0.243	9.85331e-17	4.6507e-16	1.19514e-20
ICS4	IL1R1	6.29768e-21	0.514473	0.594	0.157	1.03843e-16	2.2383e-11	0.292354	0.573	0.227	3.69074e-07	2.2383e-11	1.25954e-20
ICS4	TNNT3	3.1291e-19	0.532839	0.302	0.046	5.15957e-15	7.51876e-21	0.512302	0.517	0.133	1.23977e-16	3.1291e-19	1.50375e-20
ICS4	SPRY2	1.32341e-10	0.368626	0.354	0.106	2.18217e-06	7.6869e-21	0.33192	0.506	0.122	1.26749e-16	1.32341e-10	1.53738e-20
ICS4	KLF9	9.15602e-12	0.349394	0.333	0.089	1.50974e-07	9.76359e-21	0.361572	0.596	0.164	1.60992e-16	9.15602e-12	1.95272e-20
ICS4	PI16	1.26578e-20	0.901095	0.49	0.123	2.08715e-16	1.60821e-14	0.53656	0.404	0.118	2.65178e-10	1.60821e-14	2.53157e-20
ICS4	KLF4	2.06961e-20	0.926705	0.781	0.316	3.41259e-16	1.24682e-09	0.515312	0.944	0.68	2.05589e-05	1.24682e-09	4.13923e-20
ICS4	TGFBR2	1.43398e-19	0.467473	0.5	0.117	2.36449e-15	2.15186e-20	0.47037	0.753	0.269	3.54821e-16	1.43398e-19	4.30373e-20
ICS4	ITM2A	6.58749e-17	0.584226	0.802	0.339	1.08621e-12	3.68914e-20	0.645372	0.933	0.532	6.08302e-16	6.58749e-17	7.37827e-20
ICS4	DSEL	1.05406e-12	0.301547	0.281	0.06	1.73805e-08	1.24073e-19	0.293778	0.382	0.078	2.04584e-15	1.05406e-12	2.48146e-19
ICS4	SH3D19	5.60403e-15	0.269618	0.271	0.047	9.24049e-11	1.37241e-19	0.298029	0.449	0.103	2.26296e-15	5.60403e-15	2.74481e-19
ICS4	LGALS3	1.83051e-09	0.288941	0.927	0.522	3.01833e-05	1.39216e-19	0.55227	0.989	0.759	2.29553e-15	1.83051e-09	2.78431e-19
ICS4	IL15RA	9.05776e-10	0.257226	0.229	0.054	1.49353e-05	1.506e-19	0.25687	0.438	0.095	2.48325e-15	9.05776e-10	3.012e-19
ICS4	DPYSL2	7.59635e-15	0.388634	0.385	0.1	1.25256e-10	3.83437e-19	0.371916	0.719	0.245	6.3225e-15	7.59635e-15	7.66875e-19
ICS4	GINM1	7.82466e-12	0.344999	0.417	0.13	1.29021e-07	6.16872e-19	0.311489	0.697	0.222	1.01716e-14	7.82466e-12	1.23374e-18
ICS4	CRISPLD2	1.83481e-11	0.30265	0.24	0.05	3.02541e-07	6.26132e-19	0.355998	0.483	0.124	1.03243e-14	1.83481e-11	1.25226e-18
ICS4	PTMS	8.43182e-19	0.477537	0.656	0.192	1.39032e-14	1.26198e-09	0.36568	0.933	0.583	2.08088e-05	1.26198e-09	1.68636e-18
ICS4	CCDC71L	1.05652e-18	0.512242	0.375	0.075	1.7421e-14	4.57981e-18	0.304238	0.618	0.181	7.55165e-14	4.57981e-18	2.11304e-18
ICS4	SERPINE1	1.18049e-18	0.921189	0.656	0.231	1.94651e-14	5.40783e-07	0.336487	0.36	0.147	0.00891697	5.40783e-07	2.36098e-18
ICS4	CYB5A	2.41925e-11	0.298533	0.438	0.139	3.9891e-07	2.11833e-18	0.460423	0.831	0.354	3.49291e-14	2.41925e-11	4.23665e-18
ICS4	SCPEP1	1.29906e-17	0.448837	0.417	0.094	2.14202e-13	2.52984e-18	0.459901	0.663	0.231	4.17145e-14	1.29906e-17	5.05968e-18
ICS4	ID3	1.11529e-16	1.08639	0.615	0.226	1.83901e-12	3.5478e-18	0.974287	0.899	0.587	5.84997e-14	1.11529e-16	7.09561e-18
ICS4	SRI	8.8456e-15	0.41836	0.677	0.239	1.45855e-10	5.92341e-18	0.46457	0.865	0.452	9.76711e-14	8.8456e-15	1.18468e-17
ICS4	MAP3K20	3.87578e-12	0.253354	0.312	0.076	6.39077e-08	6.36592e-18	0.330757	0.539	0.156	1.04968e-13	3.87578e-12	1.27318e-17
ICS4	ZFP36L1	6.9758e-18	0.680124	0.948	0.53	1.15024e-13	2.72795e-15	0.580151	1	0.813	4.49811e-11	2.72795e-15	1.39516e-17
ICS4	TSC22D1	6.24216e-09	0.387048	0.542	0.231	0.000102927	6.98192e-18	0.463872	0.809	0.323	1.15125e-13	6.24216e-09	1.39638e-17
ICS4	DDAH2	3.31934e-17	0.561394	0.74	0.269	5.47326e-13	7.44721e-18	0.511888	0.921	0.532	1.22797e-13	3.31934e-17	1.48944e-17
ICS4	ADM	7.50601e-18	0.825103	0.677	0.259	1.23767e-13	5.84116e-17	1.00387	0.91	0.645	9.63148e-13	5.84116e-17	1.5012e-17
ICS4	RASD1	2.3028e-06	0.470083	0.312	0.123	0.0379708	1.31179e-17	0.754881	0.876	0.482	2.163e-13	2.3028e-06	2.62357e-17
ICS4	PCBD1	1.7759e-15	0.371377	0.417	0.104	2.92827e-11	1.3329e-17	0.399351	0.674	0.24	2.19782e-13	1.7759e-15	2.6658e-17
ICS4	TMEM59	1.7607e-09	0.354508	0.917	0.517	2.90322e-05	1.54311e-17	0.490414	0.955	0.72	2.54444e-13	1.7607e-09	3.08622e-17
ICS4	ANXA4	9.60848e-15	0.394875	0.448	0.125	1.58434e-10	2.403e-17	0.331992	0.708	0.245	3.96231e-13	9.60848e-15	4.80601e-17
ICS4	TMEM176A	8.07939e-17	0.386866	0.323	0.059	1.33221e-12	2.46318e-17	0.518712	0.798	0.369	4.06154e-13	8.07939e-17	4.92637e-17
ICS4	PLA2G2A	1.49166e-14	1.39374	0.875	0.589	2.45959e-10	2.57462e-17	1.06874	0.933	0.6	4.24528e-13	1.49166e-14	5.14923e-17
ICS4	CLIC4	2.2205e-12	0.393912	0.479	0.157	3.66138e-08	3.22214e-17	0.25684	0.551	0.157	5.31298e-13	2.2205e-12	6.44427e-17
ICS4	ADAM33	1.17814e-09	0.312562	0.198	0.042	1.94264e-05	3.76089e-17	0.260016	0.427	0.105	6.20133e-13	1.17814e-09	7.52177e-17
ICS4	ANGPTL4	1.31011e-06	0.255162	0.271	0.094	0.0216024	4.47802e-17	0.68781	0.753	0.355	7.3838e-13	1.31011e-06	8.95604e-17
ICS4	ABL2	5.03954e-17	0.595288	0.708	0.253	8.3097e-13	8.42312e-09	0.314696	0.674	0.332	0.000138889	8.42312e-09	1.00791e-16
ICS4	CDIPT	1.65033e-14	0.299583	0.385	0.092	2.72122e-10	5.39624e-17	0.366202	0.73	0.279	8.89786e-13	1.65033e-14	1.07925e-16
ICS4	FOSB	5.8066e-17	0.969259	0.969	0.699	9.5745e-13	1.72382e-10	0.617056	0.989	0.944	2.84241e-06	1.72382e-10	1.16132e-16
ICS4	ADAMTS1	1.23004e-13	0.366158	0.229	0.038	2.02822e-09	1.08202e-16	0.324497	0.472	0.131	1.78414e-12	1.23004e-13	2.16403e-16
ICS4	ARID5B	1.26682e-16	0.648285	0.854	0.408	2.08886e-12	6.03236e-16	0.584979	0.944	0.506	9.94675e-12	6.03236e-16	2.53364e-16
ICS4	H2AFJ	9.42282e-12	0.373065	0.625	0.236	1.55373e-07	1.41389e-16	0.520496	0.944	0.604	2.33136e-12	9.42282e-12	2.82778e-16
ICS4	TNFRSF1A	1.45306e-16	0.430475	0.521	0.147	2.39596e-12	2.35587e-11	0.336778	0.719	0.326	3.8846e-07	2.35587e-11	2.90613e-16
ICS4	LAMP1	2.61902e-10	0.332132	0.677	0.277	4.31851e-06	2.33519e-16	0.436356	0.888	0.475	3.85049e-12	2.61902e-10	4.67038e-16
ICS4	SESTD1	1.32052e-06	0.254006	0.24	0.081	0.021774	2.46023e-16	0.261778	0.562	0.172	4.05667e-12	1.32052e-06	4.92046e-16
ICS4	LGALS1	2.55919e-16	0.493566	1	0.908	4.21986e-12	3.67217e-12	0.360976	1	0.979	6.05504e-08	3.67217e-12	5.11839e-16
ICS4	IL6ST	3.01158e-15	0.410801	0.615	0.201	4.96579e-11	2.84143e-16	0.435359	0.719	0.302	4.68523e-12	3.01158e-15	5.68286e-16
ICS4	TRIP10	1.31966e-13	0.367225	0.385	0.102	2.17598e-09	3.89562e-16	0.372899	0.674	0.253	6.42348e-12	1.31966e-13	7.79124e-16
ICS4	DST	4.72751e-13	0.389358	0.312	0.075	7.79519e-09	4.81761e-16	0.272232	0.449	0.123	7.94376e-12	4.72751e-13	9.63523e-16
ICS4	KDELR1	1.09921e-09	0.301717	0.365	0.121	1.81248e-05	7.90219e-16	0.389632	0.764	0.337	1.30299e-11	1.09921e-09	1.58044e-15
ICS4	MT1A	8.88075e-16	0.719106	0.344	0.076	1.46435e-11	1.90978e-10	0.429778	0.461	0.172	3.14903e-06	1.90978e-10	1.77615e-15
ICS4	HCFC1R1	8.89874e-10	0.301684	0.333	0.104	1.46731e-05	1.07206e-15	0.426156	0.708	0.294	1.76773e-11	8.89874e-10	2.14413e-15
ICS4	NUCKS1	1.73134e-07	0.259236	0.469	0.199	0.00285481	1.14939e-15	0.460803	0.831	0.417	1.89522e-11	1.73134e-07	2.29877e-15
ICS4	S100A10	1.31964e-15	0.396911	1	0.979	2.17596e-11	1.47423e-14	0.442485	1	0.995	2.43087e-10	1.47423e-14	2.63929e-15
ICS4	HSPB1	3.50734e-09	0.474883	0.917	0.556	5.78326e-05	2.10887e-15	0.525307	0.978	0.823	3.47731e-11	3.50734e-09	4.21774e-15
ICS4	UGP2	9.70233e-09	0.364561	0.531	0.224	0.000159982	2.41014e-15	0.342601	0.719	0.277	3.97409e-11	9.70233e-09	4.82029e-15
ICS4	SPARCL1	9.16012e-11	0.322472	0.156	0.022	1.51041e-06	2.47212e-15	0.646114	0.584	0.213	4.07627e-11	9.16012e-11	4.94423e-15
ICS4	BAG3	4.96763e-14	0.420394	0.667	0.249	8.19113e-10	2.5278e-15	0.541804	0.798	0.391	4.16809e-11	4.96763e-14	5.05561e-15
ICS4	CD99	1.09691e-09	0.393219	0.99	0.765	1.8087e-05	2.60202e-15	0.43708	1	0.93	4.29047e-11	1.09691e-09	5.20404e-15
ICS4	KLHL21	3.42271e-15	0.550416	0.5	0.152	5.64371e-11	1.13911e-06	0.303743	0.528	0.27	0.0187828	1.13911e-06	6.84543e-15
ICS4	KDSR	1.77171e-13	0.389355	0.51	0.159	2.92137e-09	3.75083e-15	0.287912	0.764	0.284	6.18474e-11	1.77171e-13	7.50166e-15
ICS4	APOE	2.12997e-14	0.683018	0.438	0.126	3.51211e-10	3.82267e-15	0.528592	0.978	0.65	6.3032e-11	2.12997e-14	7.64534e-15
ICS4	C1orf21	2.47804e-13	0.351736	0.427	0.121	4.08604e-09	9.06023e-15	0.29758	0.652	0.231	1.49394e-10	2.47804e-13	1.81205e-14
ICS4	F3	1.09814e-14	0.262369	0.344	0.075	1.81072e-10	3.94957e-12	0.361527	0.494	0.175	6.51245e-08	3.94957e-12	2.19628e-14
ICS4	BNIP3	1.11746e-10	0.263479	0.385	0.118	1.84258e-06	1.15951e-14	0.278726	0.506	0.154	1.91192e-10	1.11746e-10	2.31903e-14
ICS4	RAB34	7.53461e-09	0.279254	0.281	0.085	0.000124238	1.50591e-14	0.395471	0.64	0.276	2.48309e-10	7.53461e-09	3.01182e-14
ICS4	PGRMC1	6.254e-13	0.392579	0.417	0.123	1.03122e-08	1.93531e-14	0.421015	0.64	0.268	3.19113e-10	6.254e-13	3.87061e-14
ICS4	SMIM14	1.0682e-12	0.473228	0.469	0.152	1.76136e-08	2.66019e-14	0.279089	0.551	0.188	4.38639e-10	1.0682e-12	5.32039e-14
ICS4	SMIM19	7.83084e-10	0.309575	0.385	0.127	1.29123e-05	3.64965e-14	0.313926	0.73	0.294	6.01791e-10	7.83084e-10	7.2993e-14
ICS4	TMBIM4	1.36019e-13	0.399141	0.688	0.253	2.24282e-09	4.43368e-14	0.379782	0.865	0.455	7.31069e-10	1.36019e-13	8.86735e-14
ICS4	BSG	5.48245e-10	0.363837	0.792	0.374	9.04001e-06	5.06601e-14	0.420802	0.966	0.678	8.35335e-10	5.48245e-10	1.0132e-13
ICS4	LRP10	6.97754e-11	0.310788	0.385	0.122	1.15053e-06	6.1062e-14	0.330415	0.787	0.352	1.00685e-09	6.97754e-11	1.22124e-13
ICS4	DNAJB1	1.60119e-07	0.388938	0.958	0.736	0.00264021	1.31082e-13	0.698599	1	0.968	2.16142e-09	1.60119e-07	2.62165e-13
ICS4	TMEM109	1.52598e-13	0.314166	0.385	0.098	2.51619e-09	1.7144e-10	0.339886	0.73	0.358	2.82687e-06	1.7144e-10	3.05196e-13
ICS4	CRTAP	4.66113e-11	0.365227	0.354	0.104	7.68573e-07	1.58625e-13	0.32039	0.719	0.28	2.61558e-09	4.66113e-11	3.17251e-13
ICS4	SERINC3	1.81457e-09	0.253672	0.49	0.182	2.99204e-05	2.0352e-13	0.323397	0.753	0.319	3.35584e-09	1.81457e-09	4.0704e-13
ICS4	VIM	4.83714e-12	0.356396	1	0.991	7.97596e-08	3.12236e-13	0.350467	1	0.999	5.14846e-09	4.83714e-12	6.24472e-13
ICS4	CHID1	3.75708e-09	0.253161	0.229	0.056	6.19504e-05	3.12728e-13	0.265344	0.517	0.168	5.15656e-09	3.75708e-09	6.25455e-13
ICS4	RHOB	1.21958e-10	0.614884	0.562	0.252	2.01097e-06	3.31564e-13	0.425774	0.854	0.444	5.46716e-09	1.21958e-10	6.63129e-13
ICS4	SH3BP5	1.0145e-09	0.352599	0.427	0.154	1.67282e-05	3.71318e-13	0.334272	0.719	0.308	6.12267e-09	1.0145e-09	7.42637e-13
ICS4	CEBPD	1.08619e-12	0.477717	0.438	0.133	1.79102e-08	1.0025e-12	0.613267	0.91	0.594	1.65303e-08	1.08619e-12	2.00501e-12
ICS4	NUCB1	4.25747e-09	0.315449	0.438	0.164	7.02014e-05	1.24567e-12	0.377638	0.82	0.453	2.05398e-08	4.25747e-09	2.49133e-12
ICS4	PSAP	4.62283e-09	0.32951	0.948	0.549	7.62258e-05	1.53052e-12	0.331789	0.989	0.848	2.52367e-08	4.62283e-09	3.06103e-12
ICS4	NDUFA11	2.364e-12	0.44303	0.823	0.388	3.89801e-08	1.3407e-08	0.253538	0.978	0.756	0.000221069	1.3407e-08	4.72801e-12
ICS4	KLF10	1.79019e-10	0.413846	0.635	0.276	2.95185e-06	3.59287e-12	0.415633	0.775	0.396	5.92428e-08	1.79019e-10	7.18573e-12
ICS4	LMO4	1.05228e-11	0.367617	0.531	0.192	1.73511e-07	3.97292e-12	0.306666	0.652	0.272	6.55095e-08	1.05228e-11	7.94584e-12
ICS4	PLK2	5.04517e-12	0.396698	0.292	0.07	8.31897e-08	7.51966e-11	0.321358	0.551	0.213	1.23992e-06	7.51966e-11	1.00903e-11
ICS4	ABHD5	4.31762e-09	0.254791	0.323	0.1	7.11932e-05	1.52841e-11	0.289281	0.629	0.256	2.5202e-07	4.31762e-09	3.05682e-11
ICS4	DPM3	3.15598e-11	0.260267	0.312	0.08	5.20389e-07	1.64634e-11	0.283648	0.697	0.308	2.71465e-07	3.15598e-11	3.29269e-11
ICS4	NDRG1	2.69195e-09	0.380264	0.49	0.199	4.43876e-05	1.93759e-11	0.285863	0.764	0.349	3.1949e-07	2.69195e-09	3.87518e-11
ICS4	C7	8.61113e-11	0.287086	0.156	0.022	1.41989e-06	2.34695e-10	0.467035	0.393	0.129	3.86989e-06	2.34695e-10	1.72223e-10
ICS4	RABAC1	5.87711e-10	0.367335	0.771	0.366	9.69077e-06	1.0307e-10	0.321265	0.944	0.717	1.69953e-06	5.87711e-10	2.0614e-10
ICS4	MRFAP1	1.49726e-10	0.377173	0.688	0.295	2.46883e-06	2.76959e-08	0.303771	0.91	0.599	0.000456678	2.76959e-08	2.99452e-10
ICS4	MORF4L2	4.82363e-10	0.425192	0.75	0.357	7.95368e-06	2.77949e-09	0.313197	0.742	0.392	4.5831e-05	2.77949e-09	9.64726e-10
ICS4	IFI16	4.84327e-10	0.390364	0.625	0.269	7.98607e-06	4.03244e-09	0.333553	0.809	0.426	6.6491e-05	4.03244e-09	9.68654e-10
ICS4	PHPT1	4.94459e-10	0.289811	0.552	0.209	8.15314e-06	4.97133e-09	0.282588	0.876	0.485	8.19723e-05	4.97133e-09	9.88918e-10
ICS4	SEC62	1.60933e-06	0.339808	0.719	0.398	0.0265362	6.52682e-10	0.283442	0.966	0.689	1.07621e-05	1.60933e-06	1.30536e-09
ICS4	ATF3	3.24985e-08	0.531416	0.708	0.407	0.000535867	1.17718e-09	0.339126	0.91	0.624	1.94106e-05	3.24985e-08	2.35436e-09
ICS4	MYADM	3.23258e-09	0.407159	0.833	0.451	5.3302e-05	1.51284e-08	0.402004	0.876	0.583	0.000249452	1.51284e-08	6.46516e-09
ICS4	IFI27L2	4.62138e-09	0.265872	0.49	0.186	7.62019e-05	5.03558e-09	0.350372	0.899	0.518	8.30316e-05	5.03558e-09	9.24275e-09
ICS4	TUBA1A	7.99603e-09	0.492252	0.792	0.44	0.000131847	1.15136e-07	0.34894	0.978	0.765	0.00189847	1.15136e-07	1.59921e-08
ICS4	AP3S1	1.1644e-08	0.316759	0.719	0.331	0.000191998	8.33924e-08	0.291519	0.775	0.43	0.00137506	8.33924e-08	2.3288e-08
ICS4	MTCH1	4.10114e-08	0.251866	0.656	0.297	0.000676236	9.65077e-08	0.274064	0.865	0.541	0.00159131	9.65077e-08	8.20227e-08
ICS4	DAD1	4.53239e-08	0.279572	0.74	0.348	0.000747346	3.5617e-07	0.280616	0.888	0.628	0.00587289	3.5617e-07	9.06478e-08
ICS5	FOLR2	3.45226e-68	1.51063	0.604	0.022	5.69243e-64	4.45828e-136	2.25284	0.962	0.075	7.35126e-132	3.45226e-68	8.91656e-136
ICS5	C1QC	1.77414e-106	1.99476	0.75	0.014	2.92538e-102	5.44707e-131	2.81404	1	0.097	8.98167e-127	1.77414e-106	1.08941e-130
ICS5	LYVE1	8.70797e-42	1.23559	0.333	0.009	1.43586e-37	7.3741e-127	1.48588	0.67	0.014	1.21592e-122	8.70797e-42	1.47482e-126
ICS5	RNASE1	5.26856e-68	1.86644	0.708	0.038	8.68733e-64	6.71566e-121	3.04097	0.962	0.104	1.10735e-116	5.26856e-68	1.34313e-120
ICS5	C1QB	1.4754e-69	1.75481	0.625	0.023	2.43278e-65	1.35726e-104	2.48116	0.981	0.146	2.23799e-100	1.4754e-69	2.71452e-104
ICS5	C1QA	5.7656e-83	2.24538	0.771	0.033	9.5069e-79	2.75737e-98	3.085	0.991	0.192	4.54663e-94	5.7656e-83	5.51475e-98
ICS5	CD163	1.53708e-28	0.51775	0.188	0.002	2.53449e-24	1.45818e-84	0.972042	0.689	0.057	2.4044e-80	1.53708e-28	2.91636e-84
ICS5	F13A1	1.0941e-27	0.479955	0.146	0	1.80406e-23	7.91439e-83	1.09681	0.651	0.052	1.305e-78	1.0941e-27	1.58288e-82
ICS5	STAB1	1.23644e-22	0.738753	0.229	0.011	2.03877e-18	3.11556e-78	0.932307	0.585	0.039	5.13725e-74	1.23644e-22	6.23113e-78
ICS5	MS4A4A	1.24293e-27	0.824379	0.292	0.015	2.04947e-23	9.50367e-75	1.155	0.764	0.101	1.56706e-70	1.24293e-27	1.90073e-74
ICS5	CD14	2.23338e-10	0.9993	0.25	0.042	3.68262e-06	8.62871e-73	1.82596	0.887	0.185	1.42279e-68	2.23338e-10	1.72574e-72
ICS5	MS4A7	1.62007e-12	0.741767	0.271	0.041	2.67133e-08	3.99893e-69	1.30487	0.915	0.2	6.59384e-65	1.62007e-12	7.99787e-69
ICS5	LTC4S	2.14006e-20	0.732666	0.292	0.025	3.52874e-16	1.06703e-66	1.29126	0.726	0.116	1.75942e-62	2.14006e-20	2.13405e-66
ICS5	FCGR2A	2.76169e-18	0.971078	0.396	0.058	4.55375e-14	9.0637e-64	1.19661	0.896	0.213	1.49451e-59	2.76169e-18	1.81274e-63
ICS5	MS4A6A	8.82503e-24	0.906591	0.417	0.047	1.45516e-19	7.39214e-63	1.4313	0.943	0.238	1.21889e-58	8.82503e-24	1.47843e-62
ICS5	SELENOP	2.75933e-25	1.88498	0.896	0.335	4.54986e-21	1.4623e-60	2.28745	1	0.697	2.41119e-56	2.75933e-25	2.92461e-60
ICS5	MRC1	1.99347e-20	0.563244	0.229	0.014	3.28703e-16	6.44481e-57	0.883617	0.594	0.076	1.06269e-52	1.99347e-20	1.28896e-56
ICS5	LGMN	3.42901e-14	1.18199	0.583	0.185	5.6541e-10	6.92247e-55	1.87489	0.868	0.302	1.14145e-50	3.42901e-14	1.38449e-54
ICS5	FCGRT	2.08394e-08	0.881057	0.625	0.352	0.000343621	3.5115e-53	1.42569	0.991	0.576	5.79012e-49	2.08394e-08	7.02301e-53
ICS5	FTL	3.94781e-29	2.25355	1	0.989	6.50955e-25	5.83872e-52	1.51654	1	1	9.62747e-48	3.94781e-29	1.16774e-51
ICS5	CSF1R	1.34416e-08	0.504046	0.146	0.017	0.000221639	1.08664e-51	1.04977	0.726	0.158	1.79177e-47	1.34416e-08	2.17329e-51
ICS5	SGK1	2.14649e-20	1.74718	0.812	0.31	3.53934e-16	1.11061e-51	1.4247	0.925	0.353	1.83128e-47	2.14649e-20	2.22121e-51
ICS5	BLVRB	4.27766e-12	0.993944	0.562	0.188	7.05343e-08	2.29248e-51	1.28368	0.962	0.422	3.78007e-47	4.27766e-12	4.58496e-51
ICS5	NPC2	3.14944e-18	1.27869	0.854	0.446	5.19311e-14	2.42698e-50	1.37012	1	0.69	4.00185e-46	3.14944e-18	4.85396e-50
ICS5	CCL3	1.23007e-27	2.78002	0.979	0.44	2.02827e-23	4.31883e-48	2.07699	0.962	0.462	7.12132e-44	1.23007e-27	8.63766e-48
ICS5	TGFBI	2.28211e-09	0.669105	0.354	0.091	3.76297e-05	6.13445e-48	1.20686	0.849	0.282	1.01151e-43	2.28211e-09	1.22689e-47
ICS5	AIF1	3.99251e-14	0.890704	0.479	0.111	6.58325e-10	1.13566e-47	1.32007	0.972	0.365	1.87259e-43	3.99251e-14	2.27132e-47
ICS5	CD68	1.44462e-12	0.963275	0.521	0.153	2.38204e-08	1.28045e-46	1.29632	0.934	0.376	2.11134e-42	1.44462e-12	2.56091e-46
ICS5	CCL3L1	2.078e-30	2.47431	0.875	0.238	3.42641e-26	3.07845e-41	1.1607	0.83	0.288	5.07605e-37	2.078e-30	6.1569e-41
ICS5	CTSB	1.35888e-19	1.22979	0.812	0.278	2.24066e-15	6.51747e-41	1.31324	0.953	0.548	1.07467e-36	1.35888e-19	1.30349e-40
ICS5	PLTP	6.92847e-15	1.16109	0.542	0.148	1.14244e-10	3.08734e-40	1.1161	0.906	0.411	5.09072e-36	6.92847e-15	6.17468e-40
ICS5	MSR1	1.39891e-29	0.714331	0.354	0.022	2.30666e-25	3.05163e-39	0.679623	0.443	0.06	5.03184e-35	1.39891e-29	6.10327e-39
ICS5	CXCL2	3.26433e-13	1.21981	1	0.951	5.38255e-09	2.02341e-38	1.65589	0.981	0.658	3.3364e-34	3.26433e-13	4.04682e-38
ICS5	TYROBP	1.6117e-25	1.1917	0.917	0.242	2.65753e-21	1.76824e-37	1.10016	1	0.564	2.91565e-33	1.6117e-25	3.53648e-37
ICS5	CD36	2.94168e-36	1.6095	0.5	0.042	4.85054e-32	1.14901e-36	0.863194	0.623	0.148	1.8946e-32	2.94168e-36	2.29801e-36
ICS5	LY96	1.81681e-18	1.29395	0.604	0.157	2.99574e-14	3.022e-35	0.833887	0.764	0.272	4.98297e-31	1.81681e-18	6.044e-35
ICS5	CD63	7.43689e-09	0.687332	0.917	0.723	0.000122627	7.3196e-35	0.832912	1	0.907	1.20693e-30	7.43689e-09	1.46392e-34
ICS5	CXCL8	3.99095e-20	1.47928	1	0.914	6.58068e-16	2.6155e-34	1.32202	0.953	0.668	4.3127e-30	3.99095e-20	5.231e-34
ICS5	CCL8	1.43561e-33	1.92245	0.292	0.01	2.36718e-29	2.24053e-20	1.41265	0.226	0.028	3.69442e-16	2.24053e-20	2.87122e-33
ICS5	MAFB	3.22179e-15	1.27296	0.583	0.167	5.31241e-11	1.80535e-33	1.07325	0.83	0.336	2.97684e-29	3.22179e-15	3.6107e-33
ICS5	VSIG4	5.60068e-09	0.444902	0.188	0.027	9.23497e-05	1.81843e-32	0.71565	0.708	0.181	2.99841e-28	5.60068e-09	3.63686e-32
ICS5	CTSD	1.04508e-11	1.19007	0.583	0.226	1.72323e-07	5.28327e-32	1.21449	0.925	0.625	8.71158e-28	1.04508e-11	1.05665e-31
ICS5	CCL18	5.48629e-32	1.82221	0.292	0.011	9.04635e-28	1.48266e-17	0.53361	0.132	0.008	2.44476e-13	1.48266e-17	1.09726e-31
ICS5	PLD3	1.52932e-08	0.887632	0.438	0.157	0.00025217	1.3881e-31	1.02071	0.802	0.351	2.28884e-27	1.52932e-08	2.77621e-31
ICS5	CD83	7.85867e-17	1.2861	0.771	0.256	1.29582e-12	3.08001e-31	1.143	0.943	0.544	5.07863e-27	7.85867e-17	6.16002e-31
ICS5	PPP1R15A	2.22112e-07	0.765339	0.958	0.863	0.00366241	5.36148e-31	0.887002	1	0.841	8.84054e-27	2.22112e-07	1.0723e-30
ICS5	FCGR2B	1.81746e-16	0.656617	0.312	0.04	2.99681e-12	7.85539e-31	0.856583	0.679	0.187	1.29527e-26	1.81746e-16	1.57108e-30
ICS5	RNF130	1.2307e-08	0.784881	0.438	0.156	0.000202931	1.89446e-30	0.817178	0.858	0.413	3.12378e-26	1.2307e-08	3.78893e-30
ICS5	CTSZ	8.36706e-11	0.978524	0.479	0.142	1.37964e-06	5.17456e-30	0.971296	0.868	0.431	8.53233e-26	8.36706e-11	1.03491e-29
ICS5	IER3	1.33512e-06	0.520963	0.896	0.84	0.0220148	9.55684e-30	1.18118	0.953	0.703	1.57583e-25	1.33512e-06	1.91137e-29
ICS5	NRP2	3.78166e-17	0.693111	0.354	0.049	6.23557e-13	1.43507e-28	0.552517	0.481	0.104	2.36629e-24	3.78166e-17	2.87014e-28
ICS5	CST3	7.18087e-07	0.449328	0.938	0.763	0.0118405	7.01977e-28	0.644826	1	0.963	1.15749e-23	7.18087e-07	1.40395e-27
ICS5	FCER1G	6.81059e-14	0.870336	0.562	0.148	1.123e-09	2.03342e-27	0.850461	0.981	0.51	3.35291e-23	6.81059e-14	4.06685e-27
ICS5	CXCL3	2.0257e-17	1.64361	0.896	0.523	3.34017e-13	3.61941e-27	1.13517	0.877	0.484	5.96804e-23	2.0257e-17	7.23882e-27
ICS5	PSAP	5.10243e-11	0.776918	0.896	0.575	8.41339e-07	6.63589e-27	0.684069	0.991	0.845	1.09419e-22	5.10243e-11	1.32718e-26
ICS5	MFSD1	1.44172e-26	1.10982	0.604	0.102	2.37725e-22	7.58617e-14	0.438823	0.481	0.195	1.25088e-09	7.58617e-14	2.88343e-26
ICS5	MPP1	7.81901e-26	0.802512	0.417	0.043	1.28928e-21	2.1012e-12	0.373911	0.406	0.152	3.46468e-08	2.1012e-12	1.5638e-25
ICS5	CCL2	1.26618e-09	2.26949	0.812	0.605	2.0878e-05	6.60655e-25	1.21531	0.972	0.735	1.08935e-20	1.26618e-09	1.32131e-24
ICS5	KLF6	1.41566e-07	0.695232	0.979	0.838	0.00233428	1.5297e-24	0.858249	0.981	0.841	2.52232e-20	1.41566e-07	3.0594e-24
ICS5	HBEGF	2.83947e-13	0.579594	0.271	0.037	4.682e-09	2.82185e-24	0.811785	0.613	0.212	4.65295e-20	2.83947e-13	5.64371e-24
ICS5	RASGEF1B	3.73959e-12	1.27683	0.521	0.152	6.16622e-08	1.07066e-23	0.633567	0.557	0.169	1.76541e-19	3.73959e-12	2.14132e-23
ICS5	GADD45B	4.02252e-10	0.951974	0.938	0.841	6.63274e-06	5.71301e-23	0.706105	1	0.95	9.42018e-19	4.02252e-10	1.1426e-22
ICS5	ABL2	1.63261e-11	0.847639	0.688	0.281	2.692e-07	5.01507e-22	0.719125	0.689	0.324	8.26934e-18	1.63261e-11	1.00301e-21
ICS5	HLA-DRA	5.22721e-10	0.460937	0.812	0.359	8.61915e-06	5.69202e-22	0.6463	1	0.757	9.38557e-18	5.22721e-10	1.1384e-21
ICS5	ATF3	1.60242e-06	1.14786	0.688	0.426	0.0264224	6.36748e-22	1.01027	0.868	0.624	1.04993e-17	1.60242e-06	1.2735e-21
ICS5	CCR1	7.77303e-21	0.516252	0.208	0.01	1.28169e-16	5.1059e-21	0.325275	0.226	0.026	8.41912e-17	7.77303e-21	1.02118e-20
ICS5	CTSL	1.99308e-07	0.904748	0.854	0.627	0.00328639	6.56617e-21	0.840838	0.868	0.576	1.0827e-16	1.99308e-07	1.31323e-20
ICS5	EMP1	1.10431e-20	1.46196	0.917	0.559	1.82089e-16	7.92702e-14	0.785743	0.83	0.684	1.30709e-09	7.92702e-14	2.20862e-20
ICS5	PLAUR	5.29929e-11	0.728251	0.792	0.394	8.738e-07	1.67535e-20	0.757737	0.934	0.532	2.76249e-16	5.29929e-11	3.35071e-20
ICS5	RBM47	5.39795e-07	0.544596	0.25	0.064	0.00890068	2.40277e-20	0.619479	0.434	0.121	3.96193e-16	5.39795e-07	4.80554e-20
ICS5	CCL4	6.77351e-20	2.26045	0.812	0.296	1.11688e-15	4.9426e-11	1.15115	0.736	0.545	8.14986e-07	4.9426e-11	1.3547e-19
ICS5	CCL4L2	1.82618e-19	2.10017	0.625	0.152	3.01119e-15	2.06386e-18	0.701407	0.698	0.329	3.4031e-14	2.06386e-18	3.65236e-19
ICS5	CPM	7.54408e-12	0.487228	0.167	0.015	1.24394e-07	4.13507e-18	0.420313	0.33	0.076	6.81832e-14	7.54408e-12	8.27014e-18
ICS5	ACP5	3.94097e-08	0.5753	0.229	0.046	0.000649827	4.31328e-17	0.630001	0.453	0.15	7.11216e-13	3.94097e-08	8.62655e-17
ICS5	KCTD12	9.56869e-08	0.634913	0.271	0.065	0.00157778	4.46767e-17	0.646	0.5	0.187	7.36674e-13	9.56869e-08	8.93534e-17
ICS5	RENBP	9.41106e-08	0.44691	0.146	0.02	0.00155179	1.18818e-16	0.414721	0.311	0.074	1.95918e-12	9.41106e-08	2.37635e-16
ICS5	B3GNT5	2.26988e-14	0.721129	0.271	0.035	3.7428e-10	3.05699e-16	0.569181	0.33	0.087	5.04067e-12	2.26988e-14	6.11398e-16
ICS5	DUSP6	5.74402e-08	0.670819	0.438	0.152	0.000947132	4.65654e-16	0.515402	0.453	0.147	7.67818e-12	5.74402e-08	9.31309e-16
ICS5	MCOLN1	4.27625e-09	0.572008	0.229	0.041	7.05112e-05	1.70751e-15	0.483685	0.406	0.135	2.81552e-11	4.27625e-09	3.41503e-15
ICS5	HSPA1A	1.98823e-14	2.11059	0.875	0.625	3.2784e-10	5.71729e-07	0.82158	1	0.983	0.00942724	5.71729e-07	3.97647e-14
ICS5	SOD2	5.02078e-14	1.01055	0.938	0.744	8.27876e-10	9.57473e-12	0.285647	0.925	0.698	1.57878e-07	9.57473e-12	1.00416e-13
ICS5	MARCO	6.35099e-14	0.880677	0.229	0.025	1.04721e-09	1.5995e-08	0.28645	0.179	0.046	0.000263741	1.5995e-08	1.2702e-13
ICS5	ASAH1	8.19705e-10	0.796736	0.5	0.18	1.35161e-05	7.00503e-14	0.50149	0.726	0.404	1.15506e-09	8.19705e-10	1.40101e-13
ICS5	CCRL2	8.19536e-14	0.786687	0.333	0.054	1.35133e-09	5.45647e-11	0.461936	0.406	0.165	8.99718e-07	5.45647e-11	1.63907e-13
ICS5	ITGAM	2.90985e-06	0.259882	0.125	0.019	0.0479805	2.26031e-13	0.32589	0.34	0.102	3.72703e-09	2.90985e-06	4.52063e-13
ICS5	CYBB	1.6564e-08	0.46046	0.146	0.017	0.000273123	2.52874e-13	0.507797	0.377	0.131	4.16964e-09	1.6564e-08	5.05749e-13
ICS5	ATP6V1F	3.84563e-08	0.747117	0.771	0.484	0.000634105	4.89693e-13	0.542734	0.877	0.66	8.07454e-09	3.84563e-08	9.79385e-13
ICS5	RAB20	2.9167e-07	0.310508	0.146	0.021	0.00480934	6.15487e-13	0.62653	0.472	0.202	1.01488e-08	2.9167e-07	1.23097e-12
ICS5	PLEK	1.16598e-12	0.720517	0.542	0.149	1.92258e-08	1.65859e-12	0.584421	0.698	0.362	2.73485e-08	1.65859e-12	2.33195e-12
ICS5	DRAM2	1.59902e-12	0.851533	0.438	0.11	2.63663e-08	1.98917e-07	0.344892	0.491	0.295	0.00327994	1.98917e-07	3.19805e-12
ICS5	CTSS	4.56657e-07	0.708676	0.479	0.202	0.00752982	2.28893e-12	0.256332	0.83	0.482	3.77421e-08	4.56657e-07	4.57786e-12
ICS5	CTSC	2.61325e-06	0.515007	0.333	0.111	0.0430899	5.84053e-12	0.456293	0.708	0.429	9.63045e-08	2.61325e-06	1.16811e-11
ICS5	ANXA5	3.86222e-07	0.527805	0.917	0.714	0.00636842	7.92772e-12	0.453829	0.934	0.768	1.3072e-07	3.86222e-07	1.58554e-11
ICS5	EGR1	2.45107e-07	0.978035	0.812	0.583	0.00404157	3.33686e-11	0.472383	0.972	0.883	5.50215e-07	2.45107e-07	6.67373e-11
ICS5	TREM1	2.8969e-08	0.463868	0.229	0.044	0.000477669	4.09513e-11	0.403811	0.33	0.106	6.75245e-07	2.8969e-08	8.19025e-11
ICS5	BCAT1	1.14647e-10	0.732276	0.396	0.104	1.89041e-06	2.46052e-10	0.355391	0.302	0.102	4.05716e-06	2.46052e-10	2.29294e-10
ICS5	CSTB	1.36773e-10	1.11567	0.896	0.616	2.25525e-06	8.38296e-07	0.47493	0.906	0.732	0.0138227	8.38296e-07	2.73546e-10
ICS5	SLC15A3	2.20869e-07	0.399801	0.167	0.027	0.00364192	4.40829e-10	0.30339	0.358	0.14	7.26883e-06	2.20869e-07	8.81658e-10
ICS5	PELI1	1.21482e-06	0.722003	0.417	0.164	0.0200312	1.8669e-09	0.556776	0.453	0.229	3.07833e-05	1.21482e-06	3.7338e-09
ICS5	LIPA	4.64193e-08	0.662778	0.271	0.064	0.000765407	1.88931e-09	0.480502	0.406	0.189	3.11529e-05	4.64193e-08	3.77863e-09
ICS5	HSPB1	2.04492e-08	1.09328	0.812	0.584	0.000337187	2.3713e-09	0.538541	0.925	0.827	3.91003e-05	2.04492e-08	4.74259e-09
ICS5	CLIC1	1.42866e-08	0.704398	0.917	0.575	0.000235572	3.17418e-08	0.339262	0.981	0.914	0.00052339	3.17418e-08	2.85733e-08
ICS5	MT-ND3	8.32554e-07	0.481996	0.979	0.884	0.013728	1.60709e-08	0.27425	1	0.991	0.000264992	8.32554e-07	3.21417e-08
ICS5	PLIN2	3.18771e-08	0.826095	0.875	0.617	0.000525622	6.80269e-07	0.452896	0.925	0.876	0.011217	6.80269e-07	6.37542e-08
ICS6	SRSF7	1.89359e-27	1.44433	0.967	0.676	3.12234e-23	6.38183e-07	0.994787	0.865	0.802	0.010523	6.38183e-07	3.78718e-27
ICS6	CD69	1.75199e-26	1.60226	0.902	0.394	2.88886e-22	1.22112e-15	1.53131	0.865	0.405	2.0135e-11	1.22112e-15	3.50398e-26
ICS6	CXCR4	3.50642e-24	1.43806	0.934	0.593	5.78174e-20	1.09254e-06	0.649015	0.973	0.824	0.0180149	1.09254e-06	7.01285e-24
ICS6	TSC22D3	5.275e-23	1.41888	0.967	0.71	8.69794e-19	7.90017e-11	1.1644	0.919	0.744	1.30266e-06	7.90017e-11	1.055e-22
ICS6	KLF6	1.01107e-22	1.21945	0.967	0.837	1.66715e-18	1.33423e-09	0.921042	0.946	0.852	2.20002e-05	1.33423e-09	2.02214e-22
ICS6	JUNB	1.39993e-21	0.983232	0.984	0.902	2.30834e-17	2.63737e-13	0.970844	1	0.998	4.34876e-09	2.63737e-13	2.79986e-21
ICS6	SOCS1	1.47039e-20	1.28524	0.574	0.148	2.42452e-16	8.30893e-10	0.863221	0.622	0.257	1.37006e-05	8.30893e-10	2.94077e-20
ICS6	ZFP36L2	4.2823e-17	1.02876	0.951	0.641	7.06109e-13	5.49142e-07	0.776944	0.919	0.866	0.0090548	5.49142e-07	8.56461e-17
ICS6	NR4A2	1.27761e-15	1.08029	0.754	0.345	2.10665e-11	1.65941e-06	0.799341	0.838	0.712	0.027362	1.65941e-06	2.55522e-15
ICS6	DDIT4	2.69185e-15	1.56343	0.787	0.521	4.4386e-11	8.50187e-09	1.06643	0.865	0.645	0.000140187	8.50187e-09	5.38371e-15
ICS6	TNFAIP3	2.69235e-15	0.998674	0.934	0.575	4.43942e-11	1.68453e-11	1.14	0.892	0.732	2.77762e-07	1.68453e-11	5.38471e-15
ICS6	H3F3B	1.53333e-14	0.48659	1	0.997	2.52831e-10	4.81951e-10	0.648053	1	1	7.94688e-06	4.81951e-10	3.06666e-14
ICS6	EIF4A2	2.03356e-14	0.95139	0.885	0.693	3.35314e-10	1.99823e-07	0.598992	0.892	0.79	0.00329489	1.99823e-07	4.06713e-14
ICS6	GPR65	4.00871e-14	0.929386	0.541	0.169	6.60997e-10	2.17134e-06	0.545988	0.541	0.241	0.0358033	2.17134e-06	8.01743e-14
ICS6	ZNF165	1.28281e-11	0.775065	0.246	0.043	2.11522e-07	7.40083e-14	0.415822	0.243	0.024	1.22032e-09	1.28281e-11	1.48017e-13
ICS6	PIM2	4.03621e-13	0.912451	0.361	0.082	6.65531e-09	1.73547e-06	0.536128	0.541	0.249	0.0286162	1.73547e-06	8.07242e-13
ICS6	IL7R	6.56624e-13	0.883019	0.77	0.4	1.08271e-08	2.09265e-07	0.717858	0.73	0.396	0.00345057	2.09265e-07	1.31325e-12
ICS6	IL23A	1.93714e-06	0.381625	0.148	0.029	0.0319415	1.0372e-11	0.550841	0.351	0.063	1.71024e-07	1.93714e-06	2.07441e-11
ICS6	PTGER4	7.88406e-09	0.856613	0.59	0.325	0.00013	5.40326e-10	0.992922	0.757	0.432	8.90944e-06	7.88406e-09	1.08065e-09
ICS6	IDI1	6.51111e-10	0.811455	0.541	0.227	1.07362e-05	3.4281e-07	0.581838	0.73	0.445	0.00565259	3.4281e-07	1.30222e-09
ICS6	AL121944.1	1.38257e-08	0.868222	0.344	0.107	0.000227972	8.97307e-10	0.700568	0.432	0.114	1.47957e-05	1.38257e-08	1.79461e-09
ICS6	ZFP36	8.86443e-09	0.563729	0.902	0.817	0.000146166	1.00057e-09	0.663103	1	0.997	1.64985e-05	8.86443e-09	2.00115e-09
ICS6	KMT2E	1.2854e-09	0.752454	0.705	0.385	2.1195e-05	5.88267e-08	0.678457	0.865	0.665	0.000969993	5.88267e-08	2.5708e-09
ICS6	PPP1R15A	1.42559e-07	0.416996	0.951	0.862	0.00235066	3.20106e-09	0.665741	1	0.852	5.27822e-05	1.42559e-07	6.40211e-09
ICS6	PRR7	1.07153e-08	0.648248	0.295	0.079	0.000176685	2.28849e-07	0.592189	0.486	0.181	0.00377349	2.28849e-07	2.14307e-08
ICS6	NFKBIA	1.7151e-08	0.449804	0.984	0.864	0.000282803	2.45441e-06	0.62005	1	0.933	0.0404708	2.45441e-06	3.4302e-08
ICS6	RORA	1.69465e-06	0.614953	0.541	0.29	0.027943	7.45129e-07	0.660777	0.649	0.335	0.0122864	1.69465e-06	1.49026e-06
ICS7	SMIM25	1.87531e-10	0.274232	0.158	0.007	3.09219e-06	3.50824e-109	1.47348	0.809	0.039	5.78474e-105	1.87531e-10	7.01648e-109
ICS7	SERPINA1	8.43339e-51	1.65386	0.842	0.041	1.39058e-46	5.95643e-92	2.10864	1	0.128	9.82155e-88	8.43339e-51	1.19129e-91
ICS7	S100A9	7.08327e-33	2.15974	0.684	0.045	1.16796e-28	5.4872e-83	3.04425	0.956	0.115	9.04784e-79	7.08327e-33	1.09744e-82
ICS7	SLC2A6	1.42621e-22	1.11715	0.474	0.031	2.35168e-18	4.11969e-78	0.811015	0.706	0.048	6.79296e-74	1.42621e-22	8.23938e-78
ICS7	AQP9	1.36465e-66	1.48469	0.737	0.018	2.25017e-62	5.32855e-73	1.07382	0.691	0.05	8.78625e-69	1.36465e-66	1.06571e-72
ICS7	S100A8	3.30785e-30	1.68433	0.579	0.033	5.45432e-26	1.0026e-69	2.6258	0.603	0.037	1.65318e-65	3.30785e-30	2.0052e-69
ICS7	FCN1	2.20891e-39	1.42231	0.684	0.035	3.64227e-35	8.64041e-66	1.86672	0.853	0.116	1.42472e-61	2.20891e-39	1.72808e-65
ICS7	PILRA	3.88027e-39	1.09604	0.579	0.023	6.39817e-35	3.71341e-64	1.26429	0.912	0.151	6.12304e-60	3.88027e-39	7.42681e-64
ICS7	AC245128.3	4.47422e-21	0.870408	0.263	0.008	7.37754e-17	5.04885e-59	0.567744	0.485	0.025	8.32505e-55	4.47422e-21	1.00977e-58
ICS7	STXBP2	3.88663e-08	0.752597	0.526	0.111	0.000640866	1.76499e-52	1.55513	0.941	0.242	2.91029e-48	3.88663e-08	3.52998e-52
ICS7	C5AR1	1.66448e-13	0.910877	0.421	0.043	2.74455e-09	1.16087e-49	1.37466	0.941	0.205	1.91415e-45	1.66448e-13	2.32173e-49
ICS7	LST1	2.13028e-15	1.60879	0.789	0.143	3.51263e-11	5.73178e-49	2.34618	1	0.391	9.45114e-45	2.13028e-15	1.14636e-48
ICS7	CSTA	2.80362e-24	1.41925	0.789	0.091	4.62289e-20	5.64029e-48	1.30312	0.912	0.202	9.30028e-44	2.80362e-24	1.12806e-47
ICS7	LILRB2	7.34893e-15	0.782993	0.474	0.05	1.21176e-10	6.02497e-47	1.20019	0.868	0.2	9.93457e-43	7.34893e-15	1.20499e-46
ICS7	CTSS	1.99172e-12	1.1849	0.842	0.204	3.28414e-08	5.21047e-46	1.81727	1	0.483	8.59154e-42	1.99172e-12	1.04209e-45
ICS7	CLEC7A	3.71832e-17	0.903166	0.632	0.077	6.13114e-13	1.04942e-45	1.00535	0.926	0.216	1.73039e-41	3.71832e-17	2.09885e-45
ICS7	DNAAF1	1.09561e-13	0.652452	0.263	0.015	1.80655e-09	1.81416e-44	0.858523	0.382	0.022	2.99137e-40	1.09561e-13	3.62833e-44
ICS7	SPI1	4.887e-07	0.893119	0.526	0.133	0.00805817	2.98137e-43	1.3149	0.971	0.309	4.91597e-39	4.887e-07	5.96273e-43
ICS7	IL1B	1.90754e-25	2.95558	1	0.169	3.14535e-21	9.88922e-42	2.29623	0.985	0.369	1.63063e-37	1.90754e-25	1.97784e-41
ICS7	ASAH1	1.07537e-07	1.04635	0.632	0.188	0.00177317	1.58759e-41	1.26464	0.985	0.399	2.61778e-37	1.07537e-07	3.17518e-41
ICS7	FCER1G	3.20489e-21	2.15744	0.895	0.155	5.28454e-17	5.48727e-40	1.55426	1	0.527	9.04795e-36	3.20489e-21	1.09745e-39
ICS7	AIF1	1.12634e-18	1.65399	0.789	0.117	1.85723e-14	1.01539e-39	1.59367	1	0.386	1.67428e-35	1.12634e-18	2.03079e-39
ICS7	MIR3945HG	2.95088e-31	1.55655	0.737	0.052	4.8657e-27	9.40488e-39	0.658731	0.456	0.043	1.55077e-34	2.95088e-31	1.88098e-38
ICS7	LYN	1.58391e-06	0.950164	0.368	0.076	0.0261172	1.04482e-37	1.252	0.838	0.246	1.7228e-33	1.58391e-06	2.08964e-37
ICS7	CFP	1.12351e-07	0.682567	0.474	0.094	0.00185256	3.36729e-37	0.835312	0.956	0.231	5.55232e-33	1.12351e-07	6.73457e-37
ICS7	CYBB	1.10192e-07	0.437211	0.211	0.02	0.00181695	6.13899e-37	0.588856	0.691	0.119	1.01226e-32	1.10192e-07	1.2278e-36
ICS7	GCH1	1.74484e-18	0.850233	0.579	0.06	2.87706e-14	1.58877e-36	0.791445	0.824	0.19	2.61973e-32	1.74484e-18	3.17755e-36
ICS7	CALHM6	3.79525e-10	0.427321	0.211	0.014	6.258e-06	1.6763e-36	0.814601	0.75	0.163	2.76405e-32	3.79525e-10	3.3526e-36
ICS7	BCL2A1	3.20101e-18	1.94566	0.947	0.203	5.27815e-14	3.31461e-36	1.52541	1	0.463	5.46546e-32	3.20101e-18	6.62922e-36
ICS7	SLC11A1	2.98136e-20	0.346911	0.211	0.005	4.91597e-16	3.99032e-36	0.442193	0.382	0.031	6.57964e-32	2.98136e-20	7.98064e-36
ICS7	ATP2B1-AS1	2.5776e-10	1.2263	0.789	0.225	4.2502e-06	1.80029e-35	1.31127	0.971	0.419	2.9685e-31	2.5776e-10	3.60059e-35
ICS7	RNF144B	1.19372e-06	1.06809	0.316	0.055	0.0196833	8.00408e-34	0.743089	0.588	0.099	1.31979e-29	1.19372e-06	1.60082e-33
ICS7	CD68	4.29166e-09	1.17825	0.632	0.163	7.07653e-05	1.09046e-33	1.06665	0.985	0.394	1.79805e-29	4.29166e-09	2.18091e-33
ICS7	TYROBP	1.64544e-14	1.4934	1	0.263	2.71316e-10	1.74766e-33	1.23529	1	0.581	2.88171e-29	1.64544e-14	3.49531e-33
ICS7	SAT1	2.50441e-06	0.901962	1	0.85	0.0412952	2.07597e-33	1.40258	1	0.955	3.42307e-29	2.50441e-06	4.15195e-33
ICS7	EREG	6.87512e-29	2.17842	0.895	0.1	1.13364e-24	5.34819e-33	1.35719	0.75	0.178	8.81864e-29	6.87512e-29	1.06964e-32
ICS7	LINC00877	2.71319e-16	0.408805	0.211	0.007	4.47378e-12	6.08973e-33	0.369949	0.368	0.033	1.00414e-28	2.71319e-16	1.21795e-32
ICS7	CD300E	1.02968e-15	1.09428	0.316	0.02	1.69784e-11	1.10706e-32	0.612157	0.515	0.075	1.82543e-28	1.02968e-15	2.21412e-32
ICS7	TIMP1	2.33526e-10	2.05671	1	0.662	3.85061e-06	2.82168e-32	1.65406	0.985	0.824	4.65267e-28	2.33526e-10	5.64336e-32
ICS7	PIK3AP1	9.01262e-16	0.71366	0.368	0.027	1.48609e-11	4.25171e-32	0.512417	0.632	0.111	7.01065e-28	9.01262e-16	8.50343e-32
ICS7	G0S2	9.60433e-13	1.62694	0.842	0.216	1.58366e-08	1.97502e-31	1.6845	0.985	0.514	3.25662e-27	9.60433e-13	3.95005e-31
ICS7	SOD2	1.39875e-11	1.50676	1	0.75	2.3064e-07	2.27498e-31	1.66209	0.985	0.703	3.75121e-27	1.39875e-11	4.54995e-31
ICS7	KYNU	1.72824e-12	1.10917	0.632	0.108	2.8497e-08	1.41112e-30	0.92546	0.706	0.17	2.3268e-26	1.72824e-12	2.82225e-30
ICS7	FTL	2.15594e-08	0.888019	1	0.989	0.000355492	2.59896e-30	1.17109	1	1	4.28542e-26	2.15594e-08	5.19791e-30
ICS7	STX11	1.58365e-06	0.785776	0.737	0.277	0.0261128	1.47987e-29	0.957978	0.956	0.419	2.44016e-25	1.58365e-06	2.95974e-29
ICS7	FTH1	2.95571e-07	0.706591	1	1	0.00487368	7.39003e-28	0.832371	1	1	1.21854e-23	2.95571e-07	1.47801e-27
ICS7	PLAUR	1.42469e-12	1.94807	0.947	0.404	2.34918e-08	1.3824e-27	1.22408	1	0.543	2.27945e-23	1.42469e-12	2.76481e-27
ICS7	MAFB	2.14871e-06	1.05269	0.579	0.181	0.0354301	1.52665e-27	1.13224	0.912	0.35	2.51729e-23	2.14871e-06	3.0533e-27
ICS7	GSTO1	4.3303e-11	0.985249	0.947	0.311	7.14022e-07	1.11298e-26	0.925825	0.985	0.539	1.83519e-22	4.3303e-11	2.22595e-26
ICS7	PLEK	2.66125e-12	1.2155	0.737	0.159	4.38813e-08	3.99332e-26	0.896937	0.912	0.36	6.58459e-22	2.66125e-12	7.98664e-26
ICS7	MTMR11	5.97701e-07	0.311367	0.211	0.023	0.0098555	1.43402e-25	0.404173	0.382	0.051	2.36456e-21	5.97701e-07	2.86805e-25
ICS7	IL1A	1.67473e-24	1.96665	0.632	0.055	2.76146e-20	6.14255e-22	0.718043	0.397	0.063	1.01284e-17	6.14255e-22	3.34946e-24
ICS7	MARCKS	2.72288e-21	1.80607	0.895	0.159	4.48975e-17	8.18324e-24	1.10132	0.868	0.346	1.34933e-19	2.72288e-21	1.63665e-23
ICS7	ADA	1.19274e-12	1.59872	0.684	0.144	1.9667e-08	1.14258e-23	0.84773	0.809	0.294	1.884e-19	1.19274e-12	2.28516e-23
ICS7	NINJ1	6.07017e-10	1.08181	0.947	0.372	1.00091e-05	1.65467e-23	1.03278	0.971	0.669	2.72839e-19	6.07017e-10	3.30935e-23
ICS7	LYZ	7.56723e-11	1.6156	0.684	0.154	1.24776e-06	2.17904e-23	1.62075	0.971	0.362	3.59302e-19	7.56723e-11	4.35808e-23
ICS7	IRAK3	2.65892e-06	0.355296	0.211	0.026	0.0438429	4.88236e-23	0.319406	0.353	0.048	8.05052e-19	2.65892e-06	9.76472e-23
ICS7	NAMPT	5.64147e-07	1.13055	0.947	0.58	0.00930221	1.41064e-22	0.915085	0.985	0.678	2.326e-18	5.64147e-07	2.82127e-22
ICS7	SERPINB2	2.7326e-22	2.88625	0.526	0.042	4.50578e-18	4.17978e-15	1.89922	0.191	0.021	6.89204e-11	4.17978e-15	5.4652e-22
ICS7	IL1RN	4.08293e-22	1.8893	0.737	0.086	6.73234e-18	2.72876e-13	1.36385	0.456	0.145	4.49946e-09	2.72876e-13	8.16586e-22
ICS7	CTSL	1.90732e-07	1.09794	1	0.632	0.00314498	5.93592e-22	0.980957	1	0.578	9.78774e-18	1.90732e-07	1.18718e-21
ICS7	CXCL8	9.06452e-12	2.52996	1	0.917	1.49465e-07	1.21218e-21	1.3179	0.985	0.676	1.99876e-17	9.06452e-12	2.42436e-21
ICS7	CCL20	1.13393e-17	3.37131	0.842	0.178	1.86974e-13	3.45247e-21	1.80093	0.515	0.125	5.69278e-17	1.13393e-17	6.90494e-21
ICS7	AC005280.2	3.72581e-09	0.670117	0.211	0.017	6.14349e-05	3.90229e-21	0.267953	0.25	0.024	6.43449e-17	3.72581e-09	7.80459e-21
ICS7	CLEC4E	4.35817e-21	0.752034	0.316	0.013	7.18619e-17	1.27492e-07	0.318822	0.191	0.045	0.00210221	1.27492e-07	8.71635e-21
ICS7	ACSL1	2.01995e-13	1.10954	0.526	0.073	3.3307e-09	2.39561e-20	0.693522	0.544	0.138	3.95012e-16	2.01995e-13	4.79122e-20
ICS7	CCRL2	8.52737e-19	1.0236	0.579	0.058	1.40608e-14	8.07887e-20	0.746701	0.574	0.163	1.33213e-15	8.52737e-19	1.61577e-19
ICS7	EHD1	1.58124e-07	0.805184	0.737	0.229	0.00260731	2.05454e-19	0.761353	0.926	0.471	3.38774e-15	1.58124e-07	4.10909e-19
ICS7	DMXL2	3.14083e-19	0.582745	0.263	0.01	5.17891e-15	4.59414e-19	0.342513	0.338	0.054	7.57527e-15	4.59414e-19	6.28166e-19
ICS7	ITGAX	7.05519e-10	0.712147	0.421	0.062	1.16333e-05	2.1823e-18	0.496945	0.603	0.183	3.59839e-14	7.05519e-10	4.36459e-18
ICS7	CXCL3	7.54076e-13	2.5551	1	0.534	1.2434e-08	5.1169e-18	1.3764	0.882	0.498	8.43726e-14	7.54076e-13	1.02338e-17
ICS7	IL10RB-DT	6.13028e-17	0.735224	0.474	0.043	1.01082e-12	8.80946e-11	0.257076	0.235	0.048	1.45259e-06	8.80946e-11	1.22606e-16
ICS7	TREM1	8.06843e-17	1.11753	0.474	0.045	1.3304e-12	5.06389e-12	0.366198	0.397	0.11	8.34985e-08	5.06389e-12	1.61369e-16
ICS7	GBP2	1.67654e-07	0.608181	0.526	0.119	0.00276445	1.0518e-16	0.552052	0.838	0.345	1.73431e-12	1.67654e-07	2.10359e-16
ICS7	OLR1	6.28127e-12	0.762972	0.474	0.061	1.03572e-07	1.43419e-16	0.693597	0.574	0.169	2.36484e-12	6.28127e-12	2.86839e-16
ICS7	CASP1	2.16446e-12	0.986954	0.474	0.061	3.56898e-08	2.05546e-16	0.462748	0.603	0.194	3.38926e-12	2.16446e-12	4.11093e-16
ICS7	CXCL2	4.26484e-09	1.50262	1	0.952	7.0323e-05	7.26837e-16	1.17412	0.956	0.672	1.19848e-11	4.26484e-09	1.45367e-15
ICS7	RIN3	5.83327e-14	0.929102	0.526	0.07	9.61848e-10	1.74032e-15	0.50938	0.691	0.259	2.86961e-11	5.83327e-14	3.48064e-15
ICS7	ZEB2-AS1	2.05665e-07	0.432656	0.158	0.012	0.00339121	8.24983e-15	0.314345	0.279	0.047	1.36031e-10	2.05665e-07	1.64997e-14
ICS7	ANXA5	1.99115e-08	0.887017	1	0.719	0.000328321	9.13391e-15	0.586538	0.985	0.771	1.50609e-10	1.99115e-08	1.82678e-14
ICS7	SLC15A3	4.68953e-08	0.512145	0.263	0.03	0.000773257	1.17161e-14	0.383275	0.485	0.14	1.93186e-10	4.68953e-08	2.34321e-14
ICS7	MS4A4A	2.42348e-06	0.840584	0.211	0.026	0.0399608	1.4192e-14	0.293238	0.529	0.143	2.34011e-10	2.42348e-06	2.83839e-14
ICS7	C15orf48	3.73423e-14	1.93215	0.842	0.2	6.15737e-10	4.47349e-08	0.943984	0.559	0.285	0.000737635	4.47349e-08	7.46846e-14
ICS7	GK	1.37814e-10	1.23175	0.579	0.113	2.27241e-06	4.9648e-14	0.344736	0.5	0.146	8.18645e-10	1.37814e-10	9.92959e-14
ICS7	CCL4	3.4629e-13	2.03747	0.947	0.311	5.70998e-09	3.94668e-07	0.382209	0.794	0.549	0.00650768	3.94668e-07	6.9258e-13
ICS7	ZEB2	5.00697e-08	0.877549	0.737	0.244	0.0008256	4.09346e-13	0.639473	0.809	0.442	6.74971e-09	5.00697e-08	8.18692e-13
ICS7	CMTM6	1.22927e-07	0.949213	0.895	0.373	0.00202694	7.61959e-13	0.564075	0.838	0.497	1.25639e-08	1.22927e-07	1.52392e-12
ICS7	AC015912.3	9.42484e-13	1.09149	0.789	0.173	1.55406e-08	2.60057e-11	0.515769	0.471	0.171	4.28808e-07	2.60057e-11	1.88497e-12
ICS7	CCL3	2.27951e-11	2.2178	0.947	0.459	3.75868e-07	1.19353e-12	0.947692	0.838	0.489	1.96801e-08	2.27951e-11	2.38705e-12
ICS7	ACTB	2.0305e-07	0.814601	1	0.97	0.00334809	3.79066e-12	0.506989	1	0.996	6.25041e-08	2.0305e-07	7.58131e-12
ICS7	WTAP	3.63475e-07	0.908541	0.947	0.604	0.00599334	7.50563e-12	0.719408	0.926	0.606	1.2376e-07	3.63475e-07	1.50113e-11
ICS7	ETS2	1.9088e-06	0.799606	0.737	0.263	0.0314742	9.51831e-12	0.394414	0.706	0.293	1.56947e-07	1.9088e-06	1.90366e-11
ICS7	PTGS2	4.59439e-09	1.26502	0.632	0.153	7.57569e-05	1.69716e-11	0.644083	0.515	0.189	2.79845e-07	4.59439e-09	3.39433e-11
ICS7	CD83	1.18507e-08	0.715974	0.895	0.271	0.000195407	5.00788e-11	0.391059	0.971	0.558	8.2575e-07	1.18507e-08	1.00158e-10
ICS7	SRGN	4.36459e-07	0.765195	1	0.976	0.00719678	8.78612e-11	0.428261	1	0.991	1.44874e-06	4.36459e-07	1.75722e-10
ICS7	NUMB	1.94587e-09	0.67421	0.526	0.099	3.20855e-05	1.03111e-10	0.312879	0.515	0.19	1.70019e-06	1.94587e-09	2.06221e-10
ICS7	IL6	4.91944e-10	1.9943	0.737	0.221	8.11166e-06	1.60825e-07	1.34715	0.529	0.29	0.00265184	1.60825e-07	9.83887e-10
ICS7	CSF3R	1.83762e-06	0.269843	0.105	0.006	0.0303006	2.62922e-09	0.280353	0.309	0.09	4.33532e-05	1.83762e-06	5.25844e-09
ICS7	SERPINB9	3.0257e-08	1.09416	0.842	0.3	0.000498908	3.83219e-09	0.621079	0.75	0.448	6.31889e-05	3.0257e-08	7.66438e-09
ICS7	PPP1R15A	9.99574e-07	0.690269	1	0.865	0.016482	1.1439e-08	0.426139	1	0.847	0.000188618	9.99574e-07	2.28781e-08
ICS7	FNDC3B	2.82365e-06	0.9448	0.526	0.16	0.0465591	2.44854e-07	0.374989	0.426	0.179	0.00403739	2.82365e-06	4.89708e-07
ICS7	AP1S2	6.37149e-07	0.761013	0.684	0.231	0.0105059	9.52737e-07	0.340288	0.706	0.4	0.0157097	9.52737e-07	1.2743e-06
ICS8	KLRC1	3.39303e-54	1.41005	0.45	0.006	5.59476e-50	4.63372e-27	0.862146	0.42	0.045	7.64054e-23	4.63372e-27	6.78605e-54
ICS8	XCL1	3.07684e-41	2.08723	0.85	0.06	5.0734e-37	5.43384e-51	2.35216	0.92	0.151	8.95985e-47	3.07684e-41	1.08677e-50
ICS8	XCL2	3.26035e-37	2.31591	0.85	0.069	5.37598e-33	5.58086e-37	2.13758	0.88	0.205	9.20227e-33	5.58086e-37	6.52069e-37
ICS8	CSF2	9.18952e-10	1.07764	0.2	0.014	1.51526e-05	6.79703e-32	1.4581	0.4	0.034	1.12076e-27	9.18952e-10	1.35941e-31
ICS8	CTSW	1.59976e-12	1.53418	0.7	0.166	2.63785e-08	1.04861e-25	1.40886	0.94	0.38	1.72905e-21	1.59976e-12	2.09722e-25
ICS8	TNFRSF18	6.14171e-09	1.25372	0.75	0.276	0.000101271	4.21131e-23	1.31343	0.78	0.255	6.94403e-19	6.14171e-09	8.42263e-23
ICS8	KLRB1	3.84635e-09	1.18056	0.8	0.258	6.34224e-05	3.81572e-22	1.43857	0.94	0.378	6.29174e-18	3.84635e-09	7.63143e-22
ICS8	TNFSF4	4.2321e-22	0.578179	0.2	0.004	6.97831e-18	4.35431e-10	0.261676	0.16	0.019	7.17982e-06	4.35431e-10	8.4642e-22
ICS8	CRTAM	8.0001e-22	1.06784	0.35	0.017	1.31914e-17	8.3352e-17	0.76307	0.46	0.095	1.37439e-12	8.3352e-17	1.60002e-21
ICS8	KLRD1	2.81789e-17	1.422	0.65	0.092	4.64642e-13	3.93632e-12	0.947254	0.48	0.143	6.49061e-08	3.93632e-12	5.63579e-17
ICS8	HSH2D	3.7762e-09	0.70439	0.25	0.025	6.22658e-05	3.38109e-16	0.72699	0.42	0.084	5.57508e-12	3.7762e-09	6.76218e-16
ICS8	GNLY	1.62405e-14	2.63463	0.9	0.3	2.6779e-10	5.0458e-15	1.91488	0.76	0.367	8.32003e-11	1.62405e-14	1.00916e-14
ICS8	SELL	3.93073e-08	0.805243	0.45	0.087	0.000648138	2.57194e-14	0.882886	0.5	0.145	4.24087e-10	3.93073e-08	5.14388e-14
ICS8	MATK	9.07461e-09	0.996833	0.4	0.069	0.000149631	2.62806e-14	0.862093	0.6	0.198	4.33342e-10	9.07461e-09	5.25613e-14
ICS8	GZMB	1.55494e-13	2.11161	0.9	0.279	2.56395e-09	1.05288e-11	1.53075	0.7	0.332	1.73609e-07	1.05288e-11	3.10989e-13
ICS8	HOPX	8.81428e-08	0.783505	0.5	0.11	0.00145339	8.89317e-13	1.04031	0.66	0.257	1.46639e-08	8.81428e-08	1.77863e-12
ICS8	IFITM2	9.11588e-07	1.18311	0.85	0.495	0.0150312	2.41442e-12	0.769875	0.96	0.885	3.98114e-08	9.11588e-07	4.82884e-12
ICS8	NKG7	9.02391e-10	1.2544	0.85	0.316	1.48795e-05	2.66423e-07	0.851451	0.76	0.529	0.00439305	2.66423e-07	1.80478e-09
