# Supplementary material for: High-resolution aging niche of human adipose tissues
Source: Signal Transduct Target Ther. 2023 Mar 15;8:105. doi: 10.1038/s41392-023-01315-9 (PMC10014933; doi:10.1038/s41392-023-01315-9)
Supplement: Supplementary file 7 — Supplementary Table S6 [file 41392_2023_1315_MOESM7_ESM.xlsx]

## Sheet: Sheet1
Data quality of single-cell transcriptomic libraries (samples from the first cohort)
	Loaded cell number	Captured cell number	Alignment rates	Mean reads per cell	Median genes per cell	Analysed cell number
YSAT	12600	7237	0.771	100546	2638	6651
OSAT	10000	7781	0.731	94370	1581	7190
Total	22600	15018				13841
Data quality of single-cell transcriptomic libraries (samples from the second cohort)
	Loaded cell number	Captured cell number	Alignment rates	Mean reads per cell	Median genes per cell	Analysed cell number
YSAT	12540	7537	0.822	102061	1888	7018
OSAT	16500	10067	0.709	71684	1672	8342
Total	29040	17604				15360
YSAT, young subcutaneous adipose tissue; OSAT, old subcutaneous adipose tissue
