# Supplementary material for: High-resolution aging niche of human adipose tissues
Source: Signal Transduct Target Ther. 2023 Mar 15;8:105. doi: 10.1038/s41392-023-01315-9 (PMC10014933; doi:10.1038/s41392-023-01315-9)
Supplement: Supplementary file 8 — Supplementary Table S7 [file 41392_2023_1315_MOESM8_ESM.xlsx]

## Sheet: Sheet1
Primer	Sequence
H PLAU F	CCGCTTTCTTGCTGGTTGTC
H PLAU R	AGGCCTATGCCTGAGGGTAA
H CXCL8 F	AAAATTGAGGCCAAGGGCCA
H CXCL8 R	AACCAAGGCACAGTGGAACA
H CXCL2 F	AGATCAATGTGACGGCAGGG
H CXCL2 R	TCTCTGCTCTAACACAGAGGGA
H CXCL3 F	GCGCCCAAACCGAAGTCATA
H CXCL3 R	ACCCTGCAGGAAGTGTCAATG
H ACTB F	AGCGAGCATCCCCCAAAGTT
H ACTB R	GGGCACGAAGGCTCATCATT
sh-PLAU	Sequence
sh-PLAU #1	CCGGTTGCTCACCACAACGACATTGCTCGAGCAATGTCGTTGTGGTGAGCAATTTTTG
sh-PLAU #2	CCGGCCTCTCCTCCAGAAGAATTAACTCGAGTTAATTCTTCTGGAGGAGAGGTTTTTG
sh-PLAU #3	CCGGGGGCGAACGACAATAGCTTTACTCGAGTAAAGCTATTGTCGTTCGCCCTTTTTG
